# Supplementary material for: Differential regulation of RNA polymerase III genes during liver regeneration
Source: Nucleic Acids Res. 2018 Dec 29;47(4):1786–96. doi: 10.1093/nar/gky1282 (PMC6393285; doi:10.1093/nar/gky1282)
Supplement: Supplementary Data [file gky1282_supplemental_files.zip › Supplementary_Table_S1.xlsx]

## Sheet: Legend to Table S1
Table S1. For each Pol III locus (646 rows), scores for each time point, replicate and antibody are reported. The cutoff values used to determine significant occupancy are reported in the header. For each sample the percentage of score coming from fragments with multiple matches is reported.

## Sheet: Table S1
Annotations						RPC4 TP0				RPC4 TP36				RPC4 TP48				RPC4 TP60				H3K4me3 TP0		H3K4me3 TP36		H3K4me3 TP48		H3K4me3 TP60		RPB2 TP0				RPB2 TP36				RPB2 TP48				RPB2 TP60
Locus	Genomic location (NCBI37/mm9) with link to the UCSC genome browser	MGI annotation	UCSC Genome Browser annotation	Strand	Distance to RNAP-II or III TSS s	Rep1 (cutoff= 0.84022)	Rep 1 % score from fragments with multiple matches	Rep2 (cutoff= 1.32783)	Rep 2 % score from fragments with multiple matches	Rep1 (cutoff= 0.86749)	Rep1 % score from fragments with multiple matches	Rep2 (cutoff= 1.55029)	Rep 2 % score from fragments with multiple matches	rep1 (cutoff= 0.80805)	Rep1 % score from fragments with multiple matches	Rep2 (cutoff= 1.4583)	Rep 2 % score from fragments with multiple matches	Rep1 (cutoff= 0.82874)	Rep1 % score from fragments with multiple matches	Rep2 (cutoff= 1.33138)	Rep 2 % score from fragments with multiple matches	rep2 (cutoff= 0.78074)	Rep 2 % score from fragments with multiple matches	Rep2 (cutoff= 0.79128)	Rep 2 % score from fragments with multiple matches	Rep2 (cutoff= 1.6909)	Rep 2 % score from fragments with multiple matches	Rep2 (cutoff= 1.45509)	Rep 2 % score from fragments with multiple matches	rep1 (cutoff= 1.06842)	Rep1 % score from fragments with multiple matches	Rep2 (cutoff= 1.19533)	Rep 2 % score from fragments with multiple matches	Rep1 (cutoff= 1.2237)	Rep1 % score from fragments with multiple matches	Rep2 (cutoff= 1.1298)	Rep 2 % score from fragments with multiple matches	Rep1 (cutoff= 1.3781)	Rep1 % score from fragments with multiple matches	Rep2 (cutoff= 1.45805)	Rep 2 % score from fragments with multiple matches	Rep1 (cutoff= 1.5906)	Rep1 % score from fragments with multiple matches	rep2 (cutoff= 1.60925)	Rep 2 % score from fragments with multiple matches
"n-Te21|chr1_1547_tRNAGlu_TTC-|-|chr1:34491657-34491728"	chr1:34491657-34491728"	"n-Te21	chr1_1547_tRNAGlu_TTC-	"-"	">1.5Kbp from RNAP-III and <2.65Kbp from RNAP-II"	4.53624	0	4.21408	0	5.94372	0	5.03053	0.076	5.54706	0.075	5.85352	0	5.22347	0.023	6.37663	0.12	3.73499	0	4.18768	0	3.42147	0	3.7013	0	1.27064	0	0.88769	0	1.98899	0	1.56613	0	1.54365	0	1.23623	0	1.78759	0.009	1.62979	0.037
"n-Tg11|chr1_1392_tRNAGly_GCC-|-|chr1:74863321-74863391"	chr1:74863321-74863391"	"n-Tg11	chr1_1392_tRNAGly_GCC-	"-"	">1.5Kbp from RNAP-III and >2.65Kbp from RNAP-II"	2.28882	0.123	2.70819	0	4.43358	0	3.01262	0	3.69273	0.041	3.93044	0	3.62964	0	4.62358	0.032	5.11061	0	4.69909	0	4.53726	0	4.26829	0	1.28842	0	1.74555	0	1.75815	0	1.33476	0	2.15582	0	1.38543	0	1.75122	0.002	1.53399	0
"n-Tp1|chr1_284_tRNAPro_AGG+|+|chr1:78294370-78294441"	chr1:78294370-78294441"	"n-Tp1	chr1_284_tRNAPro_AGG+	"+"	">1.5Kbp from RNAP-III and >2.65Kbp from RNAP-II"	0.02099	0	-0.38485	0	0.09675	0	0.08208	0	0.14876	0	0.31716	0	0.26437	0	0.00315	0	-0.80592	0	-1.16914	0	-1.66812	0	-1.31315	0	-0.36326	0	-0.39934	0	-0.89092	0	-0.49771	0	-0.57055	0	-0.01885	0	-0.32231	0	-0.30206	2.195
"n-Tk7|chr1_1268_tRNALys_CTT-|-|chr1:112801324-112801396"	chr1:112801324-112801396"	"n-Tk7	chr1_1268_tRNALys_CTT-	"-"	">1.5Kbp from RNAP-III and <2.65Kbp from RNAP-II"	0.05933	0	0.28013	0	-0.22973	0	-0.3185	0	0.42253	0	0.00389	0	0.14381	0	-0.27768	0	-0.74169	0	-1.87623	0	-1.41543	0	-1.32461	0	-0.44366	0	-0.21282	0	-0.82269	0	-0.5548	0	-0.64065	0	-0.25085	0	-0.45419	0.164	-0.67843	0
"n-Tk26|chr1_485_tRNALys_TTT+|+|chr1:134930539-134930611"	chr1:134930539-134930611"	"n-Tk26	chr1_485_tRNALys_TTT+	"+"	"<1.5Kbp from RNAP-III"	4.13002	0.313	4.08991	0.288	5.28265	0.454	3.87192	0.492	5.35199	0.37	5.79947	0.381	4.68982	0.273	6.28633	0.272	3.71958	0.003	3.68262	0	3.83129	0	3.44877	0	-0.51764	0	-0.354	0	-0.24576	0.626	-0.30107	0	-0.0268	0	-0.16245	0	-0.18613	0	-0.17881	1.115
"n-Tk25|chr1_1184_tRNALys_TTT-|-|chr1:134930904-134930976"	chr1:134930904-134930976"	"n-Tk25	chr1_1184_tRNALys_TTT-	"-"	"<1.5Kbp from RNAP-III"	2.64619	0.939	2.16141	1.32	4.27825	0.975	2.83809	1.2	4.30219	0.672	5.06398	0.733	4.04198	0.539	5.64344	0.47	3.65663	0.003	3.57301	0	3.58634	0	3.21057	0	-0.23327	0	-0.17871	0	-0.39406	0.72	-0.34811	0	-0.0202	0	-0.24329	0	-0.1325	0	-0.24045	1.109
"n-Ti13|chr1_583_tRNAIle_TAT+|+|chr1:155305794-155305866"	chr1:155305794-155305866"	"n-Ti13	chr1_583_tRNAIle_TAT+	"+"	">1.5Kbp from RNAP-III and <2.65Kbp from RNAP-II"	-0.17705	0	0.03853	0	0.18052	0	-0.18495	0	-0.10095	0	-0.34293	0	-0.16058	0	-0.29472	0	-0.89388	0	-1.1569	0	-1.12042	0	-0.54748	0	1.18014	0	0.98668	0	2.27056	0	1.81647	0	1.7146	0	1.24082	0	1.34084	0	1.92868	0
"n-Tp2|chr1_672_tRNAPro_AGG+|+|chr1:167571765-167571836"	chr1:167571765-167571836"	"n-Tp2	chr1_672_tRNAPro_AGG+	"+"	"<1.5Kbp from RNAP-III"	4.67676	0.083	4.79462	0.25	5.81595	0.14	5.04755	0.35	5.68783	0.179	6.05592	0.661	5.11716	0.315	6.49445	0.328	4.93516	0	4.53424	0	4.25193	0	4.38972	0	1.90929	0	1.78366	0	2.03451	0.031	1.41439	0	2.6222	0.023	2.10895	0	1.83002	0	2.52897	0
"n-Tp8|chr1_1022_tRNAPro_CGG-|-|chr1:167572402-167572473"	chr1:167572402-167572473"	"n-Tp8	chr1_1022_tRNAPro_CGG-	"-"	"<1.5Kbp from RNAP-III"	4.48842	0.307	4.97605	0.187	5.7727	0.155	5.01206	1.204	5.88631	0.21	5.61582	0.74	5.29525	0.219	6.26183	0.407	5.52132	0	5.77416	0	5.05971	0	5.12943	0	2.60036	0	2.36414	0	2.82017	0.019	2.6292	0	3.36186	0.015	2.56158	0	2.62744	0	2.8477	0
"n-Tn6|chr1_1006_tRNAAsn_GTT-|-|chr1:172964073-172964146"	chr1:172964073-172964146"	"n-Tn6	chr1_1006_tRNAAsn_GTT-	"-"	">1.5Kbp from RNAP-III and >2.65Kbp from RNAP-II"	4.97028	0.073	4.93337	0.352	5.75949	0.067	5.35122	0.588	5.86416	0.089	6.43293	0.354	5.39157	0.066	6.80006	0.065	3.54037	0	3.70654	0	3.18635	0.011	3.01797	0.014	-0.81868	0	-0.39198	0	-0.71019	0.159	-0.13684	0	-1.07439	0	-0.44886	0	-0.65765	0	-0.79003	0
"n-Td4|chr1_1005_tRNAAsp_GTC-|-|chr1:172967160-172967231"	chr1:172967160-172967231"	"n-Td4	chr1_1005_tRNAAsp_GTC-	"-"	"<1.5Kbp from RNAP-III"	5.16054	0.048	5.72589	0.235	6.0625	0.105	5.54789	0.315	5.81961	0.097	6.25274	0.357	5.9121	0.179	6.71134	0.199	4.05725	0	2.72852	0	2.4683	0	2.42172	0	-0.33383	0	0.78876	0	-0.46107	0.2	-0.02857	0	-0.46682	0	-0.40555	0	-0.39894	0	-0.78517	0.659
"n-Tg21|chr1_1004_tRNAGly_TCC-|-|chr1:172968128-172968199"	chr1:172968128-172968199"	"n-Tg21	chr1_1004_tRNAGly_TCC-	"-"	"<1.5Kbp from RNAP-III"	5.26303	0.112	4.59899	0.165	6.13598	0.242	4.83344	0.286	5.69363	0.083	5.7962	0.291	5.18962	0.149	6.23309	0.195	5.00257	0	4.3774	0	4.32948	0	4.05829	0	-0.24854	0.166	0.11057	0	-0.16084	0.105	-0.38223	0	-0.25084	0	-0.27798	0	-0.39223	0.144	-0.73955	0.185
"n-Tl15|chr1_698_tRNALeu_CAG+|+|chr1:172968745-172968827"	chr1:172968745-172968827"	"n-Tl15	chr1_698_tRNALeu_CAG+	"+"	"<1.5Kbp from RNAP-III"	5.43267	0.239	5.76916	0.174	6.7739	0.334	5.40181	1.663	5.91515	0.158	6.64581	0.928	6.18373	0.337	6.78624	0.943	4.53	0	4.06532	0	4.10415	0	3.70932	0	-0.39151	0.178	-0.12503	0	-0.0972	0	-0.71349	0	-0.4956	0	-0.55486	0	-0.36769	0.141	-0.44452	0
"n-Tg12|chr1_699_tRNAGly_GCC+|+|chr1:172975116-172975186"	chr1:172975116-172975186"	"n-Tg12	chr1_699_tRNAGly_GCC+	"+"	">1.5Kbp from RNAP-III and >2.65Kbp from RNAP-II"	5.02724	0.178	4.44847	0.313	5.86869	0.041	4.87742	0.778	5.60218	0.097	5.86413	0.361	5.09472	0.125	6.00755	0.151	4.43956	0	3.98075	0	3.59434	0	3.28338	0	0.66066	0	0.12252	0	1.016	0	0.71638	0	0.94726	0	0.39149	0.14	0.71495	0.101	0.43778	0
"n-Te5|chr1_1002_tRNAGlu_CTC-|-|chr1:172994295-172994366"	chr1:172994295-172994366"	"n-Te5	chr1_1002_tRNAGlu_CTC-	"-"	"<1.5Kbp from RNAP-III"	1.57355	47.928	1.83528	49.776	3.62053	54.311	2.69544	64.207	3.21574	53.982	3.13033	62.889	2.73106	56.331	3.18183	48.332	1.62932	36.393	2.18629	42.367	2.17247	39.768	2.02887	41.69	-1.03622	19.585	-0.76604	36.755	-1.34344	21.652	-0.88613	32.504	-1.17488	22.222	-1.2341	20.234	-1.38993	29.938	-1.41844	20.272
"n-Tg20|chr1_1001_tRNAGly_TCC-|-|chr1:172994830-172994901"	chr1:172994830-172994901"	"n-Tg20	chr1_1001_tRNAGly_TCC-	"-"	"<1.5Kbp from RNAP-III"	1.81876	27.829	2.01872	24.143	4.22663	24.222	3.16899	31.229	3.66664	25.718	3.73473	30.649	3.36192	24.634	4.35034	23.042	1.74814	40.145	2.22468	48.408	2.37481	46.207	2.21647	49.065	-1.18874	26.671	-0.88546	46.678	-1.39672	28.732	-0.98779	37.462	-1.34491	30.786	-1.36926	33.693	-1.57292	39.15	-1.45691	28.655
"n-Td3|chr1_1000_tRNAAsp_GTC-|-|chr1:172995489-172995560"	chr1:172995489-172995560"	"n-Td3	chr1_1000_tRNAAsp_GTC-	"-"	"<1.5Kbp from RNAP-III"	1.03281	31.347	1.40226	45.648	4.21936	34.284	3.14349	39.934	3.42483	31.335	4.16865	32.033	3.33415	34.436	4.43597	27.052	1.66528	39.62	2.2104	48.183	2.32108	46.674	2.18119	48.918	-1.26146	28.26	-0.82888	42.408	-1.49851	28.226	-0.99607	38.969	-1.39312	26.48	-1.46181	31.39	-1.46131	33.173	-1.42512	25.866
"n-Tl18|chr1_701_tRNALeu_CAG+|+|chr1:172996115-172996197"	chr1:172996115-172996197"	"n-Tl18	chr1_701_tRNALeu_CAG+	"+"	"<1.5Kbp from RNAP-III"	-0.12389	44.039	-0.20262	55.85	1.87946	36.605	1.3625	44.752	1.36644	38.975	1.60583	35.805	1.12484	36.417	2.15535	43.271	0.7328	50.517	1.66178	54.503	1.54534	59.219	1.42788	60.18	-1.37444	32.759	-0.9445	39.158	-1.67111	30.214	-0.84321	43.19	-1.47474	28.551	-1.50315	29.475	-1.40591	31.879	-1.42113	22.761
"n-Tg17|chr1_702_tRNAGly_GCC+|+|chr1:172996762-172996832"	chr1:172996762-172996832"	"n-Tg17	chr1_702_tRNAGly_GCC+	"+"	"<1.5Kbp from RNAP-III"	0.91519	27.371	1.42012	25.984	4.01173	25.842	3.66403	32.948	3.42075	31.022	3.51998	37.809	3.61284	31.731	4.15553	36.549	-0.46984	44.391	0.34397	40.61	0.2168	53.562	0.22892	56.868	-1.38864	33.925	-0.95804	38.815	-1.58073	33.284	-1.09124	42.484	-1.47484	26.42	-1.59598	29.083	-1.37749	31.644	-1.52149	17.738
"n-Te8|chr1_999_tRNAGlu_CTC-|-|chr1:173001923-173001994"	chr1:173001923-173001994"	"n-Te8	chr1_999_tRNAGlu_CTC-	"-"	"<1.5Kbp from RNAP-III"	1.42687	89.587	1.64239	88.185	3.58605	85.133	2.77875	93.7	2.97641	85.965	3.32691	88.534	2.61665	88.238	2.90445	83.375	1.25715	61.245	1.42239	68.32	1.70252	66.275	1.56086	67.56	-1.19941	28.643	-0.26853	32.845	-1.50001	29.455	-0.90844	32.866	-1.50144	31.101	-1.5353	30.868	-1.43479	31.539	-1.6877	29.604
"n-Tg24|chr1_998_tRNAGly_TCC-|-|chr1:173002465-173002536"	chr1:173002465-173002536"	"n-Tg24	chr1_998_tRNAGly_TCC-	"-"	"<1.5Kbp from RNAP-III"	1.62771	67.966	1.5951	66.304	3.39171	72.514	2.75835	69.155	3.13951	65.065	3.64846	65.688	2.45675	69.809	3.61643	79.296	1.50592	75.795	1.97944	79.879	2.44715	76.565	2.20339	77.64	-1.44203	69.379	-0.72415	68.835	-1.66727	68.777	-1.12238	65.407	-1.57728	62.531	-1.54021	73.043	-1.72099	68.898	-1.77276	61.594
"n-Td7|chr1_997_tRNAAsp_GTC-|-|chr1:173003124-173003195"	chr1:173003124-173003195"	"n-Td7	chr1_997_tRNAAsp_GTC-	"-"	"<1.5Kbp from RNAP-III"	0.62606	69.763	0.80161	83.89	3.49622	74.046	2.5855	67.117	2.81812	66.843	3.62791	70.313	2.87477	64.453	3.613	62.642	1.40475	71.441	1.96332	78.748	2.22975	75.221	2.06902	75.952	-1.59703	60.274	-0.76321	60.876	-1.80655	53.649	-0.94638	55.463	-1.50214	43.773	-1.45659	49.756	-1.66316	56.014	-1.76821	50.676
"n-Tl19|chr1_703_tRNALeu_CAG+|+|chr1:173003750-173003832"	chr1:173003750-173003832"	"n-Tl19	chr1_703_tRNALeu_CAG+	"+"	"<1.5Kbp from RNAP-III"	-0.1588	73.808	0.47831	55.196	1.54551	57.164	1.49349	72.938	1.17628	65.731	1.3851	64.908	0.73757	64.158	2.04674	66.234	0.52373	68.535	1.25701	79.382	1.45624	77.796	1.30514	78.248	-1.57851	50.333	-0.834	41.281	-1.57378	34.254	-0.80394	43.509	-1.32943	32.649	-1.25582	31.372	-1.39734	40.651	-1.52751	29.56
"n-Tg18|chr1_704_tRNAGly_GCC+|+|chr1:173004433-173004503"	chr1:173004433-173004503"	"n-Tg18	chr1_704_tRNAGly_GCC+	"+"	"<1.5Kbp from RNAP-III"	0.71534	39.68	0.75841	50.448	4.01031	30.934	3.01784	43.158	3.50199	35.057	3.47972	41.887	3.81386	35.806	4.23264	39.444	-0.3658	44.215	-0.28136	60.474	-0.11305	67.56	-0.07393	73.28	-1.52623	41.24	-0.74095	36.212	-1.47066	33.118	-0.83463	33.214	-1.24909	26.76	-1.12641	22.741	-1.2913	35.051	-1.51725	20.523
"n-Te7|chr1_996_tRNAGlu_CTC-|-|chr1:173009537-173009608"	chr1:173009537-173009608"	"n-Te7	chr1_996_tRNAGlu_CTC-	"-"	"<1.5Kbp from RNAP-III"	0.90975	36.519	1.32379	40.358	2.9542	24.453	2.20138	46.195	2.49253	26.986	3.18306	33.008	2.61132	21.477	2.85505	27.951	-0.44364	24.506	0.15937	12.86	-0.11386	17.884	-0.45402	25.768	-0.66758	2.068	-0.89073	3.239	-0.98274	6.412	-0.75708	4.97	-0.78488	2.508	-0.76603	7.602	-0.58351	5.731	-1.31392	2.354
"n-Tg23|chr1_995_tRNAGly_TCC-|-|chr1:173010079-173010150"	chr1:173010079-173010150"	"n-Tg23	chr1_995_tRNAGly_TCC-	"-"	"<1.5Kbp from RNAP-III"	0.464	100	0.57121	100	1.71051	99.801	1.67833	100	1.34205	100	2.44446	100	1.16629	99.865	2.1718	99.201	0.13181	74.232	0.60311	43.471	0.98656	41.468	0.49637	57.215	-0.8453	17.234	-0.76049	64.119	-0.59563	37.855	-0.52787	19.922	-0.58915	19.621	-0.39881	37.051	-0.22764	19.183	-0.93048	12.398
"n-Td6|chr1_994_tRNAAsp_GTC-|-|chr1:173010738-173010809"	chr1:173010738-173010809"	"n-Td6	chr1_994_tRNAAsp_GTC-	"-"	"<1.5Kbp from RNAP-III"	0.20694	100	0.79458	100	2.09333	100	1.64575	100	1.66991	100	2.47893	100	1.62941	100	2.6154	99.761	0.13549	75.954	0.39159	49.992	-0.12538	53.616	0.27305	59.759	-0.69029	15.472	0.4012	16.773	-1.05575	24.925	-0.87751	40.463	-0.39062	14.876	-1.065	2.152	-0.28039	13.402	-0.75873	22.116
"n-Tl20|chr1_705_tRNALeu_CAG+|+|chr1:173011364-173011446"	chr1:173011364-173011446"	"n-Tl20	chr1_705_tRNALeu_CAG+	"+"	"<1.5Kbp from RNAP-III"	0.48002	48.293	0.48045	72.226	1.37196	40.341	1.40444	59.38	0.84471	53.903	1.33843	57.198	0.80824	54.975	1.86711	80.966	-0.35932	28.767	0.24348	22.655	-0.77534	30.231	-0.66808	31.055	-0.89497	3.276	0.18072	9.235	-0.85009	4.287	-0.51763	11.051	-0.47635	4.957	-0.91799	0.454	-0.24419	3.681	-1.30533	11.092
"n-Tg19|chr1_706_tRNAGly_GCC+|+|chr1:173012007-173012077"	chr1:173012007-173012077"	"n-Tg19	chr1_706_tRNAGly_GCC+	"+"	"<1.5Kbp from RNAP-III"	0.91913	1.986	0.91464	7.158	4.13067	3.314	2.99772	8.187	3.2951	3.621	3.36507	4.798	3.80573	3.897	4.15099	4.962	-0.82462	6.517	0.38168	7.805	-0.95008	14.981	-0.96623	12.461	-0.99072	1.984	0.03552	4.536	-0.7676	2.946	-0.37686	10.411	-0.62469	3.547	-0.83561	0.356	-0.30178	2.496	-1.37959	7.692
"n-Tl21|chr1_993_tRNALeu_CAG-|-|chr1:173031969-173032051"	chr1:173031969-173032051"	"n-Tl21	chr1_993_tRNALeu_CAG-	"-"	"<1.5Kbp from RNAP-III"	5.22915	0.116	4.19083	0.519	6.03273	0.23	4.99451	0.574	5.62164	0.113	6.33309	0.563	5.8874	0.335	6.36084	0.684	3.83218	0.083	3.63739	0	3.61824	0	3.38414	0	-0.50425	0.213	-0.95921	0	-0.81857	0.015	-0.53738	0	-0.75536	0.302	-0.73769	1.752	-0.45387	0.146	-0.50607	0.287
"n-Td5|chr1_707_tRNAAsp_GTC+|+|chr1:173032502-173032573"	chr1:173032502-173032573"	"n-Td5	chr1_707_tRNAAsp_GTC+	"+"	"<1.5Kbp from RNAP-III"	4.17606	0.061	3.36901	0.763	5.69512	0.185	4.34319	0.538	5.16966	0.137	5.61335	0.266	5.00699	0.166	6.52043	0.216	3.97232	0.077	3.82568	0	3.64646	0	3.30668	0	-0.49589	0.202	-0.81362	0	-0.74677	0	-0.28695	0	-0.64374	0.389	-0.89647	0.469	-0.56066	0.268	-0.5579	0.254
"n-Tg22|chr1_708_tRNAGly_TCC+|+|chr1:173032887-173032958"	chr1:173032887-173032958"	"n-Tg22	chr1_708_tRNAGly_TCC+	"+"	"<1.5Kbp from RNAP-III"	4.9666	0.343	4.8174	0.308	5.60117	0.435	4.57003	0.521	5.35311	0.276	6.09952	0.333	5.26514	0.283	6.2344	0.453	3.81304	0.075	3.98948	0	3.67173	0	3.30301	0	-0.58727	0.194	-0.88509	0	-0.72571	0	-0.11281	0	-0.77881	0.405	-1.0549	0.513	-0.65703	0.279	-0.86918	0.31
"n-Te6|chr1_709_tRNAGlu_CTC+|+|chr1:173033174-173033245"	chr1:173033174-173033245"	"n-Te6	chr1_709_tRNAGlu_CTC+	"+"	"<1.5Kbp from RNAP-III"	5.44936	0.306	5.47635	0.745	6.10977	0.194	5.34341	1.752	5.7638	0.161	6.14745	0.6	5.43007	0.263	6.23209	0.485	3.67748	0.057	3.8424	0	3.54334	0	3.25397	0	-0.58507	0	-1.16358	0	-0.67062	0	-0.31521	0	-0.92059	0.147	-1.1873	0.573	-0.91643	0.154	-0.92204	0.337
"n-Tv14|chr1_710_tRNAVal_CAC+|+|chr1:173041574-173041646"	chr1:173041574-173041646"	"n-Tv14	chr1_710_tRNAVal_CAC+	"+"	">1.5Kbp from RNAP-III and <2.65Kbp from RNAP-II"	4.22589	0.066	4.64826	0.405	5.61476	0.28	4.2047	0.665	5.21358	0.273	5.6031	0.627	5.39983	0.2	6.21818	0.243	4.38185	0	3.79391	0	3.39534	0	3.33993	0	0.25289	0	0.97518	0	0.82887	0	0.15885	0	0.27248	0.138	-0.26583	0	0.98593	0	0.6762	0
"n-Th1|chr1_717_tRNAHis_ATG+|+|chr1:173599570-173599642"	chr1:173599570-173599642"	"n-Th1	chr1_717_tRNAHis_ATG+	"+"	">1.5Kbp from RNAP-III and >2.65Kbp from RNAP-II"	0.03613	0	-0.14585	0	0.24072	0.86	-0.23775	0	0.17282	0	-0.0729	0	0.03578	0	-0.19354	0	-0.65556	0	-1.19771	0	-1.38569	0	-1.38217	0.043	-0.47657	0.35	-0.30114	0	-0.42605	0.042	-0.04958	0	-0.69571	0.069	-0.44082	0	-0.62829	0.09	-0.57059	0.606
"n-Tr20|chr1_730_tRNAArg_TCT+|+|chr1:175320460-175320533"	chr1:175320460-175320533"	"n-Tr20	chr1_730_tRNAArg_TCT+	"+"	">1.5Kbp from RNAP-III and <2.65Kbp from RNAP-II"	0.09245	0	-0.265	0	0.18814	0	0.03091	0	0.03408	0	-0.41265	0	-0.12635	0	-0.17721	0	-0.72845	0	-1.01315	0	-2.21908	0	-1.18403	0	-0.63674	0	-0.33398	0	-0.99457	0	-0.08761	0	-0.62357	0	-1.03618	0	-0.63153	0	-0.59678	0
"n-Ts15|chr1_791_tRNASer_GCT+|+|chr1:183986139-183986220"	chr1:183986139-183986220"	"n-Ts15	chr1_791_tRNASer_GCT+	"+"	">1.5Kbp from RNAP-III and >2.65Kbp from RNAP-II"	-0.02967	0	-0.11143	0	0.39103	0	-0.11499	0	0.50947	0	-0.45843	0	-0.25206	0	-0.78236	0	-1.28411	0	-0.96716	0	-1.99022	0	-1.67335	0	-0.3239	0	-0.19333	0	-0.70367	0	-1.05223	0	-0.71637	0	-0.488	0	-0.78703	0	-0.93634	0
"n-Tn3|chr1_814_tRNAAsn_GTT+|+|chr1:190765285-190765358"	chr1:190765285-190765358"	"n-Tn3	chr1_814_tRNAAsn_GTT+	"+"	">1.5Kbp from RNAP-III and <2.65Kbp from RNAP-II"	0.42318	0	-0.36801	0	-0.06925	0	-0.29217	0	0.00878	0	-0.68736	0	0.08932	0	-0.36095	0	-2.09262	0	-1.10735	0	-1.70801	0	-1.99754	0	-0.34741	0	-0.57148	0	-0.66072	0	-0.64487	0	-0.85869	0	-0.49965	0	-0.6825	0	-1.35752	0
"n-Tn9|chr2_1947_tRNAAsn_GTT-|-|chr2:18508671-18508744"	chr2:18508671-18508744"	"n-Tn9	chr2_1947_tRNAAsn_GTT-	"-"	">1.5Kbp from RNAP-III and >2.65Kbp from RNAP-II"	4.50366	0.079	4.64347	0.254	5.65502	0.094	4.79791	0.557	5.74709	0.08	6.02899	0.101	4.95195	0.076	6.12957	0.054	4.81781	0	4.51712	0	4.49084	0.006	4.22297	0.008	-0.06663	0	0.13948	0	0.60928	0.068	0.15165	0	0.44734	0	0.42236	0	0.2872	0	0.82064	0
"n-Ta27|chr2_263_tRNAAla_CGC+|+|chr2:57034489-57034560"	chr2:57034489-57034560"	"n-Ta27	chr2_263_tRNAAla_CGC+	"+"	"<1.5Kbp from RNAP-III"	4.73318	0	4.26713	0	5.92888	0	5.64713	0	5.62675	0	5.83543	0	5.81638	0	6.05141	0	3.82427	0	4.44248	0	3.72077	0	3.47535	0	-0.17532	0	-0.20193	0	-0.13597	0	0.71745	0	0.03839	0	0.10904	0.23	0.03896	0	-0.20091	0
"n-Tg29|chr2_1747_tRNAGly_GCC-|-|chr2:57034805-57034875"	chr2:57034805-57034875"	"n-Tg29	chr2_1747_tRNAGly_GCC-	"-"	"<1.5Kbp from RNAP-III"	5.134	0.152	4.3469	0.326	5.78664	0.042	5.38175	0.722	6.00202	0.099	5.84989	0.319	5.21691	0.182	6.0699	0.149	3.9574	0	4.50327	0	3.52021	0	3.33591	0	-0.07598	0	0.04983	0	-0.13603	0	0.79749	0	0.1261	0	7e-05	0.232	0.06283	0	-0.14958	0
"n-Td2|chr2_510_tRNAAsp_GTC+|+|chr2:113929103-113929174"	chr2:113929103-113929174"	"n-Td2	chr2_510_tRNAAsp_GTC+	"+"	">1.5Kbp from RNAP-III and <2.65Kbp from RNAP-II"	-0.51711	0	-0.10269	0	-0.49856	0	-0.05904	0	0.12134	0	-0.55226	0	-0.18235	0	0.0669	0	-1.08483	0	-0.70348	0	-1.09551	0	-1.04043	0	-0.3418	0	0.09703	0	-0.17072	0	-0.11208	0	-0.0405	0.053	-0.06899	0	0.23957	0	0.4778	0
"n-Ts21|chr2_1509_tRNASer_GCT-|-|chr2:118872486-118872567"	chr2:118872486-118872567"	"n-Ts21	chr2_1509_tRNASer_GCT-	"-"	">1.5Kbp from RNAP-III and <2.65Kbp from RNAP-II"	5.29442	0.009	5.68547	0.097	6.42161	0.006	5.96382	0.047	6.27972	0.042	6.56601	0.023	5.68506	0.049	6.73716	0	5.20562	0	5.40751	0	5.29091	0	4.85994	0	0.8605	0	0.97109	0	1.46968	0	2.07953	0	2.43791	0	1.54898	0	0.90932	0	0.94079	0
"n-Ti12|chr2_1506_tRNAIle_GAT-|-|chr2:118881889-118881962"	chr2:118881889-118881962"	"n-Ti12	chr2_1506_tRNAIle_GAT-	"-"	">1.5Kbp from RNAP-III and <2.65Kbp from RNAP-II"	0.09421	0	-0.42959	0	-0.09526	0	0.04109	0	-0.22184	0	-0.31279	0	0.0843	0	0.47285	0	-1.56989	0	-1.57072	0	-0.94526	0.627	-0.70929	0	-0.71605	0	-0.81895	0	-0.60235	0	0.33529	0	0.23582	0	0.06796	0	-0.49002	0	-0.08671	0.689
"n-Th4|chr2_1432_tRNAHis_GTG-|-|chr2:122201230-122201301"	chr2:122201230-122201301"	"n-Th4	chr2_1432_tRNAHis_GTG-	"-"	">1.5Kbp from RNAP-III and >2.65Kbp from RNAP-II"	5.50029	0.286	4.85772	2.358	6.49302	0.409	4.89866	3.976	5.94	0.703	6.31831	1.112	5.98621	0.497	6.71166	2.003	5.14143	0	5.28996	0	4.45898	0	4.18529	0	0.36149	0.151	0.5842	0	1.10651	0	1.60503	0	1.03303	0.322	0.2391	0	0.93864	0.055	0.33349	0
"n-Th3|chr2_1431_tRNAHis_GTG-|-|chr2:122203099-122203170"	chr2:122203099-122203170"	"n-Th3	chr2_1431_tRNAHis_GTG-	"-"	"<1.5Kbp from RNAP-III"	5.65908	0.243	5.25289	1.519	6.52962	0.4	6.07978	2.32	5.7973	0.675	6.12741	1.128	6.23654	0.457	6.58	2.149	4.74438	0.071	4.57246	0	3.67999	0.01	3.39848	0.046	1.32034	0.38	1.24467	0	1.0636	0.048	1.5944	0.003	1.13185	0.572	0.46803	0.202	0.31258	0.25	0.19085	0.195
"n-Th5|chr2_586_tRNAHis_GTG+|+|chr2:122203704-122203775"	chr2:122203704-122203775"	"n-Th5	chr2_586_tRNAHis_GTG+	"+"	"<1.5Kbp from RNAP-III"	5.86502	0.113	5.41365	0.405	6.49478	0.179	5.72274	1.112	6.30429	0.25	6.48645	0.485	5.72918	0.159	6.86268	0.83	4.39048	0	4.29715	0	3.44597	0	3.22521	0.001	1.15035	0.229	1.12338	0	1.09007	0.002	1.55309	0	1.03159	0.584	0.54206	0.003	0.32455	0.143	0.33592	0
"n-Tk1|chr3_1_tRNALys_CTT+|+|chr3:3123740-3123812"	chr3:3123740-3123812"	"n-Tk1	chr3_1_tRNALys_CTT+	"+"	">1.5Kbp from RNAP-III and >2.65Kbp from RNAP-II"	0.02821	0	-0.44993	0	-0.50066	0	-0.0396	0	0.24495	0	0.13749	0	0.07366	0	0.10417	0	-1.18993	0	-1.65093	0	-1.73254	0	-1.99488	0	-0.43649	0	-0.4561	0	-0.76444	0	-0.92506	0	-0.94454	0	-0.64197	0	-0.5436	0	-0.49225	0
"n-Tk9|chr3_2_tRNALys_CTT+|+|chr3:3149493-3149565"	chr3:3149493-3149565"	"n-Tk9	chr3_2_tRNALys_CTT+	"+"	">1.5Kbp from RNAP-III and >2.65Kbp from RNAP-II"	0.12479	0	-0.46442	0	-0.17008	0	0.26371	0	0.01618	0	0.5497	0	-0.25605	0	0.30756	0	-1.42918	0	-1.15639	0	-2.06885	0	-1.66421	0	-0.57594	0	-0.33284	0	-0.55523	0	-0.68931	0	-0.81085	0	-1.01694	0	-0.56557	0	-0.59218	0
"n-Tr3|chr3_1040_tRNAArg_ACG-|-|chr3:19527959-19528031"	chr3:19527959-19528031"	"n-Tr3	chr3_1040_tRNAArg_ACG-	"-"	"<1.5Kbp from RNAP-III"	3.57462	0	3.75655	0	5.68428	0	4.54077	0	5.23526	0	5.3454	0	5.13417	0	6.24646	0	4.94168	0	3.89925	0	3.76246	0	3.51777	0	0.59986	0	1.00143	0	0.50748	0	0.34039	0	1.05957	0	0.2831	0	0.60888	0	0.08543	0
"n-Ty1|chr3_27_tRNATyr_GTA_I+|+|chr3:19528355-19528447"	chr3:19528355-19528447"	"n-Ty1	chr3_27_tRNATyr_GTA_I+	"+"	"<1.5Kbp from RNAP-III"	4.92292	0	4.70087	0	6.24979	0	4.73293	0	5.81945	0	5.78134	0	5.56161	0	6.88618	0	5.13521	0	4.26923	0	4.00864	0	3.85062	0	0.65425	0	0.91012	0	0.60207	0	0.44598	0	1.10404	0	0.36775	0	0.73093	0	0.30096	0
"n-Ty2|chr3_28_tRNATyr_GTA_I+|+|chr3:19528782-19528870"	chr3:19528782-19528870"	"n-Ty2	chr3_28_tRNATyr_GTA_I+	"+"	"<1.5Kbp from RNAP-III"	4.89721	0.053	5.38914	0.094	6.29544	0.035	4.54679	0.05	5.9585	0.028	5.95717	0.058	5.3997	0.039	6.19894	0.034	5.40354	0	4.33233	0	4.15718	0	4.04338	0	0.72689	0	0.98383	0	0.6817	0	0.49764	0	1.19655	0	0.38104	0	0.91341	0	0.33425	0
"n-Ta14|chr3_29_tRNAAla_AGC+|+|chr3:19528995-19529067"	chr3:19528995-19529067"	"n-Ta14	chr3_29_tRNAAla_AGC+	"+"	"<1.5Kbp from RNAP-III"	4.96847	0.153	5.00866	0.268	6.18482	0.104	4.90004	0.139	5.98523	0.093	5.98537	0.17	5.41034	0.133	6.22671	0.114	5.34551	0	4.25651	0	4.1113	0	3.96674	0	0.80639	0	1.03282	0	0.6648	0	0.43193	0	1.15043	0	0.35976	0	0.92683	0	0.35407	0
"n-Tl13|chr3_1026_tRNALeu_CAG-|-|chr3:24061947-24062029"	chr3:24061947-24062029"	"n-Tl13	chr3_1026_tRNALeu_CAG-	"-"	">1.5Kbp from RNAP-III and >2.65Kbp from RNAP-II"	0.00437	0	-0.36641	0	-0.21098	0	-1.19513	0	0.17651	0	-0.30175	0	0.16977	0	0.00793	0	-1.15196	0	-1.22358	0	-1.28233	0	-1.59066	0	-0.16755	0	-0.6881	0	-0.24196	0	0.31032	0	-0.26453	0	-0.38879	0	-0.31908	0	-0.26594	0
"n-Tv8|chr3_48_tRNAVal_AAC+|+|chr3:30500192-30500264"	chr3:30500192-30500264"	"n-Tv8	chr3_48_tRNAVal_AAC+	"+"	">1.5Kbp from RNAP-III and <2.65Kbp from RNAP-II"	5.18346	0	4.77178	0	5.95963	0	5.38857	0	5.92659	0	6.35743	0	5.72811	0	6.79504	0	4.74035	0	4.65427	0	4.37249	0	4.2085	0	1.99344	0	1.86919	0	1.43222	0	1.5876	0	1.93282	0	1.11131	0	1.12553	0	1.65102	0
"n-Tp17|chr3_92_tRNAPro_TGG+|+|chr3:51162276-51162347"	chr3:51162276-51162347"	"n-Tp17	chr3_92_tRNAPro_TGG+	"+"	"<1.5Kbp from RNAP-III"	2.05236	0.799	2.14164	1.84	4.67644	0.482	3.48652	2.117	4.44647	0.441	5.10253	1.02	4.45682	0.528	5.21994	0.318	2.2637	0	3.77947	0	3.54342	0	3.24684	0	-0.8211	0	-0.75008	0	-0.52962	0.468	0.27764	0	-0.4887	0.355	-0.711	0	-0.3	0.374	-0.66511	0
"n-Tp5|chr3_93_tRNAPro_AGG+|+|chr3:51163329-51163400"	chr3:51163329-51163400"	"n-Tp5	chr3_93_tRNAPro_AGG+	"+"	"<1.5Kbp from RNAP-III"	2.33421	0.535	2.70355	1.566	4.99603	0.288	3.90356	0.273	4.50177	0.267	5.12482	0.51	4.90446	0.404	5.50867	0.514	2.35534	0	3.56954	0	3.47945	0	3.19579	0	-0.75857	0	-0.47429	0	-0.51852	0.391	0.01843	0	-0.75097	0.396	-0.59646	0	-0.40537	0.05	-0.50873	0
"n-Tv9|chr3_928_tRNAVal_CAC-|-|chr3:59278848-59278919"	chr3:59278848-59278919"	"n-Tv9	chr3_928_tRNAVal_CAC-	"-"	">1.5Kbp from RNAP-III and >2.65Kbp from RNAP-II"	-0.02767	0	0.5768	0	0.04424	0	-0.27902	0	-0.22214	0	-0.03958	0	0.35221	0	0.08666	0	-1.20734	0	-1.48199	0	-1.43874	0	-1.16616	0	-0.67563	0	-0.16064	0	-0.79665	0	-0.85216	0	-0.74654	0	-0.29391	0	-0.521	0	-0.7146	0
"n-Tg14|chr3_878_tRNAGly_GCC-|-|chr3:84032933-84033003"	chr3:84032933-84033003"	"n-Tg14	chr3_878_tRNAGly_GCC-	"-"	">1.5Kbp from RNAP-III and <2.65Kbp from RNAP-II"	0.47791	3.82	0.11674	12.051	1.39194	1.104	0.39676	20.294	0.74935	3.827	0.36178	15.562	0.96872	3.308	0.95307	8.005	3.64453	0	3.43498	0	2.3752	0	2.86836	0	1.44052	0	1.61048	0	1.85661	0	1.44344	0	1.44137	0	1.03995	0.09	1.43904	0	1.27062	0
"n-Tm11|chr3_792_tRNAMetInit_CAT-|-|chr3:90279782-90279853"	chr3:90279782-90279853"	"n-Tm11	chr3_792_tRNAMetInit_CAT-	"-"	">1.5Kbp from RNAP-III and <2.65Kbp from RNAP-II"	5.6134	0.166	4.6195	0.292	6.40953	0.16	4.87552	1.184	6.16185	0.237	5.98637	0.42	6.03045	0.312	6.48337	0.378	5.16949	0	5.41998	0	4.87103	0	4.43565	0	1.84571	0	1.5221	0	1.87158	0	1.89915	0	2.26799	0	1.18293	0	0.9438	0.002	1.28724	0
"n-Tg2|chr3_282_tRNAGly_CCC+|+|chr3:96115177-96115247"	chr3:96115177-96115247"	"n-Tg2	chr3_282_tRNAGly_CCC+	"+"	">1.5Kbp from RNAP-III and >2.65Kbp from RNAP-II"	-0.02675	0	-0.04093	0	-0.28406	0	-0.19283	0	0.54497	0	-0.71793	0	-0.15673	0	-0.08066	0	-0.89079	0.278	-0.74062	0.148	-1.24264	0.192	-1.37318	1.842	-0.99025	0.693	-0.42458	0.99	-0.44632	0.843	-0.46787	0.887	-0.31923	1.081	-1.01288	0.293	-0.32533	1.339	-0.67643	0.111
"n-Tn4|chr3_283_tRNAAsn_GTT+|+|chr3:96125997-96126070"	chr3:96125997-96126070"	"n-Tn4	chr3_283_tRNAAsn_GTT+	"+"	">1.5Kbp from RNAP-III and >2.65Kbp from RNAP-II"	0.08697	0	0.63433	0	2.76133	0	1.23337	0	1.94193	0	2.15333	0	1.76734	0	3.70505	0	-1.61244	6.062	-0.72704	0	-1.3322	0	-1.08142	1.267	-0.59444	0	-0.82673	5.806	-0.65328	0	0.10874	0	-0.70738	0.745	-0.62569	0	-0.68298	0	-1.63484	2.328
"n-Tv18|chr3_284_tRNAVal_CAC+|+|chr3:96136663-96136735"	chr3:96136663-96136735"	"n-Tv18	chr3_284_tRNAVal_CAC+	"+"	">1.5Kbp from RNAP-III and >2.65Kbp from RNAP-II"	0.80764	0.97	0.79558	6.032	4.84936	0.583	4.03776	1.026	4.40798	0.514	4.69415	1.139	4.35156	0.373	5.80133	0.321	-0.37571	0	0.23215	0	-0.64223	0	-0.00871	0	-0.39145	0	-1.00676	0	-0.62906	0	0.06634	0	-0.19345	0.312	-1.19836	0	-0.62098	0	-0.93962	0
"n-Tn5|chr3_757_tRNAAsn_GTT-|-|chr3:96138538-96138611"	chr3:96138538-96138611"	"n-Tn5	chr3_757_tRNAAsn_GTT-	"-"	"<1.5Kbp from RNAP-III"	0.01883	0	-0.50031	0	1.6662	0	1.33278	0	1.68984	0	2.1362	0	1.51751	0	3.36143	0	0.98711	0	1.33368	0	0.12475	0	0.82986	0	-0.81631	0	-0.74081	0	-0.62709	0	-1.36724	0	-0.50811	0	-1.05372	0	-0.51489	0	-1.19824	0
"n-Tn1|chr3_285_tRNAAsn_GTT+|+|chr3:96138894-96138967"	chr3:96138894-96138967"	"n-Tn1	chr3_285_tRNAAsn_GTT+	"+"	"<1.5Kbp from RNAP-III"	-0.07541	0	0.2128	0	0.14814	0	-0.11633	0	0.19954	0	-0.00424	0	0.64667	0	0.58545	0	0.53235	0	1.20117	0	-0.26396	0	0.36924	0	-0.79759	0	-0.8846	0	-0.51948	0	-1.41298	0	-0.4043	0	-1.04749	0	-0.42965	0	-1.21037	0
"n-Tq5|chr3_756_tRNAGln_CTG-|-|chr3:96145079-96145150"	chr3:96145079-96145150"	"n-Tq5	chr3_756_tRNAGln_CTG-	"-"	">1.5Kbp from RNAP-III and >2.65Kbp from RNAP-II"	0.81527	2.716	0.36616	7.212	4.99657	0.368	3.38736	0.83	4.18563	0.377	4.78599	0.221	4.19699	0.2	5.44438	0.316	-0.27687	0	0.40198	0	0.09327	0	0.30129	0	-0.84595	0	-0.70342	0	-0.67873	0	-0.07082	0	-0.88282	0	-0.47344	0	-0.76778	0	-0.60921	0.853
"n-Te19|chr3_286_tRNAGlu_TTC+|+|chr3:96150598-96150669"	chr3:96150598-96150669"	"n-Te19	chr3_286_tRNAGlu_TTC+	"+"	">1.5Kbp from RNAP-III and <2.65Kbp from RNAP-II"	-0.0258	0	-0.09549	0	3.4445	0	2.49024	0	2.25897	0	3.34457	0	2.35951	0	4.18644	0	-1.04868	0	-0.93366	0	-1.39797	0	-0.84954	0	-1.14905	0	-0.41361	0	-0.74145	0	-0.80752	0	-1.39303	0	-1.58902	0	-1.05082	0	-1.35949	0
"n-Tg5|chr3_755_tRNAGly_CCC-|-|chr3:96155090-96155160"	chr3:96155090-96155160"	"n-Tg5	chr3_755_tRNAGly_CCC-	"-"	">1.5Kbp from RNAP-III and <2.65Kbp from RNAP-II"	0.0859	3.358	0.46177	5.686	3.23832	3.617	2.99099	1.932	3.09565	2.883	4.11646	6.414	2.72165	4.502	4.39547	4.829	-0.98288	18.674	-0.36607	0	-0.39933	2.306	-0.61311	2.535	-1.06357	1.45	-0.56101	14.175	-0.99727	3.766	-1.06985	0	-1.18684	5.065	-1.10429	15.789	-1.60239	9.73	-1.23932	0
"n-Tg4|chr3_287_tRNAGly_CCC+|+|chr3:96186834-96186904"	chr3:96186834-96186904"	"n-Tg4	chr3_287_tRNAGly_CCC+	"+"	">1.5Kbp from RNAP-III and <2.65Kbp from RNAP-II"	0.04672	100	0.12658	100	0.64458	100	0.346	100	0.56947	100	1.69143	100	0.65129	97.992	1.71799	94.492	0.24483	66.667	-0.40938	0	-0.20447	50	-0.43553	100	-0.08053	11.643	0.14677	100	-0.41555	100	-0.42045	0	-0.23179	60	-0.10235	100	-0.06921	71.429	-0.5429	0
"n-Te20|chr3_754_tRNAGlu_TTC-|-|chr3:96191328-96191399"	chr3:96191328-96191399"	"n-Te20	chr3_754_tRNAGlu_TTC-	"-"	">1.5Kbp from RNAP-III and <2.65Kbp from RNAP-II"	0.01633	0	0	0	0	0	0.06049	0	0.00379	0	0	0	0.0269	0	0.0077	0	-0.45661	0	0.03149	0	-0.40244	0	-0.24466	0	-0.47456	0	-0.29152	0	-0.64887	0	-0.07477	0	-0.2178	0	-0.59168	0	-0.41409	0	0.07085	0
"n-Tq4|chr3_753_tRNAGln_CTG-|-|chr3:96202982-96203053"	chr3:96202982-96203053"	"n-Tq4	chr3_753_tRNAGln_CTG-	"-"	">1.5Kbp from RNAP-III and <2.65Kbp from RNAP-II"	2.17128	0.899	1.95505	1.539	5.25954	0.262	4.63846	0.345	5.2775	0.211	5.84166	0.208	4.93849	0.128	6.17275	0.228	-0.79079	0	-0.63798	0	-0.8873	0	-1.07282	0	-0.75683	0	-0.21306	0	-0.66546	0	-0.67343	0	-0.73724	0	-0.69279	0	-0.69629	0	-0.51532	0.679
"n-Tn10|chr3_289_tRNAAsn_GTT+|+|chr3:96206141-96206214"	chr3:96206141-96206214"	"n-Tn10	chr3_289_tRNAAsn_GTT+	"+"	">1.5Kbp from RNAP-III and <2.65Kbp from RNAP-II"	1.30944	1.003	2.43434	1.863	4.65183	0.141	4.0538	0.986	4.93301	0.162	5.44091	0.12	4.79671	0.174	5.82278	0.108	-0.12899	0	1.34977	0	2.28088	0.023	1.98031	0.036	-0.53118	0	-0.5986	0	-0.91517	0.209	-0.25595	0	-0.40403	0	-0.58012	0	-0.60721	0	-0.57036	0
"n-Th6|chr3_291_tRNAHis_GTG+|+|chr3:96213992-96214063"	chr3:96213992-96214063"	"n-Th6	chr3_291_tRNAHis_GTG+	"+"	">1.5Kbp from RNAP-III and >2.65Kbp from RNAP-II"	2.76907	0.533	3.00845	1.102	5.43453	0.215	3.9917	1.236	4.93316	0.157	5.7984	0.595	4.63025	0.282	5.94035	0.632	1.0314	0	1.38231	0	1.93815	0	1.77906	0.085	0.41088	0	0.38366	0	0.43599	0	0.23374	0	0.27368	0.166	-0.22351	0	0.48855	0.073	0.5457	0
"n-Tg6|chr3_752_tRNAGly_CCC-|-|chr3:96227956-96228026"	chr3:96227956-96228026"	"n-Tg6	chr3_752_tRNAGly_CCC-	"-"	">1.5Kbp from RNAP-III and <2.65Kbp from RNAP-II"	0.50235	0	1.09121	0	3.75387	0	2.66486	0	3.41164	0	4.12266	0	3.30964	0	4.83523	0	-1.23545	0	-1.03147	0	-1.38887	0	-1.06231	0	-0.99828	0	-0.38615	0	-0.58422	0	-0.15098	0	-1.22333	0	-0.04402	0	-0.47007	0	-0.06948	0
"n-Tk15|chr3_292_tRNALys_CTT+|+|chr3:96232158-96232230"	chr3:96232158-96232230"	"n-Tk15	chr3_292_tRNALys_CTT+	"+"	">1.5Kbp from RNAP-III and >2.65Kbp from RNAP-II"	0.98711	8.235	1.83437	1.664	3.74871	0.469	2.71269	1.362	3.88267	1.149	4.31346	0.929	3.24522	1.111	4.73398	0.94	-0.54504	0	-0.19969	0	-0.73388	0	-0.45037	0	-0.50662	0.232	-0.04472	0	-1.00332	0	-0.19929	0	-0.85604	0	-0.83787	0	-0.58819	0.255	-0.64047	0
"n-Th2|chr3_293_tRNAHis_GTG+|+|chr3:96239895-96239966"	chr3:96239895-96239966"	"n-Th2	chr3_293_tRNAHis_GTG+	"+"	">1.5Kbp from RNAP-III and <2.65Kbp from RNAP-II"	0.16119	0	0.21332	0	2.06155	0	0.9147	0	1.43461	0.371	1.73925	1.302	1.05687	0	2.76335	0.473	-0.76227	0	0.1207	0	-0.62734	0	-0.09237	0	-0.38042	0	-0.63781	0	-0.36414	0	-0.00536	0	-0.7977	0	-0.69663	0	-0.74758	0	-0.47823	0
"n-Tn11|chr3_294_tRNAAsn_GTT+|+|chr3:96255348-96255421"	chr3:96255348-96255421"	"n-Tn11	chr3_294_tRNAAsn_GTT+	"+"	"<1.5Kbp from RNAP-III"	1.35368	9.43	2.27244	9.429	4.13829	7.173	4.04321	9.848	4.19273	8.326	4.6288	12.049	3.89407	7.498	4.41218	7.08	1.56038	4.683	2.41488	6.15	3.13035	3.628	2.8801	2.938	-1.14258	29.027	-0.08876	26.705	0.42606	36.306	0.30861	32.769	1.36801	28.234	1.0894	33.648	1.40241	20.033	1.6137	31.327
"n-Th7|chr3_295_tRNAHis_GTG+|+|chr3:96256418-96256489"	chr3:96256418-96256489"	"n-Th7	chr3_295_tRNAHis_GTG+	"+"	"<1.5Kbp from RNAP-III"	1.47356	8.93	1.04606	14.42	4.48074	9.443	3.91653	8.478	4.07743	10.195	4.79755	9.575	4.0337	9.104	4.51782	10.003	1.00039	3.43	1.58532	1.171	2.12925	0.462	2.08308	1.003	-1.17059	0	-0.31163	0	-1.58635	5.177	-0.55987	0	-0.86191	0.647	-1.00179	3.03	-1.02589	1.793	-1.53606	0
"n-Th9|chr3_751_tRNAHis_GTG-|-|chr3:96261993-96262064"	chr3:96261993-96262064"	"n-Th9	chr3_751_tRNAHis_GTG-	"-"	"<1.5Kbp from RNAP-III"	0.3499	100	0.47807	100	2.27477	98.608	1.64245	100	1.82992	100	2.4856	98.9	1.8447	100	2.58616	100	0.26218	100	0.22728	100	0.09413	100	0.07232	100	0	0	-0.11545	0	-0.0172	100	-0.00222	0	-0.08537	100	0.01703	100	0.04554	100	-0.26649	0
"n-Tn13|chr3_750_tRNAAsn_GTT-|-|chr3:96263061-96263134"	chr3:96263061-96263134"	"n-Tn13	chr3_750_tRNAAsn_GTT-	"-"	"<1.5Kbp from RNAP-III"	0.4012	100	0.75826	100	1.74623	99.18	1.93924	100	1.94555	100	2.83015	100	1.682	100	2.13767	98.372	0.4677	67.123	0.9894	100	1.65318	71.797	1.40516	61.475	0.2762	78.287	0.59599	100	1.65682	73.672	1.27536	84.598	2.0891	69.167	2.55707	66.034	2.29901	62.167	2.86358	72.52
"n-Th11|chr3_749_tRNAHis_GTG-|-|chr3:96267895-96267966"	chr3:96267895-96267966"	"n-Th11	chr3_749_tRNAHis_GTG-	"-"	">1.5Kbp from RNAP-III and >2.65Kbp from RNAP-II"	0.01693	0	0.42792	0	0.8422	0	-0.37492	0	0.70488	0	0.75346	0	0.53646	0	0.85781	0	-0.76742	0	-2.02998	0	-1.04615	0	-1.17771	0	-0.4926	0	-0.07426	0	-1.01679	0	-1.05471	0	-0.94914	0	-0.5422	0	-0.46546	0	-0.66556	0
"n-Tq3|chr3_297_tRNAGln_CTG+|+|chr3:96283314-96283385"	chr3:96283314-96283385"	"n-Tq3	chr3_297_tRNAGln_CTG+	"+"	">1.5Kbp from RNAP-III and >2.65Kbp from RNAP-II"	1.05349	2.272	0.96619	4.423	4.401	0.625	2.49958	1.343	3.14035	0.883	3.95078	0.811	3.85432	0.31	4.56908	0.755	-0.8322	0	-0.79484	0	-1.43282	0	-0.94277	0	-0.45765	0.313	0.03122	0.677	-0.56501	0	-0.82575	0	-0.66393	0.67	-1.562	0	-0.13246	0	-0.56071	1.086
"n-Tn12|chr3_298_tRNAAsn_GTT+|+|chr3:96301704-96301777"	chr3:96301704-96301777"	"n-Tn12	chr3_298_tRNAAsn_GTT+	"+"	">1.5Kbp from RNAP-III and >2.65Kbp from RNAP-II"	4.64532	0.099	4.83353	0.49	5.92988	0.175	4.95636	0.718	5.27816	0.115	5.862	0.502	5.52825	0.069	6.30613	0.089	4.39733	0	4.13069	0	4.12312	0.007	3.95218	0.009	1.59251	0	2.22375	0	2.21351	0.02	1.78242	0	1.91354	0	1.99229	0	1.8781	0	2.28742	0
"n-Tk16|chr3_748_tRNALys_CTT-|-|chr3:96303435-96303507"	chr3:96303435-96303507"	"n-Tk16	chr3_748_tRNALys_CTT-	"-"	"<1.5Kbp from RNAP-III"	4.59287	0.244	5.13643	0.108	5.56839	0.086	4.91032	0.273	5.72596	0.13	6.13339	0.353	5.5017	0.131	6.22138	0.16	4.59859	0	4.63179	0	4.25811	0	3.72706	0	0.12266	0.289	0.41683	0	0.11479	0	0.35319	0	0.26005	0.165	0.30378	0	0.25192	0.187	0.21372	0
"n-Th8|chr3_747_tRNAHis_GTG-|-|chr3:96304289-96304360"	chr3:96304289-96304360"	"n-Th8	chr3_747_tRNAHis_GTG-	"-"	"<1.5Kbp from RNAP-III"	2.98597	0.653	4.43084	0.405	3.90086	0.597	2.98457	2.782	4.30139	0.432	4.53694	1.394	3.25497	0.505	3.86229	2.108	5.44876	0	5.22314	0	4.63442	0	4.25727	0	0.317	0.269	0.72057	0	0.31933	0	0.34888	0	0.49837	0.136	0.28531	0	0.36206	0.16	0.26768	0
"n-Tg26|chr3_746_tRNAGly_TCC-|-|chr3:96304932-96305003"	chr3:96304932-96305003"	"n-Tg26	chr3_746_tRNAGly_TCC-	"-"	"<1.5Kbp from RNAP-III"	5.77378	0.17	5.56148	0.104	6.07679	0.263	5.35283	0.383	5.94026	0.135	6.3165	0.244	5.84407	0.153	6.44383	0.379	5.35373	0	5.20887	0	4.49505	0	4.23458	0	0.39173	0.151	0.66011	0	0.60165	0	0.51618	0	0.75683	0.155	0.51369	0.177	0.59044	0.331	0.3443	0
"n-Te13|chr3_745_tRNAGlu_CTC-|-|chr3:96305370-96305441"	chr3:96305370-96305441"	"n-Te13	chr3_745_tRNAGlu_CTC-	"-"	"<1.5Kbp from RNAP-III"	5.089	0.252	4.86003	0.561	5.86087	0.388	5.21073	1.122	5.75083	0.208	5.98771	0.551	5.14191	0.458	6.67331	0.114	5.45543	0	5.22316	0	4.56476	0	4.49304	0	0.19321	0	0.542	0	0.57181	0	0.28374	0	0.72528	0.049	0.63707	0.165	0.56979	0.265	0.41153	0
"n-Te12|chr3_303_tRNAGlu_CTC+|+|chr3:96962008-96962079"	chr3:96962008-96962079"	"n-Te12	chr3_303_tRNAGlu_CTC+	"+"	">1.5Kbp from RNAP-III and <2.65Kbp from RNAP-II"	4.15663	0.486	3.96446	1.047	5.22005	0.585	4.20903	2.207	4.87147	0.336	5.26052	0.869	4.75423	0.614	5.25298	0.213	4.9819	0	5.38259	0	4.5011	0	4.20132	0	2.27251	0	1.92172	0	2.5979	0	2.55663	0	2.0766	0.018	1.95981	0.06	1.92127	0.105	1.59829	0
"n-Tq2|chr3_309_tRNAGln_CTG+|+|chr3:97485382-97485453"	chr3:97485382-97485453"	"n-Tq2	chr3_309_tRNAGln_CTG+	"+"	">1.5Kbp from RNAP-III and >2.65Kbp from RNAP-II"	0.41655	0	0.45161	0	2.11596	0	0.80086	0	1.92693	0	2.24591	0	1.90531	0	3.16322	0	3.23293	0	3.56582	0	3.46256	0	3.69904	0	0.21569	0	0.12249	0	0.92954	0	0.58908	0	1.07266	0	0.36928	0	1.1064	0	1.31718	0
"n-Tr22|chr3_628_tRNAArg_TCT_I-|-|chr3:121995866-121995950"	chr3:121995866-121995950"	"n-Tr22	chr3_628_tRNAArg_TCT_I-	"-"	">1.5Kbp from RNAP-III and <2.65Kbp from RNAP-II"	5.11749	0	4.26719	0	5.77778	0	4.70992	0	5.30876	0	5.60431	0	5.16522	0	5.71939	0	5.58046	0	5.01063	0	5.3251	0	4.92179	0	2.17948	0	1.45974	0	1.88915	0	1.06793	0	1.90709	0	1.65369	0	1.79151	0	1.8822	0
"n-Te1|chr3_622_tRNAGlu_CTC-|-|chr3:123602105-123602176"	chr3:123602105-123602176"	"n-Te1	chr3_622_tRNAGlu_CTC-	"-"	">1.5Kbp from RNAP-III and >2.65Kbp from RNAP-II"	-0.23772	0	0.4443	0	0.28447	0	-0.74518	0	-0.12854	0	0.49658	0	0.17929	0	0.30188	0	-1.088	0	-1.17451	0	-1.55848	0	-1.36152	0	-0.484	0	-0.06612	0	-0.40044	0	-0.45671	0	-0.24727	0	-0.51469	0	-0.28603	0	-0.88632	0
"n-Ts9|chr4_16_tRNASer_AGA+|+|chr4:10801211-10801292"	chr4:10801211-10801292"	"n-Ts9	chr4_16_tRNASer_AGA+	"+"	">1.5Kbp from RNAP-III and <2.65Kbp from RNAP-II"	4.35277	0.093	3.94662	0.239	5.91007	0.153	4.78251	0.535	5.52333	0.209	5.93528	0.618	5.02178	0.208	6.29593	0.483	5.90817	0	5.95188	0	5.65892	0	5.52259	0	1.10132	0	1.19764	0	1.75067	0	1.77774	0	1.33423	0	0.99399	0	1.19063	0	1.78799	0
"n-Ti2|chr4_62_tRNAIle_AAT+|+|chr4:27831926-27831999"	chr4:27831926-27831999"	"n-Ti2	chr4_62_tRNAIle_AAT+	"+"	">1.5Kbp from RNAP-III and >2.65Kbp from RNAP-II"	0.05095	0	0.37086	0	-0.00775	0	0.33809	0	0.21913	0	-0.58537	0	0.06482	0	0.45785	0	-0.66035	0	-1.03792	0	-1.48851	0	-1.26948	0	-0.45035	0.009	-0.71482	0	-0.43281	0	0.16593	0	-0.58969	0	-0.62371	0	-0.49079	0.016	-0.69803	0
"n-Tg3|chr4_67_tRNAGly_CCC+|+|chr4:32317225-32317295"	chr4:32317225-32317295"	"n-Tg3	chr4_67_tRNAGly_CCC+	"+"	">1.5Kbp from RNAP-III and >2.65Kbp from RNAP-II"	-0.15676	0	0.08614	0	-0.0459	0	-0.67834	0	0.06525	0	-0.42096	0	-0.09492	0	-0.30455	0	-0.98251	0	-0.76476	0	-1.43261	0	-1.17059	0.095	-0.74457	0	-0.34727	0	-0.63387	0.879	-0.46778	0	-0.82387	0	-0.80711	0	-0.63212	0	-0.93262	0
"n-Th10|chr4_1697_tRNAHis_GTG-|-|chr4:82265527-82265598"	chr4:82265527-82265598"	"n-Th10	chr4_1697_tRNAHis_GTG-	"-"	">1.5Kbp from RNAP-III and <2.65Kbp from RNAP-II"	-0.4754	0	0.17309	0	0.48697	0	-0.32368	0	0.51229	0	-0.09208	0	0.12424	0	-0.47425	0	-0.85914	0	-0.88819	0	-1.58433	0	-1.37397	0	-0.38668	0	-0.27816	0	-0.65674	0	-0.56632	0	-0.58903	0	-0.69252	0	-0.40287	0	-0.50786	0
"n-Ta22|chr4_626_tRNAAla_CGC+|+|chr4:131681174-131681245"	chr4:131681174-131681245"	"n-Ta22	chr4_626_tRNAAla_CGC+	"+"	">1.5Kbp from RNAP-III and <2.65Kbp from RNAP-II"	0.32057	0	0.05764	0	0.09309	0	0.5586	0	-0.23275	0	-0.13833	0	-0.22051	0	-0.37273	0	-1.08608	0	-1.01067	0	-1.95186	0	-1.62946	0	-0.6031	0	-0.539	0	-1.04619	0	-0.33658	0	-0.64127	0	-1.14572	0	-0.73103	0.068	-0.79603	0
"n-Ta8|chr4_645_tRNAAla_AGC+|+|chr4:132071923-132071994"	chr4:132071923-132071994"	"n-Ta8	chr4_645_tRNAAla_AGC+	"+"	">1.5Kbp from RNAP-III and >2.65Kbp from RNAP-II"	-0.08353	0	-0.09788	0	0.18789	0	0.34963	0	0.8154	0	0.51631	0	0.2158	0	-0.1002	0	3.67842	0	3.63944	0	3.00328	0.002	2.79872	0	2.9041	0	2.77557	0	2.45568	0.006	2.2384	0	2.89065	0.003	1.79197	0	2.00791	0.001	1.76421	0.006
"n-Tg9|chr4_1314_tRNAGly_GCC-|-|chr4:132670411-132670481"	chr4:132670411-132670481"	"n-Tg9	chr4_1314_tRNAGly_GCC-	"-"	">1.5Kbp from RNAP-III and >2.65Kbp from RNAP-II"	-0.25716	0	0.04379	0	-0.35329	0	0.28383	0	0.06919	0.387	-0.7245	0	0.04665	0	0.23749	0	-0.71885	0	-0.35062	0	-1.4421	0	-1.44429	0	-0.64809	0	-0.05634	0	-0.70946	0.11	-0.54857	0	-0.77855	0	-0.88226	0	-0.38924	0.031	-1.10834	0.109
"n-Tv1|chr4_1183_tRNAVal_AAC-|-|chr4:138986421-138986492"	chr4:138986421-138986492"	"n-Tv1	chr4_1183_tRNAVal_AAC-	"-"	">1.5Kbp from RNAP-III and <2.65Kbp from RNAP-II"	0.0156	0	-0.8435	0	-0.19679	0	-0.73014	0	-0.37042	0	-0.04956	0	-0.082	0	-0.7929	0	-0.68935	0	-0.71913	0	-1.5979	0	-1.22877	0	0.69262	0	0.59062	0	1.351	0	0.35277	0	1.15069	0	0.65933	0	1.17778	0	0.83933	0
"n-Ts1|chr5_13_tRNASeC_TCA+|+|chr5:5627681-5627751"	chr5:5627681-5627751"	"n-Ts1	chr5_13_tRNASeC_TCA+	"+"	">1.5Kbp from RNAP-III and <2.65Kbp from RNAP-II"	0.53162	0	-0.10347	0	-0.20265	0	0.3411	0	-0.22849	0	-0.51259	0	-0.03499	0	-0.32298	0	-1.03213	0	-1.09353	0	-1.60542	0	-1.56421	0.023	-0.46074	0.005	-0.69085	0	-0.77788	1.046	-0.1762	0.042	-0.88193	0	-0.63588	0.049	-0.31366	0.207	-0.32546	1.583
"n-Ty9|chr5_109_tRNATyr_GTA_I+|+|chr5:31190456-31190544"	chr5:31190456-31190544"	"n-Ty9	chr5_109_tRNATyr_GTA_I+	"+"	"<1.5Kbp from RNAP-III"	4.77798	0	4.68983	0	6.14341	0	5.08453	0	6.02113	0	6.05722	0	5.40208	0	6.4737	0	5.50504	0	5.14306	0	4.75774	0	4.60502	0	3.56914	0	3.15329	0	3.54365	0	3.08151	0	4.2382	0	3.61682	0	3.30448	0	2.93673	0
"n-Ta15|chr5_110_tRNAAla_AGC+|+|chr5:31190888-31190960"	chr5:31190888-31190960"	"n-Ta15	chr5_110_tRNAAla_AGC+	"+"	"<1.5Kbp from RNAP-III"	5.27266	0.121	5.54204	0.216	6.23601	0.096	5.00405	0.144	6.19403	0.096	6.3679	0.169	6.05074	0.103	6.49632	0.129	5.85795	0	5.31707	0	5.2456	0	4.96834	0	3.2893	0	2.91353	0	3.44447	0	2.87589	0	3.79111	0	3.31269	0	3.11315	0	2.9069	0
"n-Tk8|chr5_1627_tRNALys_CTT-|-|chr5:98470109-98470181"	chr5:98470109-98470181"	"n-Tk8	chr5_1627_tRNALys_CTT-	"-"	">1.5Kbp from RNAP-III and >2.65Kbp from RNAP-II"	0.18873	0	-0.08121	0	-0.11213	0	-0.27998	0	-0.25652	0	0.05914	0	-0.08557	0	-0.29846	0	-0.61547	0	-1.58445	0	-1.29159	0	-1.39684	0	-0.37523	0	-0.51807	0	-0.69508	0	-0.27223	0	-0.71727	0.011	-0.31284	0	-0.62401	0.009	-0.28086	0.036
"n-Td1|chr5_1609_tRNAAsp_GTC-|-|chr5:101421893-101421964"	chr5:101421893-101421964"	"n-Td1	chr5_1609_tRNAAsp_GTC-	"-"	">1.5Kbp from RNAP-III and >2.65Kbp from RNAP-II"	-0.01872	0	-0.17264	0	0.08376	0	-0.06689	0	0.06559	0	-0.07972	0	0.08534	0	-0.20195	0	-1.59996	0	-1.98527	1.79	-1.87741	0	-1.92358	0	-0.35591	0	-0.73158	0	-0.73843	0	-0.234	0	-0.80749	0	-0.70374	0	-0.34448	0	-1.23843	0
"n-Ta39|chr5_1317_tRNAAla_TGC-|-|chr5:125884620-125884691"	chr5:125884620-125884691"	"n-Ta39	chr5_1317_tRNAAla_TGC-	"-"	"<1.5Kbp from RNAP-III"	5.10439	0.036	5.1767	0	5.86308	0	5.15537	0	5.9933	0	6.20548	0	5.29193	0.024	6.51018	0	4.80069	0	4.15456	0	3.62659	0	3.61561	0	1.19853	0	1.41432	0	1.14021	0	0.62042	0	0.97406	0	0.48121	0	1.28947	0	1.0394	0
"n-Td15|chr5_1316_tRNAAsp_GTC-|-|chr5:125885977-125886048"	chr5:125885977-125886048"	"n-Td15	chr5_1316_tRNAAsp_GTC-	"-"	"<1.5Kbp from RNAP-III"	4.79867	0.063	4.89871	0.416	5.57582	0.266	4.67925	0.433	5.60418	0.078	5.66538	0.322	5.10848	0.168	6.06744	0.202	4.76034	0	4.76906	0	4.26319	0	3.96214	0	0.37892	0	0.42262	0	1.11915	0	0.75304	0	1.17035	0	0.98217	0	1.17223	0.06	0.69647	0.087
"n-Tf7|chr5_1315_tRNAPhe_GAA-|-|chr5:125886425-125886497"	chr5:125886425-125886497"	"n-Tf7	chr5_1315_tRNAPhe_GAA-	"-"	"<1.5Kbp from RNAP-III"	4.64283	0.342	4.72707	0.194	6.00762	0.21	5.0677	0.18	5.7514	0.213	6.20075	0.258	5.66427	0.149	6.29217	0.472	4.70835	0	4.73208	0	4.22453	0	3.82504	0	0.13725	0	0.46136	0	0.98582	0	0.6802	0	0.95159	0	0.84308	0	0.91862	0.077	0.41911	0.102
"n-Td14|chr5_1314_tRNAAsp_GTC-|-|chr5:125889386-125889457"	chr5:125889386-125889457"	"n-Td14	chr5_1314_tRNAAsp_GTC-	"-"	"<1.5Kbp from RNAP-III"	5.34623	0.044	5.21104	0.2	6.26963	0.14	5.60608	0.333	5.70462	0.079	6.25758	0.353	5.48775	0.178	6.70928	0.208	2.04562	0	1.92087	0	1.50155	0	1.4916	0	-0.6565	0	-0.05899	0	-0.24845	0.15	-0.24503	0	-0.62938	0	-0.74195	0	-0.31115	0	-0.68773	0.315
"n-Ta34|chr5_702_tRNAAla_TGC+|+|chr5:125889842-125889913"	chr5:125889842-125889913"	"n-Ta34	chr5_702_tRNAAla_TGC+	"+"	"<1.5Kbp from RNAP-III"	5.26162	0.028	5.12652	0	6.38122	0	5.18583	0	5.86216	0	6.25912	0	5.90323	0.018	6.90184	0	1.95147	0	2.13338	0	1.56334	0	1.32955	0	-0.64457	0	-0.1253	0	-0.24777	0.144	-0.18755	0	-0.46502	0	-0.55042	0	-0.32249	0	-0.57363	0.252
"n-Ts11|chr5_1135_tRNASer_AGA_I-|-|chr5:144108745-144108871"	chr5:144108745-144108871"	"n-Ts11	chr5_1135_tRNASer_AGA_I-	"-"	">1.5Kbp from RNAP-III and >2.65Kbp from RNAP-II"	-0.02923	1.127	-0.15946	0.132	-0.20986	0.094	0.17649	0.984	-0.23827	0.318	-0.39428	0.405	-0.26314	0.014	-0.28364	0	-0.9749	0	-0.57906	0.085	-1.65765	0.353	-1.55139	3.24	-1.12245	0.359	-0.60493	0.064	-0.6292	1.792	-0.44347	10.223	-0.55737	0.249	-1.05274	7.111	-0.63466	0.578	-0.64887	0.121
"n-Tn14|chr5_1043_tRNAAsn_GTT-|-|chr5:150040577-150040650"	chr5:150040577-150040650"	"n-Tn14	chr5_1043_tRNAAsn_GTT-	"-"	">1.5Kbp from RNAP-III and >2.65Kbp from RNAP-II"	4.92628	0.079	4.46285	0.286	5.94888	0.159	5.08808	0.535	5.8219	0.075	6.12488	0.089	5.38871	0.053	6.20763	0.079	2.6608	0	2.93241	0	2.78772	0.015	2.63823	0.017	0.22433	0	0.48518	0	0.81096	0.052	0.8874	0	1.04675	0	0.40472	0	0.55595	0	0.56434	0
"n-Tv13|chr6_10_tRNAVal_CAC+|+|chr6:10050371-10050443"	chr6:10050371-10050443"	"n-Tv13	chr6_10_tRNAVal_CAC+	"+"	">1.5Kbp from RNAP-III and >2.65Kbp from RNAP-II"	-0.00544	0	-0.05914	0	0.16694	1.995	-0.32801	0	0.46915	0	-0.42193	14.164	0.2149	3.675	0.09394	3.921	-0.82863	0	-1.95382	0	-1.83557	0	-1.18665	0	-0.39989	0	-0.03315	0	-0.49406	0	-0.41058	0	-0.75835	0	-0.4242	0	-0.71204	0	-0.3254	0
"n-Tp6|chr6_46_tRNAPro_AGG+|+|chr6:29338824-29338895"	chr6:29338824-29338895"	"n-Tp6	chr6_46_tRNAPro_AGG+	"+"	">1.5Kbp from RNAP-III and <2.65Kbp from RNAP-II"	2.47728	0.436	2.56832	1.196	4.50314	0.338	3.8584	0.892	4.23349	0.537	4.6614	0.812	4.27433	0.601	4.76638	0.936	2.3186	0	2.3246	0	2.80509	0	2.4123	0	-0.37123	0	-0.19172	0	0.09074	0.159	-0.36297	0	0.01634	0.138	-0.09144	0	0.001	0	0.02006	0
"n-Tr10|chr6_107_tRNAArg_CCT+|+|chr6:38483931-38484003"	chr6:38483931-38484003"	"n-Tr10	chr6_107_tRNAArg_CCT+	"+"	">1.5Kbp from RNAP-III and <2.65Kbp from RNAP-II"	5.18302	0	5.04169	0	6.20518	0	4.85302	0	5.82389	0	6.41709	0	5.76486	0	6.63528	0	5.37747	0	5.45988	0	4.97772	0	4.60102	0	3.03296	0	2.96271	0	3.77616	0	3.28087	0	3.83753	0	3.21564	0	3.33574	0	3.07247	0
"n-Tc57|chr6_157_tRNACys_GCA+|+|chr6:47928996-47929067"	chr6:47928996-47929067"	"n-Tc57	chr6_157_tRNACys_GCA+	"+"	">1.5Kbp from RNAP-III and >2.65Kbp from RNAP-II"	5.38913	0.167	4.50816	0	6.44266	0.034	5.46643	0	5.97837	0.122	6.25787	0.171	5.99961	0.138	6.88655	0.11	-0.6909	0	-0.50523	0	-1.19486	0.674	-0.42579	0	-0.60218	0	-0.47648	0	-0.33617	0	-0.11715	0	-0.49422	0	-0.63449	0	-0.31274	0	-0.85554	0
"n-Tc37|chr6_161_tRNACys_GCA+|+|chr6:48083936-48084007"	chr6:48083936-48084007"	"n-Tc37	chr6_161_tRNACys_GCA+	"+"	">1.5Kbp from RNAP-III and <2.65Kbp from RNAP-II"	0.15495	0	-0.21269	0.581	-0.19934	0	-0.86997	0	-0.22286	0	0.0281	0	-0.19609	0.232	0.35582	0.37	-0.89702	0	-1.19116	0	-1.81946	0	-1.43281	0	-0.46001	0	-0.50634	0	-1.20722	0	-0.6861	0	-0.98233	0	-0.68197	0	-0.41881	0	-0.93822	0
"n-Tc10|chr6_1034_tRNACys_GCA-|-|chr6:48089509-48089580"	chr6:48089509-48089580"	"n-Tc10	chr6_1034_tRNACys_GCA-	"-"	"<1.5Kbp from RNAP-III"	-0.0125	0	-0.39185	0	0.15386	0	0.47154	0	0.25385	0	-0.20414	0	-0.06183	0	0.20318	0	-0.92517	0	-0.7727	0	-1.18731	0	-1.26438	0	-0.5526	0	-0.3646	0	-0.77678	0	-0.49487	0	-0.68332	0	-0.51276	0	-0.48865	0	-0.52274	0
"n-Tc4|chr6_1033_tRNACys_GCA-|-|chr6:48090483-48090554"	chr6:48090483-48090554"	"n-Tc4	chr6_1033_tRNACys_GCA-	"-"	"<1.5Kbp from RNAP-III"	0.07128	0	0.14355	0.329	0.31321	0	0.14129	0	-0.0825	0	-0.03683	0	0.23869	0.125	-0.49	0.931	-1.06805	0	-1.35383	0	-1.54989	0	-1.40951	0	-0.60914	0	-0.65555	0	-0.87275	0	-0.52216	0	-0.9259	0	-0.62157	0	-0.35239	0	-0.37657	0
"n-Tc13|chr6_162_tRNACys_GCA+|+|chr6:48093355-48093426"	chr6:48093355-48093426"	"n-Tc13	chr6_162_tRNACys_GCA+	"+"	">1.5Kbp from RNAP-III and <2.65Kbp from RNAP-II"	-0.06705	0.823	-0.33462	0	0.28375	3.816	0.51997	0	0.21136	1.302	-0.56173	0	0.09417	4.135	-0.02166	0	-0.68735	1.659	-1.17443	0	-1.74224	0	-1.87392	3.228	-0.50857	0.22	-0.43107	3.111	-0.93898	0.8	-0.4628	3.633	-0.95244	0	-0.4385	0	-0.7644	4.007	-1.32172	3.75
"n-Tc36|chr6_1032_tRNACys_GCA-|-|chr6:48094927-48094998"	chr6:48094927-48094998"	"n-Tc36	chr6_1032_tRNACys_GCA-	"-"	">1.5Kbp from RNAP-III and <2.65Kbp from RNAP-II"	-0.16205	5.59	0.06084	25.977	0.16821	8.3	-0.60521	0	-0.08122	5.679	-0.16218	18.896	0.20673	8.034	-0.61066	2.369	-1.11599	0	-1.33089	0	-1.54772	0	-1.25238	5.979	-0.50553	2.057	-0.96328	5.208	-0.78938	2.422	-1.05632	0	-1.25051	2.92	-1.10392	4.144	-0.96346	1.935	-0.94733	0
"n-Tc38|chr6_163_tRNACys_GCA+|+|chr6:48104713-48104784"	chr6:48104713-48104784"	"n-Tc38	chr6_163_tRNACys_GCA+	"+"	"<1.5Kbp from RNAP-III"	-0.228	13.974	0.10856	0.454	0.56195	3.882	0.86544	20.254	0.07576	10.829	0.4178	15.663	0.38854	4.182	0.35851	3.299	-1.32634	2.532	-0.83151	4.125	-1.64981	1.743	-1.84776	7.562	-0.53476	0.607	-0.45075	4.236	-0.82069	2.068	-0.13296	0.943	-0.60826	0.889	-0.65799	1.375	-0.5634	3.504	-0.71367	2.122
"n-Tc35|chr6_1031_tRNACys_GCA-|-|chr6:48106274-48106345"	chr6:48106274-48106345"	"n-Tc35	chr6_1031_tRNACys_GCA-	"-"	"<1.5Kbp from RNAP-III"	-0.17008	7.036	0.03383	11.278	-0.15032	9.543	-0.25172	0	-0.20542	12.183	0.65369	9.044	-0.15341	11.946	-0.66856	2.134	-0.56851	0	-1.27587	0	-1.51569	1.876	-1.41519	8.509	-0.59261	2.333	0.09792	2.668	-0.72451	2.489	-0.35228	2.888	-1.0946	3.052	-0.45386	2.031	-0.96158	1.996	-0.48401	0
"n-Tc39|chr6_164_tRNACys_GCA+|+|chr6:48110178-48110249"	chr6:48110178-48110249"	"n-Tc39	chr6_164_tRNACys_GCA+	"+"	">1.5Kbp from RNAP-III and <2.65Kbp from RNAP-II"	-0.19451	11.411	-0.16654	0.556	0.2454	1.778	0.35997	25.907	-0.20704	6.345	-0.14421	24.148	0.11124	4.958	-0.25802	6.032	-1.4524	2.358	-0.72613	10.617	-1.93855	2.808	-1.84125	4.356	-0.65014	0.2	-0.81676	1.992	-0.99708	2.366	-1.15463	3.953	-1.19595	0.913	-0.79925	1.639	-0.71023	1.856	-0.64494	0
"n-Tc40|chr6_166_tRNACys_GCA+|+|chr6:48114100-48114171"	chr6:48114100-48114171"	"n-Tc40	chr6_166_tRNACys_GCA+	"+"	">1.5Kbp from RNAP-III and <2.65Kbp from RNAP-II"	0.06012	0	-0.20773	0.742	0.17576	0	-0.07304	0	0.1015	3.019	0.38729	2.929	0.11264	1.944	0.75823	0.267	-1.26801	0	-1.05818	0	-1.84703	0	-1.61514	0	-0.47666	0	-0.52593	0	-0.88166	0	-0.6589	1.136	-0.93018	0	-0.6001	0	-0.83915	0.526	-0.25649	0
"n-Tc8|chr6_167_tRNACys_GCA+|+|chr6:48136317-48136388"	chr6:48136317-48136388"	"n-Tc8	chr6_167_tRNACys_GCA+	"+"	">1.5Kbp from RNAP-III and <2.65Kbp from RNAP-II"	-0.09549	0	0.21473	0	0.341	0	-0.36159	0	0.11814	0	-0.62686	0	-0.02073	0	-0.08532	0	-0.86178	0	-1.7767	0	-1.27636	0	-0.9778	0	-0.57968	0	-0.6878	0	-0.73056	0	-0.85686	0	-0.24268	0	-0.45144	0	-0.57911	0	-0.37149	0
"n-Tc41|chr6_168_tRNACys_GCA+|+|chr6:48147025-48147096"	chr6:48147025-48147096"	"n-Tc41	chr6_168_tRNACys_GCA+	"+"	">1.5Kbp from RNAP-III and <2.65Kbp from RNAP-II"	-0.11992	0	-0.26184	0.458	-0.03442	0	0.4005	0	-0.10197	0	-0.15711	0	-0.10538	0.169	-0.24277	0.67	-1.48239	0	-1.51928	0	-1.82596	0	-1.36995	0	-0.55032	0	-0.45348	0	-0.97493	0	-0.29105	0	-0.85466	0	-1.17652	0	-0.79144	0	-0.60332	0
"n-Tc1|chr6_170_tRNACys_GCA+|+|chr6:48155067-48155138"	chr6:48155067-48155138"	"n-Tc1	chr6_170_tRNACys_GCA+	"+"	">1.5Kbp from RNAP-III and <2.65Kbp from RNAP-II"	0.24093	0	0.34758	0	-0.22162	0	-0.36629	0	-0.23967	0	0.26034	0	0.11529	0	-0.01657	0	-1.30429	0	-0.55221	0	-1.86374	0	-1.90325	0	-0.61278	0	-0.23115	0	-0.9226	0	-0.68301	0	-1.07695	0	-0.56248	0	-1.00977	0	-0.74178	0
"n-Tc34|chr6_1030_tRNACys_GCA-|-|chr6:48157450-48157521"	chr6:48157450-48157521"	"n-Tc34	chr6_1030_tRNACys_GCA-	"-"	">1.5Kbp from RNAP-III and <2.65Kbp from RNAP-II"	-0.1306	0	-0.25086	1.243	-0.04125	0	-0.2221	0	-0.06288	0	-0.21613	0	-0.44139	0.23	0.62197	0.25	-0.98279	0	-1.09674	0	-2.02149	0	-1.96475	0	-0.45242	0	-0.16397	0	-0.94465	0	-0.58935	0	-0.80238	0	-1.00606	0	-0.92342	0	-0.55801	0
"n-Tc49|chr6_1029_tRNACys_GCA-|-|chr6:48159837-48159908"	chr6:48159837-48159908"	"n-Tc49	chr6_1029_tRNACys_GCA-	"-"	">1.5Kbp from RNAP-III and <2.65Kbp from RNAP-II"	0.24639	0.954	0.30393	0	0.01803	0	0.32914	0	-0.24775	0	-0.0151	0	0.02483	1.356	-0.75004	0	-1.0698	0	-1.59094	0	-1.60831	1.099	-1.56767	0	-0.57334	0	-0.75955	0	-0.79471	0	-0.35193	0	-0.99775	0	-0.85952	0	-0.35233	0	-0.78458	0
"n-Tc33|chr6_1027_tRNACys_GCA-|-|chr6:48173093-48173164"	chr6:48173093-48173164"	"n-Tc33	chr6_1027_tRNACys_GCA-	"-"	"<1.5Kbp from RNAP-III"	0.0702	0	0.44328	0.378	0.26986	0	-1.09603	0	0.15197	0	0.60658	3.67	0.27961	0.11	0.33662	0.361	-1.22009	0	-1.51215	0	-1.13986	0	-1.6893	0	-0.58327	0	-0.20761	0	-0.9849	0	-0.5025	0	-0.69051	0	-0.24308	0	-0.73598	0	-0.65192	0
"n-Tc48|chr6_1026_tRNACys_GCA-|-|chr6:48174328-48174399"	chr6:48174328-48174399"	"n-Tc48	chr6_1026_tRNACys_GCA-	"-"	"<1.5Kbp from RNAP-III"	-0.32795	0	-0.45198	0	0.12842	0	0.61374	0	-0.09941	0	-0.25479	0	0.17791	0	-0.09437	0	-1.29021	0	-1.41774	0	-1.40072	0	-1.81844	0	-0.3909	0	-0.1532	0	-0.73909	0	-0.51358	0	-0.91319	0	-0.64596	0	-0.5089	0	-1.1087	0
"n-Tc32|chr6_1025_tRNACys_GCA-|-|chr6:48194315-48194386"	chr6:48194315-48194386"	"n-Tc32	chr6_1025_tRNACys_GCA-	"-"	">1.5Kbp from RNAP-III and <2.65Kbp from RNAP-II"	0.08621	0	-0.25492	0.61	0.03727	0	-0.12602	0	0.13474	0	0.4111	0	0.23929	0.12	0.86005	0.289	-1.10241	0	-1.69561	0.199	-2.02812	1.27	-1.3564	1.304	-0.51275	0.618	-0.05497	0.224	-0.73433	0.75	-0.74667	0.296	-0.72075	1.038	-0.30659	0.266	-0.53348	0.591	-0.86481	0.501
"n-Tc31|chr6_1024_tRNACys_GCA-|-|chr6:48202102-48202173"	chr6:48202102-48202173"	"n-Tc31	chr6_1024_tRNACys_GCA-	"-"	"<1.5Kbp from RNAP-III"	0.34149	0	0.19669	0.789	-0.09697	0	-0.27544	0	-0.02428	0	-0.34689	13.091	0.09268	0.15	-0.01785	0.461	-0.73335	0	-1.5443	0	-1.73446	0.565	-1.49924	0.244	-0.50439	0	-0.53717	0	-0.93008	0	-0.49962	0.319	-0.77628	0	-0.53632	0	-0.81436	0	-0.89526	0
"n-Tc15|chr6_1023_tRNACys_GCA-|-|chr6:48203079-48203150"	chr6:48203079-48203150"	"n-Tc15	chr6_1023_tRNACys_GCA-	"-"	"<1.5Kbp from RNAP-III"	0.08662	2.601	0.35756	0	-0.12986	0.556	-0.53038	0	0.07751	4.899	0.13315	0	-0.05413	4.54	0.06606	0	-1.12433	0	-1.71633	0	-1.39077	1.259	-1.68712	1.156	-0.45771	0	-1.03181	3.267	-1.0457	0	-0.84842	1.401	-0.72205	0	-0.53081	1.21	-0.93257	0	-1.19305	0
"n-Tc30|chr6_1022_tRNACys_GCA-|-|chr6:48211721-48211792"	chr6:48211721-48211792"	"n-Tc30	chr6_1022_tRNACys_GCA-	"-"	">1.5Kbp from RNAP-III and <2.65Kbp from RNAP-II"	0.23967	0	0.0273	0.392	0.7193	0	-0.19901	0	0.09443	0	-0.27581	0	-0.06741	0.104	0.16767	0.307	-0.79209	0	-0.95184	0	-1.61477	0	-1.2989	0	-0.51535	0	-0.1327	0	-0.62173	0	-0.90216	0	-0.82181	0	-1.17271	0	-0.46305	0	-0.53815	0
"n-Tc29|chr6_1021_tRNACys_GCA-|-|chr6:48218457-48218528"	chr6:48218457-48218528"	"n-Tc29	chr6_1021_tRNACys_GCA-	"-"	">1.5Kbp from RNAP-III and <2.65Kbp from RNAP-II"	0.47818	0	-0.16424	1.011	-0.19432	0	0.36233	8.751	0.18182	3.32	-0.21139	18.85	-0.17131	3.977	-0.14364	2.018	-1.40722	0	-0.7811	0	-1.40823	0	-1.32545	0	0.06381	0	-0.46234	0	-1.09073	0	-0.11267	0	-0.81149	0	-0.6529	0	-0.52834	0.715	-0.81769	0
"n-Tc42|chr6_171_tRNACys_GCA+|+|chr6:48221925-48221996"	chr6:48221925-48221996"	"n-Tc42	chr6_171_tRNACys_GCA+	"+"	">1.5Kbp from RNAP-III and <2.65Kbp from RNAP-II"	-0.30559	5.294	-0.29469	6.907	0.10174	0.792	-0.26765	9.242	-0.1645	8.822	0.18893	3.798	-0.146	6.54	0.19559	2.797	-1.26497	0	-1.24121	0	-1.86469	0	-1.6243	1.019	-0.83545	0	-0.01597	0	-0.69941	0	-1.33239	2.124	-0.88597	0.034	-0.68135	0	-0.78796	0.505	-0.83742	0
"n-Tc43|chr6_172_tRNACys_GCA+|+|chr6:48223679-48223750"	chr6:48223679-48223750"	"n-Tc43	chr6_172_tRNACys_GCA+	"+"	">1.5Kbp from RNAP-III and <2.65Kbp from RNAP-II"	-0.36385	0	0.18322	0.634	-0.37918	0	0.0553	0	-0.2374	0	-0.02133	0	-0.04952	5.698	0.27745	0.491	-1.1362	0	-1.46297	0	-1.38297	0	-1.49973	0	-0.59673	0	-0.01091	0	-0.89163	0	-1.0145	4.578	-1.17709	0.052	-0.62205	0	-0.86387	0	-0.65392	0
"n-Tc3|chr6_1020_tRNACys_GCA-|-|chr6:48228791-48228862"	chr6:48228791-48228862"	"n-Tc3	chr6_1020_tRNACys_GCA-	"-"	"<1.5Kbp from RNAP-III"	0.10652	0	-0.37838	0	0.06217	0	0.04837	0	0.18852	0	0.02596	0	0.15966	0	0.15137	0	-1.02511	0	-1.37352	0	-1.50216	0.798	-1.34751	0	-0.13495	0	-0.36138	0	-0.92351	0	-0.73118	0	-0.46785	0	-1.03401	0	-0.7963	0	-0.10837	0
"n-Tc28|chr6_1019_tRNACys_GCA-|-|chr6:48229770-48229841"	chr6:48229770-48229841"	"n-Tc28	chr6_1019_tRNACys_GCA-	"-"	"<1.5Kbp from RNAP-III"	0.14066	1.113	-0.08969	4.608	0.04623	0	-0.03587	0	-0.18344	0	-0.29564	0	0.01326	0.157	0.34714	2.484	-1.3174	0	-1.5261	0	-2.02995	0	-1.79126	0	-0.40839	0	-0.55204	0	-1.09875	0	-0.74624	0	-0.63744	0	-1.12371	0	-0.54873	0	-0.61793	0
"n-Tc12|chr6_1018_tRNACys_GCA-|-|chr6:48238875-48238946"	chr6:48238875-48238946"	"n-Tc12	chr6_1018_tRNACys_GCA-	"-"	">1.5Kbp from RNAP-III and <2.65Kbp from RNAP-II"	0.21333	0	0.83672	0	0.2152	0	-0.87916	0	-0.02578	0	0.66257	0	-0.52844	0	0.12635	0	-0.86101	1.93	-0.49973	0.304	-1.42296	0.628	-1.47725	2.338	-0.45772	0.764	-0.09351	1.085	-0.7168	0.222	-0.06029	0	-1.0099	1.419	-0.4419	0.073	-1.0033	2.151	-0.97223	0.655
"n-Tc50|chr6_1017_tRNACys_GCA-|-|chr6:48243006-48243077"	chr6:48243006-48243077"	"n-Tc50	chr6_1017_tRNACys_GCA-	"-"	">1.5Kbp from RNAP-III and <2.65Kbp from RNAP-II"	0.0275	0	-0.20518	5.524	0.04813	0	0.24067	0	0.11732	0	-0.28387	0	0.05741	0.197	0.20921	0.407	-0.60074	0	-1.30633	0	-1.68948	0	-2.02665	0	-0.51481	1.483	-0.6649	0.541	-0.46596	0.072	-0.53001	0.327	-0.88025	0.023	-0.54416	0.245	-0.50413	0.205	-0.97896	1.662
"n-Tc44|chr6_173_tRNACys_GCA+|+|chr6:48247432-48247503"	chr6:48247432-48247503"	"n-Tc44	chr6_173_tRNACys_GCA+	"+"	"<1.5Kbp from RNAP-III"	0.10025	1.174	0.10964	23.276	0.38615	4.269	0.5624	0	-0.25661	3.83	0.27672	0	-0.16107	4.62	0.24826	0.511	-1.51708	0	-1.24811	0	-1.60209	0	-1.37773	1.518	-0.66471	1.508	0.28021	0	-0.70698	1.264	-0.08808	2.604	-0.85045	1.417	-0.37071	0	-1.01666	1.044	-0.51783	0
"n-Tc27|chr6_1016_tRNACys_GCA-|-|chr6:48248949-48249020"	chr6:48248949-48249020"	"n-Tc27	chr6_1016_tRNACys_GCA-	"-"	"<1.5Kbp from RNAP-III"	0.08916	1.991	-0.0842	0.773	0.11426	0	0.02557	0	-0.24886	0	-0.53304	6.422	-0.01339	5.006	0.07418	0.373	-1.1435	0	-1.2026	0	-2.20544	0	-1.73293	0	-0.66476	0.85	-0.33237	0	-0.88067	2.22	-0.32001	2.917	-1.05218	0	-0.73598	0	-0.79578	2.582	-0.66839	0
"n-Tc6|chr6_174_tRNACys_GCA+|+|chr6:48252458-48252529"	chr6:48252458-48252529"	"n-Tc6	chr6_174_tRNACys_GCA+	"+"	"<1.5Kbp from RNAP-III"	-0.22128	0	0.20086	0	0.24095	0	-0.3924	0	0.05813	0	0.23217	4.09	0.04618	0	-0.21914	0	-1.11092	0	-1.14279	4.003	-1.55574	0	-1.17328	4.478	-0.75164	0	0.01153	0	-0.54819	0	-0.75829	0	-0.46605	0	-0.58727	0	-0.88058	0	-0.56388	0
"n-Tc17|chr6_175_tRNACys_GCA+|+|chr6:48253464-48253535"	chr6:48253464-48253535"	"n-Tc17	chr6_175_tRNACys_GCA+	"+"	"<1.5Kbp from RNAP-III"	-0.04105	0.838	0.16144	0	0.09614	0	0.41019	0	0.1072	0.172	-0.13381	0	0.11133	1.812	0.09088	4.65	-0.96427	4.004	-1.13405	4.886	-1.3701	0	-1.31852	3.322	-0.69186	1.196	-0.2301	0	-0.49386	0	-0.70363	3.626	-0.67726	0	-0.69581	0	-0.85506	0.821	-0.63004	3.136
"n-Tc7|chr6_1015_tRNACys_GCA-|-|chr6:48255463-48255534"	chr6:48255463-48255534"	"n-Tc7	chr6_1015_tRNACys_GCA-	"-"	">1.5Kbp from RNAP-III and <2.65Kbp from RNAP-II"	-0.06886	0	-0.58613	0	-0.11624	0	0.05341	0	0.00993	0	-0.10084	0	-0.12483	0	-0.58025	0	-1.25081	9.223	-1.28965	0	-1.67904	0	-1.1701	10.06	-0.74035	3.269	-1.09235	4.636	-0.81792	2.275	-0.35971	2.476	-0.7123	2.776	-0.76878	0	-0.67469	0.724	-0.2821	4.606
"n-Tc16|chr6_1014_tRNACys_GCA-|-|chr6:48258728-48258799"	chr6:48258728-48258799"	"n-Tc16	chr6_1014_tRNACys_GCA-	"-"	"<1.5Kbp from RNAP-III"	-0.33554	0.766	-0.35347	0	-0.07782	0.033	0.04324	4.792	0.12069	5.329	0.52864	0	-0.37195	0.599	-0.48441	0	-1.32576	13.369	-1.67102	39.87	-1.63831	13.134	-1.71666	8.235	-0.96464	10.776	-1.0665	4.796	-1.11568	3.862	-0.89101	8.746	-1.15812	8.562	-0.54879	1.275	-0.46034	6.509	-1.31306	0
"n-Tc26|chr6_1013_tRNACys_GCA-|-|chr6:48259706-48259777"	chr6:48259706-48259777"	"n-Tc26	chr6_1013_tRNACys_GCA-	"-"	"<1.5Kbp from RNAP-III"	0.01775	3.348	-0.31303	10.481	-0.00594	3.099	0.04573	0	-0.24448	0	0.00738	0	-0.11479	3.199	-0.3173	3.104	-1.66207	14.513	-1.37591	7.539	-1.74443	5.59	-1.76409	5.119	-0.76406	7.506	-1.01186	0	-1.19263	4.292	-0.70199	0	-0.89061	6.2	-0.71625	0	-0.48828	6.223	-1.16132	0
"n-Tc9|chr6_176_tRNACys_GCA+|+|chr6:48261498-48261569"	chr6:48261498-48261569"	"n-Tc9	chr6_176_tRNACys_GCA+	"+"	"<1.5Kbp from RNAP-III"	0.01893	0	-0.38429	1.493	-0.22478	2.175	0.01926	0	0.25001	1.057	-0.20917	0	0.13679	3.918	-0.12955	0.668	-1.22281	0	-1.6567	0	-1.12495	0	-1.37539	3.861	-0.68989	0.508	-0.61433	0	-0.87477	0	-0.23432	0	-0.79708	1.04	-0.51271	0	-0.655	0.13	-0.35033	0
"n-Tc25|chr6_1012_tRNACys_GCA-|-|chr6:48263017-48263088"	chr6:48263017-48263088"	"n-Tc25	chr6_1012_tRNACys_GCA-	"-"	"<1.5Kbp from RNAP-III"	-0.2719	2.578	-0.20009	0.657	0.10041	0	0.55238	0	-0.3426	0	-0.35941	0	-0.09327	3.055	0.17603	2.303	-1.53675	3.408	-1.21628	6.002	-1.6662	0	-1.75191	4.009	-0.6665	1.285	-0.32453	0	-0.60898	1.779	-0.39082	0	-0.68895	0	-0.29439	0	-0.64628	1.297	-0.51408	0
"n-Tc2|chr6_177_tRNACys_GCA+|+|chr6:48266536-48266605"	chr6:48266536-48266605"	"n-Tc2	chr6_177_tRNACys_GCA+	"+"	"<1.5Kbp from RNAP-III"	-0.21772	0	-0.77275	0	-0.04964	0	-0.17319	0	0.26151	0	0.08087	0	-0.12095	0.276	-0.17091	0	-1.61285	0	-1.7278	5.883	-1.74727	0	-1.61937	8.26	-0.79889	0	-0.70267	0	-0.51903	0	-0.92723	0	-1.12558	0	-0.52714	0	-0.54684	0	-0.6186	0
"n-Tc45|chr6_178_tRNACys_GCA+|+|chr6:48267514-48267585"	chr6:48267514-48267585"	"n-Tc45	chr6_178_tRNACys_GCA+	"+"	"<1.5Kbp from RNAP-III"	0.19162	1.069	-0.20617	0.998	0.08328	0	0.77122	0	-0.01853	0.23	-0.14685	0	0.14826	2.354	0.08342	10.813	-1.38959	4.982	-1.19536	4.454	-1.5659	0	-1.07987	3.826	-0.63096	1.283	-0.53476	0	-0.60553	0	-0.6138	2.729	-0.94737	0	-0.55593	0	-0.40484	0.785	-0.52433	3.66
"n-Tc24|chr6_1011_tRNACys_GCA-|-|chr6:48282839-48282910"	chr6:48282839-48282910"	"n-Tc24	chr6_1011_tRNACys_GCA-	"-"	">1.5Kbp from RNAP-III and <2.65Kbp from RNAP-II"	0.02883	1.548	-0.1717	0.494	-0.29575	0	0.25873	0	-0.00579	0	-0.11745	0	-0.26044	0.367	0.64119	0.261	-1.2602	6.647	-0.8818	0	-1.58411	1.526	-1.16318	12.273	-0.5223	4.888	-0.68949	3.815	-0.673	1.69	-0.02261	0.893	-1.18382	3.118	-0.58649	0.119	-0.41879	1.918	-0.84221	4.188
"n-Tc23|chr6_1010_tRNACys_GCA-|-|chr6:48286107-48286178"	chr6:48286107-48286178"	"n-Tc23	chr6_1010_tRNACys_GCA-	"-"	"<1.5Kbp from RNAP-III"	0.04998	2.291	-0.16694	0.698	-0.20636	0.041	-0.25081	8.352	-0.32616	8.798	0.61038	0	-0.43952	0.534	0.69071	0.388	-0.90685	11.572	-0.77092	17.922	-1.44841	10.327	-1.6257	10.19	-0.48985	8.222	-0.88376	5.684	-0.58708	2.623	-0.54014	7.802	-1.04533	8.387	-0.94444	1.882	-0.75919	7.191	-0.81581	0
"n-Tc22|chr6_1009_tRNACys_GCA-|-|chr6:48287090-48287161"	chr6:48287090-48287161"	"n-Tc22	chr6_1009_tRNACys_GCA-	"-"	"<1.5Kbp from RNAP-III"	-0.33538	5.626	-0.2744	8.24	0.22989	3.659	-0.21243	0	0.05911	0.238	-0.83417	0	-0.18895	3.881	0.18925	2.582	-0.88879	7.366	-0.84922	4.182	-1.77345	6.699	-1.85146	7.992	-0.32401	5.889	-0.64756	0	-0.66564	2.413	-0.51082	0	-0.68171	5.094	-1.09552	0	-1.0129	8.679	-1.01085	0
"n-Tc14|chr6_179_tRNACys_GCA+|+|chr6:48290612-48290683"	chr6:48290612-48290683"	"n-Tc14	chr6_179_tRNACys_GCA+	"+"	"<1.5Kbp from RNAP-III"	0.00109	0	-0.11068	0.558	-0.38491	0	-0.62008	0	0.0967	0	-0.4188	0	-0.23591	0.683	0.15413	0.372	-1.48571	0	-1.54692	0	-1.69819	1.769	-1.69875	0	-0.35929	0	-1.06529	0	-0.69341	0	-0.56567	0	-1.11553	0	-0.70841	0	-0.57868	1.402	-0.68827	0
"n-Tc5|chr6_180_tRNACys_GCA+|+|chr6:48291587-48291658"	chr6:48291587-48291658"	"n-Tc5	chr6_180_tRNACys_GCA+	"+"	"<1.5Kbp from RNAP-III"	-0.01266	0	-0.08155	0	0.31148	0	-0.29645	0	0.30124	0	0.19897	0	0.4234	0	-0.70051	0	-1.24598	0	-1.58535	0	-1.33211	0	-1.68345	0	-0.51595	0.009	-1.02063	0	-0.81122	0.026	-1.30336	0.085	-0.70023	0.571	-0.40869	0	-0.42631	0.125	-0.56932	0.374
"n-Tc21|chr6_1008_tRNACys_GCA-|-|chr6:48299761-48299832"	chr6:48299761-48299832"	"n-Tc21	chr6_1008_tRNACys_GCA-	"-"	">1.5Kbp from RNAP-III and <2.65Kbp from RNAP-II"	-0.27297	1.574	0.30539	0.512	0.11379	0	-0.7999	0	-0.15195	0	0.30555	0	0.2701	0.156	-0.31193	1.001	-0.77447	4.871	-2.04873	0	-1.67634	0	-1.25394	0	-0.43053	0.73	0.014	5.353	-1.10802	0	-0.87804	2.879	-0.69109	1.112	-0.55392	0	-0.12346	0	-0.87504	3.774
"n-Tc20|chr6_1006_tRNACys_GCA-|-|chr6:48304018-48304089"	chr6:48304018-48304089"	"n-Tc20	chr6_1006_tRNACys_GCA-	"-"	">1.5Kbp from RNAP-III and <2.65Kbp from RNAP-II"	-0.07988	3.157	-0.31327	7.028	0.08955	0	-0.6936	0	0.04971	0	-0.67273	0	-0.26995	1.81	-0.15205	0.568	-1.54284	0	-1.10291	0	-1.73679	0	-0.86547	0	-0.47145	0	-0.91893	0	-0.80118	0	-0.51203	0	-0.98158	0	-0.67922	0	-0.40672	0	-0.28803	0
"n-Tc46|chr6_181_tRNACys_GCA+|+|chr6:48305854-48305925"	chr6:48305854-48305925"	"n-Tc46	chr6_181_tRNACys_GCA+	"+"	"<1.5Kbp from RNAP-III"	-0.14692	0	0.18275	0.643	0.17637	0	0.15884	0	-0.06801	0	-0.32411	7.02	0.07089	0.199	0.18139	0.579	-1.08576	0	-0.77479	0	-1.86105	0	-1.5187	0	-0.53924	0	-0.63068	0	-0.60732	0	-0.24869	0	-0.78609	0	-0.78483	0	-0.62443	0	-0.91374	0
"n-Tc11|chr6_182_tRNACys_GCA+|+|chr6:48306850-48306921"	chr6:48306850-48306921"	"n-Tc11	chr6_182_tRNACys_GCA+	"+"	"<1.5Kbp from RNAP-III"	-0.1125	0	0.16579	0	-0.0865	0	-0.08502	0	-0.00465	0	0.15505	0	0.18144	0	0.48701	0	-1.16787	0	-0.88332	0	-1.21074	0	-1.61814	0	-0.50976	0	-0.53181	0	-0.41248	0	-0.06128	0	-0.7085	0	-0.74383	0	-0.68348	0	-0.37946	0
"n-Tc19|chr6_1005_tRNACys_GCA-|-|chr6:48313531-48313602"	chr6:48313531-48313602"	"n-Tc19	chr6_1005_tRNACys_GCA-	"-"	">1.5Kbp from RNAP-III and <2.65Kbp from RNAP-II"	-0.01989	0	0.68628	0.563	0.44603	0	-0.04828	0	0.31536	0	-0.25478	0	0.06744	10.842	0.14364	0.802	-0.76277	0	-1.18841	0	-1.23375	0	-1.4011	0	-0.19827	0	-0.45062	0	-0.43295	0	-0.84942	4.578	-0.8423	0	-0.72636	0	-0.66165	0	-0.31839	0
"n-Tg8|chr6_317_tRNAGly_CCC+|+|chr6:86353887-86353957"	chr6:86353887-86353957"	"n-Tg8	chr6_317_tRNAGly_CCC+	"+"	">1.5Kbp from RNAP-III and <2.65Kbp from RNAP-II"	4.99635	0	4.84157	0	5.75194	0	5.16656	0	5.69395	0	5.90924	0	5.50665	0	5.99843	0	5.17276	0	5.31043	0	5.30727	0	4.94171	0	1.42533	0	0.74034	0	2.14136	0	2.08116	0	1.78799	0	1.8365	0	2.10507	0	2.15353	0
"n-Tv20|chr6_651_tRNAVal_GAC-|-|chr6:135217793-135217866"	chr6:135217793-135217866"	"n-Tv20	chr6_651_tRNAVal_GAC-	"-"	">1.5Kbp from RNAP-III and >2.65Kbp from RNAP-II"	-0.2215	0	0.28313	0	-0.14879	0	-0.32481	0	0.10847	0	-0.1569	0	0.02975	0	-0.12413	0	-1.34546	0	-0.9907	0	-1.74932	0	-1.72416	0.021	-0.70097	0	-0.68923	0	-1.21704	0	-0.47337	0	-0.98826	0	-0.74825	0	-0.58492	0	-1.34757	0
"n-Ts2|chr7_86_tRNASeC(e)_TCA+|+|chr7:19886593-19886678"	chr7:19886593-19886678"	"n-Ts2	chr7_86_tRNASeC(e)_TCA+	"+"	">1.5Kbp from RNAP-III and <2.65Kbp from RNAP-II"	3.14635	0	4.08639	0	4.52927	0	3.98263	0	4.37056	0	4.05113	0	3.73828	0	4.62445	0	2.88672	0	2.5661	0	1.97037	0	1.48812	0	-0.64573	0	-0.85505	0	-0.32403	0	-0.61529	0	-0.7125	0	-0.32504	0	-0.61653	0	-0.49479	0
"n-Ti16|chr7_156_tRNAIle_TAT_I+|+|chr7:29158018-29158112"	chr7:29158018-29158112"	"n-Ti16	chr7_156_tRNAIle_TAT_I+	"+"	">1.5Kbp from RNAP-III and <2.65Kbp from RNAP-II"	3.98624	0	4.57699	0	5.53116	0	4.88528	0	5.36829	0	5.54419	0	4.95355	0	5.74116	0	4.44665	0	4.13727	0	4.26746	0	3.83352	0	2.28571	0	1.92011	0	2.44749	0	1.88928	0	2.24491	0	1.65848	0	2.21623	0	1.89001	0
"n-Tk24|chr7_1276_tRNALys_TTT-|-|chr7:29579007-29579079"	chr7:29579007-29579079"	"n-Tk24	chr7_1276_tRNALys_TTT-	"-"	">1.5Kbp from RNAP-III and <2.65Kbp from RNAP-II"	0.79978	0.673	0.71541	1.255	2.8003	1.538	1.81482	3.402	1.83547	1.204	2.74326	2.02	2.5139	1.752	3.58185	1.008	-0.90922	0	-0.25085	0	-1.29161	0	-0.69501	0	-0.47178	0	-0.71344	0	-0.40265	0.259	-0.63938	0	-0.67245	0	-1.00774	0	-0.90484	0.054	-0.38424	1.93
"n-Tt9|chr7_1213_tRNAThr_AGT-|-|chr7:36019789-36019862"	chr7:36019789-36019862"	"n-Tt9	chr7_1213_tRNAThr_AGT-	"-"	">1.5Kbp from RNAP-III and <2.65Kbp from RNAP-II"	4.45491	0.258	4.28555	0.444	5.73797	0.114	4.90984	0.229	5.5074	0.049	5.55966	0.297	4.68291	0.05	5.86984	0.408	4.42735	0	4.6275	0	4.14273	0	3.76216	0	0.75885	0	0.92518	0	0.68627	0	1.00963	0	0.76558	0	0.5681	0	0.54936	0	0.3047	0
"n-Te17|chr7_337_tRNAGlu_TTC+|+|chr7:65654685-65654756"	chr7:65654685-65654756"	"n-Te17	chr7_337_tRNAGlu_TTC+	"+"	">1.5Kbp from RNAP-III and >2.65Kbp from RNAP-II"	4.84117	0.162	4.74651	0.274	6.17195	0.192	5.14661	0.621	5.80668	0.258	6.02525	0.467	5.49362	0.398	6.61242	0.933	4.15574	0	4.26122	0	3.94789	0	4.22598	0	-0.029	0	0.10472	0	0.69817	0.135	0.70954	0	0.55363	0	0.43509	0	0.45385	0	1.12531	0
"n-Tr19|chr7_387_tRNAArg_TCG+|+|chr7:86611305-86611377"	chr7:86611305-86611377"	"n-Tr19	chr7_387_tRNAArg_TCG+	"+"	">1.5Kbp from RNAP-III and <2.65Kbp from RNAP-II"	5.35715	0	5.42879	0	5.90479	0	5.21194	0	5.79014	0	6.17299	0	5.44334	0	6.53894	0	5.33968	0	5.34447	0	5.14458	0	5.1068	0	2.93457	0	2.24707	0	2.66776	0	2.61357	0	2.8858	0	2.34942	0	2.11146	0	2.32895	0
"n-Tp18|chr7_441_tRNAPro_TGG+|+|chr7:105963925-105963996"	chr7:105963925-105963996"	"n-Tp18	chr7_441_tRNAPro_TGG+	"+"	"<1.5Kbp from RNAP-III"	4.92883	0	5.05837	0	6.23894	0	4.67255	0	5.94784	0	6.15349	0	5.53761	0	6.37116	0	5.24355	0	4.97864	0	5.0642	0	4.92367	0	2.01216	0	2.03837	0	1.81453	0.047	1.43317	0	1.85768	0.042	1.52392	0	1.81398	0	1.94826	0
"n-Tp7|chr7_977_tRNAPro_AGG-|-|chr7:105964186-105964257"	chr7:105964186-105964257"	"n-Tp7	chr7_977_tRNAPro_AGG-	"-"	"<1.5Kbp from RNAP-III"	4.99444	0.083	4.79124	0.297	6.10984	0.14	4.33169	0.185	5.626	0.125	6.16175	0.594	5.49778	0.262	6.59154	0.274	5.29127	0	5.08174	0	5.04881	0	5.08265	0	1.91583	0	2.07168	0	1.89952	0.042	1.53589	0	2.01065	0.037	1.42049	0	2.00771	0	2.07927	0
"n-Te3|chr7_967_tRNAGlu_CTC-|-|chr7:106692410-106692481"	chr7:106692410-106692481"	"n-Te3	chr7_967_tRNAGlu_CTC-	"-"	">1.5Kbp from RNAP-III and <2.65Kbp from RNAP-II"	-0.33152	0	0.09396	0	0.16385	0	0.34454	0	-0.07067	0	0.06544	0	-0.23076	0	-0.322	0	-0.31046	0	-0.02658	0	-1.86899	0	-1.40514	0	-0.44122	0	0.13357	0	-0.31799	0	-0.27824	0	-0.40059	0	-0.77341	0	-0.51734	0	-1.02319	0
"n-Tl27|chr7_861_tRNALeu_TAG-|-|chr7:127978993-127979074"	chr7:127978993-127979074"	"n-Tl27	chr7_861_tRNALeu_TAG-	"-"	">1.5Kbp from RNAP-III and >2.65Kbp from RNAP-II"	5.23247	0	5.40175	0	6.12433	0	4.93542	0	5.65321	0	6.27919	0	5.97539	0	6.10048	0	5.58217	0	5.08191	0	4.28462	0	4.06817	0	1.1707	0	1.75133	0	1.32489	0	1.31535	0	1.26737	0	0.27697	0	1.0813	0	0.58229	0
"n-Tl4|chr7_559_tRNALeu_AAG+|+|chr7:128061031-128061112"	chr7:128061031-128061112"	"n-Tl4	chr7_559_tRNALeu_AAG+	"+"	"<1.5Kbp from RNAP-III"	4.21342	0.042	3.7385	0.226	5.64531	0.122	4.54088	0.406	5.16539	0.061	5.40783	0.249	4.69226	0.204	5.80196	0.157	5.72841	0	5.70936	0	5.54629	0	5.31447	0	2.13479	0	1.78266	0	2.40036	0	2.52338	0	2.24327	0	2.30891	0	2.2329	0	2.49463	0
"n-Tl14|chr8_168_tRNALeu_CAG+|+|chr8:39276255-39276337"	chr8:39276255-39276337"	"n-Tl14	chr8_168_tRNALeu_CAG+	"+"	">1.5Kbp from RNAP-III and <2.65Kbp from RNAP-II"	-0.27972	1.715	0.53682	0.13	-0.22932	0.289	-0.41905	0.25	0.29438	0.673	0.22075	4.913	0.08474	0.083	0.02525	2.562	-1.08961	1.807	-1.12401	0.081	-0.87809	5.643	-1.03504	0.07	-0.46106	1.382	0.3628	2.412	-0.3701	0.578	-0.52731	3.481	-0.31288	0.34	0.08317	0.125	-0.48307	0.126	-0.50257	3.31
"n-Tk20|chr8_317_tRNALys_TTT+|+|chr8:82433177-82433249"	chr8:82433177-82433249"	"n-Tk20	chr8_317_tRNALys_TTT+	"+"	">1.5Kbp from RNAP-III and >2.65Kbp from RNAP-II"	0.00944	0	0.34691	0	-0.54162	0	0.18933	0	-0.12693	0	0.05682	0	-0.38194	0	0.4009	0	-1.17572	0	-0.90538	0	-1.45787	0	-1.42709	0	-0.14521	0	-0.76505	0	-0.60512	0	-0.33547	0	-0.45634	0	-0.40826	0	-0.90426	0	-0.11336	0
"n-Tl17|chr8_414_tRNALeu_CAG+|+|chr8:97227531-97227613"	chr8:97227531-97227613"	"n-Tl17	chr8_414_tRNALeu_CAG+	"+"	"<1.5Kbp from RNAP-III"	5.0163	0.416	4.44213	0.312	6.1306	0.475	4.88471	1.585	5.58825	0.2	6.25412	1.021	5.31263	0.503	6.59025	1.061	4.23653	0	4.21244	0	3.88737	0	3.34614	0	-0.43884	0.366	-0.73963	0	-0.57367	0	-0.09062	0	-0.24844	0	-0.52218	0	-0.22105	0.242	-0.45695	0
"n-Tl16|chr8_1008_tRNALeu_CAG-|-|chr8:97227904-97227986"	chr8:97227904-97227986"	"n-Tl16	chr8_1008_tRNALeu_CAG-	"-"	"<1.5Kbp from RNAP-III"	6.13233	0.1	5.21626	0.165	6.53286	0.191	5.22028	0.937	6.13625	0.108	6.51972	0.451	5.82714	0.282	6.5399	0.563	3.73084	0	4.24428	0	3.79486	0	3.23582	0	-0.34289	0.348	-0.76292	0	-0.69922	0	0.22388	0	-0.32727	0	-0.41841	0	-0.21714	0.24	-0.53359	0
"n-Tg16|chr8_887_tRNAGly_GCC-|-|chr8:113154453-113154523"	chr8:113154453-113154523"	"n-Tg16	chr8_887_tRNAGly_GCC-	"-"	"<1.5Kbp from RNAP-III"	0.15198	9.55	0.0611	14.899	0.8926	1.443	0.2927	39.941	0.49018	9.221	0.60083	30.788	0.2296	12.431	0.06878	20.544	-0.39848	0	-0.21015	0	-0.95299	0	-0.56119	0	-0.06711	0.003	-0.40739	0	0.41916	0	0.87828	0	0.35477	0	-0.23689	0.434	0.46226	0.27	0.0907	0
"n-Tg15|chr8_886_tRNAGly_GCC-|-|chr8:113155146-113155216"	chr8:113155146-113155216"	"n-Tg15	chr8_886_tRNAGly_GCC-	"-"	"<1.5Kbp from RNAP-III"	0.45752	9.479	0.1464	11.169	0.85222	1.445	0.57195	41.902	0.56594	7.304	-0.04365	55.697	0.69906	9.809	0.72496	11.703	-0.07423	0	0.04942	0	-1.60721	0	-0.85918	0	-0.07792	0.003	0.10152	0	0.40306	0	0.78751	0	0.48903	0	-0.18078	0.402	0.48033	0.298	-0.007	0
"n-Tg10|chr8_560_tRNAGly_GCC+|+|chr8:113586461-113586531"	chr8:113586461-113586531"	"n-Tg10	chr8_560_tRNAGly_GCC+	"+"	">1.5Kbp from RNAP-III and >2.65Kbp from RNAP-II"	3.66079	0.051	3.60966	0	5.57329	0	4.19276	0.106	5.08956	0.029	4.99527	0	5.08722	0.01	5.73038	0.088	2.69273	0	3.03174	0	2.36959	0	2.24726	0	-0.62516	0	-0.30469	0	-0.53728	0	-0.75056	0	-0.62298	0	-0.60383	0	-0.37492	0	-1.22422	0
"n-Tm17|chr8_783_tRNAMet_CAT-|-|chr8:124103129-124103201"	chr8:124103129-124103201"	"n-Tm17	chr8_783_tRNAMet_CAT-	"-"	">1.5Kbp from RNAP-III and <2.65Kbp from RNAP-II"	5.5088	0	5.1849	0	6.56981	0	4.79598	0	6.18064	0	6.16773	0	5.77537	0	6.21848	0	4.73563	0	4.73648	0	4.38892	0	4.08513	0	3.25009	0	2.36992	0	1.7235	0	2.11849	0	2.77003	0	1.74925	0	1.94988	0	1.82811	0
"n-Tk4|chr9_1514_tRNALys_CTT-|-|chr9:14762877-14762949"	chr9:14762877-14762949"	"n-Tk4	chr9_1514_tRNALys_CTT-	"-"	">1.5Kbp from RNAP-III and >2.65Kbp from RNAP-II"	-0.17836	0	-0.2463	0	-0.14304	0	0.38397	0	-0.0191	0	-0.50102	0	-0.18451	0	-0.20849	0	-1.19753	0	-1.14349	0	-1.87996	0	-1.74782	0	-0.42392	0	-0.57067	0	-0.61032	0	-0.84165	0	-0.60447	0	-0.96221	0	-0.56904	0	-0.8337	0
"n-Tq9|chr9_342_tRNAGln_CTG+|+|chr9:64585853-64585924"	chr9:64585853-64585924"	"n-Tq9	chr9_342_tRNAGln_CTG+	"+"	">1.5Kbp from RNAP-III and <2.65Kbp from RNAP-II"	5.37946	0.174	5.1999	0.244	6.25176	0.268	4.99237	0.615	5.86467	0.105	6.48141	0.198	5.78494	0.118	6.45146	0.364	5.52114	0	5.57754	0	5.91196	0	5.48434	0	2.28083	0	1.91865	0	1.87292	0	1.69704	0	2.31604	0	2.09058	0	1.78001	0	1.90079	0.088
"n-Ta4|chr9_1100_tRNAAla_AGC-|-|chr9:74956737-74956819"	chr9:74956737-74956819"	"n-Ta4	chr9_1100_tRNAAla_AGC-	"-"	">1.5Kbp from RNAP-III and <2.65Kbp from RNAP-II"	0.27152	0	0.14634	0	0.45851	0	0.12012	0	0.1788	0	0.5893	0	-0.06765	0	0.14619	0	-0.75642	0	-1.52507	0	-1.56724	0	-1.57568	0	-0.25965	0	-0.17449	0	-0.39089	0	-0.59581	0	-0.70189	0	-0.87952	0	-0.63198	0	-0.49094	0
"n-Tk18|chr9_1035_tRNALys_CTT-|-|chr9:90021347-90021419"	chr9:90021347-90021419"	"n-Tk18	chr9_1035_tRNALys_CTT-	"-"	">1.5Kbp from RNAP-III and >2.65Kbp from RNAP-II"	4.5345	0	4.1879	0	5.80009	0	5.07251	0	5.17155	0	6.05105	0	5.01893	0	6.21624	0	3.32782	0	3.40694	0	2.89354	0	2.88867	0	0.00298	0	0.81471	0	0.76109	0	0.77328	0	0.71706	0	0.41833	0	0.7289	0	0.86409	0
"n-Tc47|chr9_592_tRNACys_GCA+|+|chr9:104302450-104302521"	chr9:104302450-104302521"	"n-Tc47	chr9_592_tRNACys_GCA+	"+"	">1.5Kbp from RNAP-III and >2.65Kbp from RNAP-II"	-0.24655	0	-0.02419	0.537	-0.48126	0	0.32425	0	0.09935	0	0.28735	0	0.19819	0.171	0.79194	0.325	-1.52362	0	-2.0413	0	-1.59428	0	-1.21733	0	-0.45244	0	-0.36206	0	-0.68764	0	-0.62283	0	-0.8587	0	-0.7359	0	-0.63005	0	-0.44644	0
"n-Tc53|chr9_593_tRNACys_GCA+|+|chr9:104306386-104306457"	chr9:104306386-104306457"	"n-Tc53	chr9_593_tRNACys_GCA+	"+"	">1.5Kbp from RNAP-III and >2.65Kbp from RNAP-II"	0.21349	2.328	0.03698	0	0.41376	1.649	-0.66512	0	0.09871	3.428	0.26465	0	-0.01467	0	0.52847	4.965	-0.71643	0	-0.70362	0.582	-1.35025	0	-1.33283	0	-0.75683	0.05	-0.04325	0	-0.55191	0.01	-0.86429	0	-0.90152	0.044	-0.42897	0	-0.71353	0.05	-0.36628	0.024
"n-Te18|chr9_961_tRNAGlu_TTC-|-|chr9:104310997-104311068"	chr9:104310997-104311068"	"n-Te18	chr9_961_tRNAGlu_TTC-	"-"	">1.5Kbp from RNAP-III and >2.65Kbp from RNAP-II"	0.05034	7.35	0.21085	8.744	2.90566	2.301	1.73338	6.35	1.9556	4.503	2.657	5.853	2.54163	3.749	3.35654	10.007	0.5185	0	1.03971	0	0.92973	0	0.50435	0	-1.00011	0	-0.9307	0	-0.65421	0.498	-0.70154	0	-0.18611	0	-0.35088	0	-0.49677	0	-1.10839	0
"n-Tr2|chr9_783_tRNAArg_ACG-|-|chr9:123438543-123438615"	chr9:123438543-123438615"	"n-Tr2	chr9_783_tRNAArg_ACG-	"-"	">1.5Kbp from RNAP-III and <2.65Kbp from RNAP-II"	4.95105	0	5.15389	0	6.03056	0.038	5.32252	0	5.72142	0.02	5.9857	0.063	5.214	0.026	5.99159	0	6.12781	0	5.71854	0	5.55031	0	5.14313	0	3.70293	0	3.5699	0	3.82937	0	3.19853	0	3.69728	0	3.32963	0	3.20846	0	3.49405	0
"n-Tl25|chr10_1316_tRNALeu_TAA-|-|chr10:12642369-12642451"	chr10:12642369-12642451"	"n-Tl25	chr10_1316_tRNALeu_TAA-	"-"	">1.5Kbp from RNAP-III and <2.65Kbp from RNAP-II"	4.4005	0	4.4048	0	4.89674	0	4.30503	0	5.26394	0	5.65996	0	4.58855	0	5.45891	0	5.06769	0	5.27711	0	4.79232	0	4.44432	0	0.78484	0	0.88804	0	1.82073	0	1.7146	0	1.45585	0	1.17091	0	1.45949	0	1.72612	0
"n-Tw1|chr10_1282_tRNATrp_CCA-|-|chr10:23496889-23496960"	chr10:23496889-23496960"	"n-Tw1	chr10_1282_tRNATrp_CCA-	"-"	">1.5Kbp from RNAP-III and >2.65Kbp from RNAP-II"	-0.15367	0	0.16004	0	0.09834	0	-0.56181	0	0.32717	0	-0.60194	0	0.11148	0	0.34318	0	-0.66513	0	-0.62641	0	-1.36197	0	-1.07414	0	1.27549	0	1.35595	0	2.37198	0.026	1.54191	0	1.77809	0	1.37355	0	1.88791	0.021	1.36077	0
"n-Te9|chr10_81_tRNAGlu_CTC+|+|chr10:30530946-30531017"	chr10:30530946-30531017"	"n-Te9	chr10_81_tRNAGlu_CTC+	"+"	">1.5Kbp from RNAP-III and >2.65Kbp from RNAP-II"	4.64736	0.247	4.6915	0.706	5.94051	0.124	5.33834	1.388	5.50016	0.119	5.63428	0.288	5.56571	0.219	6.05448	0.153	2.9736	0	2.93346	0	2.21078	0	2.21357	0	-0.03927	0	0.07884	0	-0.17924	0	0.08123	0	-0.06411	0.115	-0.26696	0.449	-0.69032	0.135	-0.19667	0
"n-Ta6|chr10_1120_tRNAAla_AGC-|-|chr10:61853872-61853944"	chr10:61853872-61853944"	"n-Ta6	chr10_1120_tRNAAla_AGC-	"-"	">1.5Kbp from RNAP-III and <2.65Kbp from RNAP-II"	0.1676	0	-0.2994	0	-0.21275	0	0.01639	0	0.50409	0	-0.7174	0	0.11616	0	-0.85006	0	-0.78323	0	-1.38207	0	-1.58893	0	-2.1289	0	-0.83959	0	-0.28515	0	-1.04763	0	-0.40086	0	-0.69709	0	-1.04029	0	-0.50577	0	-0.86185	0
"n-Tm18|chr10_1101_tRNAMet_CAT_I-|-|chr10:62656988-62657080"	chr10:62656988-62657080"	"n-Tm18	chr10_1101_tRNAMet_CAT_I-	"-"	">1.5Kbp from RNAP-III and <2.65Kbp from RNAP-II"	0.21627	0	0.04436	0	-0.43321	0	-0.05494	0	-0.17996	0	0.22139	0	-0.39615	0	0.12279	0	-0.99148	0	-1.98625	0	-1.65372	0	-1.51224	0	-0.63028	0.011	-0.66776	0	-0.40322	0	-1.03155	0	-0.58813	0	-0.44459	0	-0.74856	0	-0.30466	0
"n-Ts26|chr10_1095_tRNASer_TGA-|-|chr10:62892224-62892305"	chr10:62892224-62892305"	"n-Ts26	chr10_1095_tRNASer_TGA-	"-"	">1.5Kbp from RNAP-III and <2.65Kbp from RNAP-II"	5.32936	0	4.52362	0	6.17187	0	4.58581	0	5.89632	0	5.76253	0	5.84383	0	6.49229	0	5.14974	0	4.66641	0	4.55749	0	4.34954	0	-0.12212	0	-0.45575	0	1.94595	0	1.61506	0	2.44687	0	1.95789	0	0.77795	0	0.78687	0
"n-Ta5|chr10_979_tRNAAla_AGC-|-|chr10:77846390-77846462"	chr10:77846390-77846462"	"n-Ta5	chr10_979_tRNAAla_AGC-	"-"	">1.5Kbp from RNAP-III and >2.65Kbp from RNAP-II"	-0.3661	0	0.10502	0	0.06425	0	-0.74683	0	0.1272	0	-0.18188	0	0.24885	0	0.15198	0	-0.51371	0	-1.14156	0	-1.20721	0	-1.3906	0	-0.7178	0	-0.57806	0	-0.59296	0	-0.38144	0	-0.70471	0	-0.71991	0	-0.5972	0.107	-0.85546	0
"n-Tf3|chr10_961_tRNAPhe_GAA-|-|chr10:79711709-79711781"	chr10:79711709-79711781"	"n-Tf3	chr10_961_tRNAPhe_GAA-	"-"	"<1.5Kbp from RNAP-III"	5.39406	0.257	5.29961	0.227	5.76064	0.216	4.91676	0.282	5.9936	0.199	6.09342	0.264	5.43491	0.191	6.14596	0.46	5.46238	0	4.8691	0	4.70979	0.003	4.56778	0.004	2.59134	0	2.58128	0	2.27159	0.018	2.11201	0	2.38723	0.001	1.63009	0	2.01612	0.028	2.12029	0
"n-Tn7|chr10_381_tRNAAsn_GTT+|+|chr10:79711904-79711977"	chr10:79711904-79711977"	"n-Tn7	chr10_381_tRNAAsn_GTT+	"+"	"<1.5Kbp from RNAP-III"	5.71109	0.104	5.62985	0.218	6.05515	0.11	5.17137	0.379	6.15882	0.112	5.96241	0.139	5.98716	0.116	6.37175	0.181	5.48241	0	5.10686	0	4.8305	0.003	4.68488	0.004	2.60563	0	2.46407	0	2.2922	0.018	2.15213	0	2.3989	0.001	1.64416	0	2.03144	0.028	2.0694	0
"n-Tk21|chr10_885_tRNALys_TTT-|-|chr10:87292631-87292703"	chr10:87292631-87292703"	"n-Tk21	chr10_885_tRNALys_TTT-	"-"	">1.5Kbp from RNAP-III and <2.65Kbp from RNAP-II"	0.37433	0	-0.18934	0	-0.01065	0	-0.41375	0	-0.07498	0	0.60667	0	0.11577	0	0.26806	0	-1.35387	0.066	-1.28731	0	-1.22433	0	-0.91714	0.029	-0.3068	0	-0.23684	0	-0.23436	0	-0.23357	0	-0.19562	0	0.08127	0	-0.00152	0	-0.32164	0
"n-Tw2|chr10_857_tRNATrp_CCA-|-|chr10:90644157-90644228"	chr10:90644157-90644228"	"n-Tw2	chr10_857_tRNATrp_CCA-	"-"	"<1.5Kbp from RNAP-III"	4.0579	0	4.91975	0	4.9721	0	3.7489	0	4.52576	0	4.42345	0	3.73694	0	4.79641	0	4.80833	0	5.02653	0	4.61229	0	4.43415	0	2.68794	0	2.32972	0	3.9679	0	3.79621	0	3.79742	0	3.39997	0	3.26007	0	3.75558	0
"n-Td16|chr10_856_tRNAAsp_GTC-|-|chr10:90644842-90644913"	chr10:90644842-90644913"	"n-Td16	chr10_856_tRNAAsp_GTC-	"-"	"<1.5Kbp from RNAP-III"	5.39879	0	5.17649	0	6.00515	0	5.42352	0	5.93141	0	6.24556	0	5.62415	0	6.81044	0	4.81192	0	4.62017	0	4.37008	0	4.22582	0	2.68754	0	2.26936	0	3.87162	0	3.50643	0	3.59525	0	3.29484	0	3.08562	0	3.63964	0
"n-Td8|chr10_851_tRNAAsp_GTC-|-|chr10:92915723-92915794"	chr10:92915723-92915794"	"n-Td8	chr10_851_tRNAAsp_GTC-	"-"	">1.5Kbp from RNAP-III and <2.65Kbp from RNAP-II"	5.34316	0.037	5.18679	0.297	6.15417	0.106	5.16777	0.28	6.02605	0.05	6.25522	0.261	5.87834	0.119	6.26069	0.128	5.67776	0	5.98959	0	5.558	0	5.18927	0	2.80629	0	2.67066	0	2.67849	0	3.23429	0	2.91371	0	2.43261	0	2.4452	0	2.35654	0.036
"n-Ts13|chr10_688_tRNASer_CGA-|-|chr10:127895520-127895601"	chr10:127895520-127895601"	"n-Ts13	chr10_688_tRNASer_CGA-	"-"	">1.5Kbp from RNAP-III and <2.65Kbp from RNAP-II"	4.56368	0	4.31874	0	5.91746	0	4.29135	0	5.49803	0	5.5029	0	5.49566	0	5.84005	0	4.97139	0	4.75333	0	5.13415	0	4.67088	0	1.5045	0	1.04473	0	2.29798	0	1.47169	0	2.06351	0	2.11384	0	2.06432	0	2.28863	0
"n-Td10|chr11_69_tRNAAsp_GTC+|+|chr11:7769780-7769851"	chr11:7769780-7769851"	"n-Td10	chr11_69_tRNAAsp_GTC+	"+"	">1.5Kbp from RNAP-III and >2.65Kbp from RNAP-II"	-0.05045	1.392	-0.35009	17.95	0.03398	15.325	0.11402	16.971	0.26008	9.236	-0.20028	42.5	0.1966	15.071	-0.37365	44.506	-1.51042	0.748	-1.30885	2.419	-1.26405	1.309	-0.9555	1.055	-0.23277	0.557	-0.82879	6.361	-0.68447	1.882	-0.749	1.506	-0.6081	0.74	-0.29592	0.629	-0.33708	0.642	-0.80129	1.53
"n-Tv15|chr11_204_tRNAVal_CAC+|+|chr11:48632044-48632116"	chr11:48632044-48632116"	"n-Tv15	chr11_204_tRNAVal_CAC+	"+"	">1.5Kbp from RNAP-III and <2.65Kbp from RNAP-II"	4.86741	0.036	4.80365	0.285	6.05638	0.205	5.53418	0.381	5.71964	0.191	6.2713	0.507	5.59397	0.124	6.46098	0.226	3.91474	0	3.81388	0	3.54657	0	3.25658	0	2.53889	0	2.32876	0	2.57016	0	2.80272	0	3.20001	0.018	2.97663	0	2.52266	0	2.6273	0
"n-Tg1|chr11_205_tRNAGly_ACC+|+|chr11:48637230-48637303"	chr11:48637230-48637303"	"n-Tg1	chr11_205_tRNAGly_ACC+	"+"	">1.5Kbp from RNAP-III and <2.65Kbp from RNAP-II"	4.2601	0	3.9459	0	5.76169	0	5.39055	0	5.14024	0	5.70741	0	5.86074	0	6.50287	0	1.42381	0	2.591	0	1.72971	0	1.59338	0	-0.34591	0	-0.64745	0	-0.61568	0	0.63442	0	-0.34228	0	-0.81863	0	-0.22126	0	-0.3143	0
"n-Tk10|chr11_2023_tRNALys_CTT-|-|chr11:48647385-48647457"	chr11:48647385-48647457"	"n-Tk10	chr11_2023_tRNALys_CTT-	"-"	"<1.5Kbp from RNAP-III"	5.34174	0.328	5.1141	0.165	5.89889	0.118	5.39811	0.291	5.98847	0.257	6.34335	0.255	5.59036	0.192	6.65038	0.246	4.01816	0	4.19927	0	3.46472	0	3.25264	0	0.22033	0.151	0.08117	0	-0.0671	0	-0.05081	0	0.0247	0	0.01148	0	0.5368	0.113	0.11662	0
"n-Ta38|chr11_2022_tRNAAla_TGC-|-|chr11:48647931-48648002"	chr11:48647931-48648002"	"n-Ta38	chr11_2022_tRNAAla_TGC-	"-"	"<1.5Kbp from RNAP-III"	5.48906	0	4.95721	0	6.56439	0	5.23548	0	5.7125	0	6.33198	0	6.17683	0	6.67601	0	3.78375	0	4.00108	0	3.31706	0	3.21698	0	0.13474	0.131	-0.07006	0	-0.12869	0	-0.08305	0	-0.10689	0	-0.06167	0	0.3628	0.112	0.02398	0
"n-Tt16|chr11_206_tRNAThr_TGT+|+|chr11:48667121-48667193"	chr11:48667121-48667193"	"n-Tt16	chr11_206_tRNAThr_TGT+	"+"	">1.5Kbp from RNAP-III and <2.65Kbp from RNAP-II"	5.30445	0.304	4.95506	0	6.12165	0.076	5.44143	0.558	6.18736	0.168	6.92639	0.147	6.01507	0.202	6.5118	0.678	4.02902	0	4.73362	0	3.98402	0	3.76493	0	1.67358	0	1.77261	0	1.59861	0	1.62617	0	1.80446	0	1.45745	0	2.1037	0	1.63892	0
"n-Tp14|chr11_207_tRNAPro_TGG+|+|chr11:48669782-48669853"	chr11:48669782-48669853"	"n-Tp14	chr11_207_tRNAPro_TGG+	"+"	"<1.5Kbp from RNAP-III"	4.34904	0.204	4.43912	0.394	5.3616	0.287	4.55569	0.97	5.42313	0.29	5.38793	0.818	4.65167	0.404	5.49204	0.278	4.7513	0	4.53011	0	3.95273	0	3.98204	0	1.16907	0	1.03814	0	2.30639	0.043	1.62547	0	1.38808	0.095	0.75202	0	1.83417	0.051	1.92828	0
"n-Tv7|chr11_208_tRNAVal_AAC+|+|chr11:48670139-48670211"	chr11:48670139-48670211"	"n-Tv7	chr11_208_tRNAVal_AAC+	"+"	"<1.5Kbp from RNAP-III"	5.06601	0	4.87427	0	6.20336	0	5.27698	0	6.08392	0	6.42589	0	5.73648	0	6.67107	0	4.40602	0	4.03196	0	3.57763	0	3.6255	0	0.94242	0	0.70431	0	1.95958	0.054	1.12495	0	1.11193	0.125	0.60596	0	1.51568	0.067	1.65607	0
"n-Tl6|chr11_2021_tRNALeu_AAG-|-|chr11:48670476-48670557"	chr11:48670476-48670557"	"n-Tl6	chr11_2021_tRNALeu_AAG-	"-"	"<1.5Kbp from RNAP-III"	3.40618	0.106	3.21932	0.334	5.35848	0.206	3.98351	0.788	4.99412	0.122	5.17178	0.371	5.09778	0.21	5.83436	0.285	3.79833	0	3.59764	0	3.15051	0	3.04018	0	0.71015	0	0.45117	0	1.50822	0.07	0.86752	0	0.62893	0.163	0.27711	0	1.14454	0.094	1.32406	0
"n-Ta1|chr11_238_tRNAAla_AGC+|+|chr11:51790041-51790112"	chr11:51790041-51790112"	"n-Ta1	chr11_238_tRNAAla_AGC+	"+"	">1.5Kbp from RNAP-III and <2.65Kbp from RNAP-II"	0.31952	0	0.33447	0	0.08932	0	0.07396	0	-0.13133	0	-0.35417	0	0.2673	0	-0.51335	0	-0.83507	0	-0.50533	0	-1.71001	0	-1.09126	0	0.88749	0	0.48256	0	0.99631	0	0.82201	0	0.96904	0	0.20087	0	0.85283	0	0.69413	0
"n-Te10|chr11_1912_tRNAGlu_CTC-|-|chr11:58115679-58115750"	chr11:58115679-58115750"	"n-Te10	chr11_1912_tRNAGlu_CTC-	"-"	"<1.5Kbp from RNAP-III"	5.57079	0.178	5.59886	0.475	6.25525	0.106	5.72612	1.181	6.13465	0.105	6.38838	0.459	5.88549	0.219	6.35383	0.369	4.52859	0	4.26014	0	3.85297	0	3.62704	0	-0.08885	0	0.35382	0	0.64343	0	0.60477	0	0.43505	0.054	0.18757	0.172	0.56874	0.052	0.39669	0
"n-Tl12|chr11_1911_tRNALeu_CAA_I-|-|chr11:58115976-58116082"	chr11:58115976-58116082"	"n-Tl12	chr11_1911_tRNALeu_CAA_I-	"-"	"<1.5Kbp from RNAP-III"	5.38449	0	4.86323	0	6.41208	0	4.86273	0	6.19653	0	6.37845	0	5.84701	0	6.36483	0	4.70198	0	4.25884	0	4.00029	0	3.73536	0	0.09107	0	0.36592	0	0.68209	0	0.57789	0	0.5537	0.055	0.32585	0.176	0.52693	0.053	0.4943	0
"n-Tw5|chr11_1880_tRNATrp_CCA-|-|chr11:61221418-61221489"	chr11:61221418-61221489"	"n-Tw5	chr11_1880_tRNATrp_CCA-	"-"	">1.5Kbp from RNAP-III and >2.65Kbp from RNAP-II"	5.1932	0	4.69806	0	6.1468	0.011	5.1503	0	5.74304	0	5.92284	0.041	5.39084	0	6.12476	0	4.74275	0	4.43781	0	4.74134	0.086	4.34516	0.079	1.22015	0	1.13648	0	2.32351	0	1.59457	0	1.93458	0	1.56086	0	1.70942	0	1.96195	0
"n-Tw8|chr11_1849_tRNATrp_CCA-|-|chr11:62559517-62559588"	chr11:62559517-62559588"	"n-Tw8	chr11_1849_tRNATrp_CCA-	"-"	">1.5Kbp from RNAP-III and >2.65Kbp from RNAP-II"	0.63615	0.556	-0.17452	0	2.36485	0	0.49447	0	1.46508	0	0.75712	0	1.65646	0	2.18716	0	0.17	0	0.54442	0	-0.02769	0	-0.12438	0	-0.40882	0	-0.60616	0	-0.58373	0	-0.24753	0	-0.98557	0	-0.40909	0	-0.8593	0	-0.70097	0
"n-Tp12|chr11_372_tRNAPro_TGG+|+|chr11:67104641-67104712"	chr11:67104641-67104712"	"n-Tp12	chr11_372_tRNAPro_TGG+	"+"	">1.5Kbp from RNAP-III and <2.65Kbp from RNAP-II"	-0.07406	0	0.16479	0	0.1851	0	-0.09153	0	-0.10126	0	0.3559	0	0.17554	0	-0.19898	0	-1.1151	0	-1.0347	0	-1.1824	0	-1.40589	0	-0.94786	0.009	-0.54987	0	-1.09857	0	-0.41858	0	-0.75553	0.064	-0.47566	0	-0.5874	0.044	-0.26301	0.054
"n-Ti5|chr11_393_tRNAIle_AAT+|+|chr11:68850505-68850578"	chr11:68850505-68850578"	"n-Ti5	chr11_393_tRNAIle_AAT+	"+"	"<1.5Kbp from RNAP-III"	5.58904	0.31	5.44742	0.398	5.94025	0.208	5.59343	0.256	5.74728	0.163	6.19236	0.209	5.3589	0.189	6.24877	0.348	3.6221	0	3.09161	0	2.66673	0	2.40198	0	0.55252	0	1.03207	0	1.56638	0.029	1.56064	0	1.567	0	0.85581	0	0.84316	0.041	0.8013	0.155
"n-Ts4|chr11_394_tRNASer_AGA+|+|chr11:68850979-68851060"	chr11:68850979-68851060"	"n-Ts4	chr11_394_tRNASer_AGA+	"+"	"<1.5Kbp from RNAP-III"	5.20818	0.112	5.44207	0.176	6.13768	0.149	5.05114	0.453	6.31579	0.215	6.12905	0.674	5.69937	0.265	6.30945	0.463	3.44097	0	2.6347	0	2.42124	0	2.35864	0	0.52805	0	0.66387	0	1.43993	0.031	1.2392	0	1.40078	0	0.68523	0	0.82499	0.043	0.81004	0.174
"n-Tt8|chr11_395_tRNAThr_AGT+|+|chr11:68851355-68851428"	chr11:68851355-68851428"	"n-Tt8	chr11_395_tRNAThr_AGT+	"+"	"<1.5Kbp from RNAP-III"	4.65897	0.21	4.65813	0.413	5.87618	0.088	4.59459	0.193	5.66235	0.041	6.27294	0.198	5.50387	0.054	7.01981	0.29	3.23861	0	2.45902	0	2.24696	0	2.27322	0	0.27223	0	0.38738	0	1.10183	0.039	0.8687	0	1.2106	0	0.47974	0	0.70305	0.051	0.59475	0.209
"n-Tp9|chr11_396_tRNAPro_CGG+|+|chr11:68853887-68853958"	chr11:68853887-68853958"	"n-Tp9	chr11_396_tRNAPro_CGG+	"+"	"<1.5Kbp from RNAP-III"	4.46589	0.35	4.98237	0.222	5.9051	0.147	5.0836	1.175	5.23725	0.23	5.73485	0.744	5.19472	0.198	5.87657	0.424	4.94849	0	4.39725	0	4.01935	0	3.87189	0	-0.34515	0	0.27779	0	-0.38963	0	-0.35217	0	-0.0029	0	-0.27339	0	-0.07171	0	-0.43516	0.237
"n-Td9|chr11_397_tRNAAsp_GTC+|+|chr11:68854486-68854557"	chr11:68854486-68854557"	"n-Td9	chr11_397_tRNAAsp_GTC+	"+"	"<1.5Kbp from RNAP-III"	5.76855	0.037	5.34245	0.358	6.25766	0.069	5.38315	0.377	6.1494	0.06	6.54728	0.206	5.87112	0.101	6.73694	0.107	5.11188	0	4.29035	0	4.00805	0	3.95102	0	-0.29552	0.328	0.22501	0	-0.66687	0	-0.39221	0	-0.04556	0.228	-0.38923	0	0.02576	0	-0.29719	0.231
"n-Tg25|chr11_1824_tRNAGly_TCC-|-|chr11:68854780-68854851"	chr11:68854780-68854851"	"n-Tg25	chr11_1824_tRNAGly_TCC-	"-"	"<1.5Kbp from RNAP-III"	5.56496	0.012	5.61009	0	6.35567	0.007	5.20864	0	6.51263	0.015	6.40688	0	6.15638	0	7.00598	0.019	4.77988	0	4.10671	0	3.84639	0	3.68565	0	-0.49479	0.45	-0.11927	0	-0.79516	0	-0.37441	0	-0.53873	0.366	-0.70743	0	-0.23699	0	-0.73844	0.404
"n-Tw7|chr11_398_tRNATrp_CCA+|+|chr11:68855328-68855399"	chr11:68855328-68855399"	"n-Tw7	chr11_398_tRNATrp_CCA+	"+"	"<1.5Kbp from RNAP-III"	4.27615	0.308	4.57512	0.154	5.50163	0.034	4.43778	0.55	5.52765	0.128	5.68834	0.258	5.09338	0.124	5.95013	0.087	3.70789	0	3.19019	0	3.0905	0	2.88336	0	-0.38166	0.428	-0.47826	0	-0.87564	0	-0.35282	0	-0.52351	0.426	-0.57914	0	-0.39746	0	-0.72377	0.469
"n-Ti4|chr11_1823_tRNAIle_AAT-|-|chr11:68875822-68875895"	chr11:68875822-68875895"	"n-Ti4	chr11_1823_tRNAIle_AAT-	"-"	"<1.5Kbp from RNAP-III"	5.48433	0.183	5.55673	0.422	6.15976	0.287	5.0269	0.732	5.84599	0.173	6.82011	0.31	5.73762	0.25	6.67926	0.438	3.64305	0	2.86459	0	2.68049	0	2.68803	0	1.07374	0	1.2766	0	0.676	0.057	0.76628	0	0.71252	0	0.04039	0	0.81597	0.049	0.87097	0.177
"n-Tt7|chr11_1822_tRNAThr_AGT-|-|chr11:68876246-68876319"	chr11:68876246-68876319"	"n-Tt7	chr11_1822_tRNAThr_AGT-	"-"	"<1.5Kbp from RNAP-III"	4.46664	0.166	3.96282	0.41	6.04979	0.075	4.74329	0	5.27626	0.057	5.63055	0.176	5.14773	0.071	6.08362	0.153	4.35769	0	3.5823	0	3.52539	0	3.31901	0	1.19778	0.105	1.24727	0	0.66882	0.055	0.83763	0	0.58578	0.131	0.13348	0	0.76759	0.049	0.71679	0.175
"n-Ts17|chr11_1821_tRNASer_GCT-|-|chr11:68876544-68876625"	chr11:68876544-68876625"	"n-Ts17	chr11_1821_tRNASer_GCT-	"-"	"<1.5Kbp from RNAP-III"	5.48642	0.244	5.58852	0.347	6.3655	0.197	5.51803	0.913	5.98944	0.215	6.4255	0.408	5.91522	0.468	6.60805	0.513	4.76247	0	4.1772	0	3.87397	0	3.80895	0	1.18699	0.11	1.19893	0	0.61681	0.059	0.88936	0	0.49774	0.14	0.03578	0	0.67049	0.051	0.66253	0.179
"n-Tw6|chr11_1820_tRNATrp_CCA-|-|chr11:68876997-68877068"	chr11:68876997-68877068"	"n-Tw6	chr11_1820_tRNATrp_CCA-	"-"	"<1.5Kbp from RNAP-III"	3.3866	0.574	3.87526	0.215	4.79578	0.061	3.87339	0.975	4.47767	0.381	4.4679	0.484	3.93353	0.27	4.43996	0.199	4.75635	0	4.368	0	3.85847	0	3.95725	0	0.35572	0.227	0.32045	0	-0.03878	0	0.40881	0	-0.1709	0.26	-0.43402	0	0.10051	0	-0.10894	0
"n-Tt5|chr11_399_tRNAThr_AGT+|+|chr11:68923967-68924040"	chr11:68923967-68924040"	"n-Tt5	chr11_399_tRNAThr_AGT+	"+"	"<1.5Kbp from RNAP-III"	2.84127	0	2.71134	0	3.0651	0.148	2.89143	0	4.80024	0	4.81572	0	3.11564	0	5.77709	0.075	1.62007	0	1.69879	0	0.79733	0	0.79499	0	2.89988	0	2.87976	0	3.46385	0	3.64225	0	2.48032	0	2.10801	0	3.70559	0	2.36941	0
"n-Ts14|chr11_400_tRNASer_CGA+|+|chr11:68924421-68924502"	chr11:68924421-68924502"	"n-Ts14	chr11_400_tRNASer_CGA+	"+"	"<1.5Kbp from RNAP-III"	2.67293	0	3.03595	0	3.74059	0	3.24274	0	4.32482	0	4.35999	0	2.73698	0	4.83329	0	1.71185	0	1.53558	0	1.058	0	0.81672	0	2.55824	0	2.69394	0	3.30439	0	3.18841	0	2.23497	0	2.10635	0	3.41215	0	2.30464	0
"n-Tg13|chr11_1819_tRNAGly_GCC-|-|chr11:68932296-68932366"	chr11:68932296-68932366"	"n-Tg13	chr11_1819_tRNAGly_GCC-	"-"	">1.5Kbp from RNAP-III and <2.65Kbp from RNAP-II"	5.67738	0.087	4.95057	0.207	6.23568	0.028	4.85089	0.555	5.95924	0.077	6.11017	0.211	5.66011	0.114	6.41456	0.111	4.2411	0	4.18943	0	3.83494	0	3.80035	0	0.87629	0	0.0811	0	0.70895	0	0.78349	0	0.67179	0	-0.05278	0.167	1.00246	0	0.45021	0
"n-Tr25|chr11_1818_tRNAArg_TCT_I-|-|chr11:68936984-68937070"	chr11:68936984-68937070"	"n-Tr25	chr11_1818_tRNAArg_TCT_I-	"-"	"<1.5Kbp from RNAP-III"	3.30205	0	3.86136	0	4.90748	0	4.11478	0	4.49876	0	4.41459	0	3.73162	0	4.78664	0	4.77099	0	4.36799	0	3.99507	0	3.93501	0	0.49346	0	0.57512	0	0.44023	0	0.18513	0	0.20797	0	-0.40656	0	0.36881	0	0.39046	0
"n-Tl29|chr11_401_tRNALeu_TAG+|+|chr11:68937743-68937824"	chr11:68937743-68937824"	"n-Tl29	chr11_401_tRNALeu_TAG+	"+"	"<1.5Kbp from RNAP-III"	5.61469	0	4.71827	0	6.38949	0	5.10776	0	5.89885	0	6.40468	0	5.51086	0	6.4991	0	4.23356	0	3.68517	0	3.38143	0	3.30891	0	0.2924	0	0.63917	0	0.10898	0.235	0.11299	0	0.2037	0	-0.38726	0	0.0317	0	0.05492	0.805
"n-Tq6|chr11_1817_tRNAGln_CTG-|-|chr11:68938109-68938180"	chr11:68938109-68938180"	"n-Tq6	chr11_1817_tRNAGln_CTG-	"-"	"<1.5Kbp from RNAP-III"	4.39249	0.395	4.14568	0.508	6.04696	0.342	4.71929	0.73	5.68206	0.16	5.95948	0.359	5.42186	0.164	6.23569	0.427	4.33996	0	3.94482	0	4.02003	0	3.67763	0	0.08758	0	0.25498	0	-0.10997	0.291	0.22714	0	-0.03007	0	0.03178	0	-0.15304	0	-0.21616	1.092
"n-Tk27|chr11_1816_tRNALys_TTT-|-|chr11:68938678-68938750"	chr11:68938678-68938750"	"n-Tk27	chr11_1816_tRNALys_TTT-	"-"	"<1.5Kbp from RNAP-III"	5.3272	0.183	5.27983	0.32	6.38941	0.243	5.91347	0.372	5.77625	0.28	6.60416	0.305	6.00919	0.184	6.85532	0.186	3.73288	0	3.54484	0	3.54996	0	3.17587	0	-0.07743	0	-0.08393	0	-0.49139	0.363	0.23835	0	-0.21725	0	-0.05979	0	-0.36862	0	-0.83072	1.884
"n-Tk5|chr11_1752_tRNALys_CTT-|-|chr11:73950817-73950889"	chr11:73950817-73950889"	"n-Tk5	chr11_1752_tRNALys_CTT-	"-"	">1.5Kbp from RNAP-III and >2.65Kbp from RNAP-II"	-0.14073	0	0.56898	0	-0.23001	0	-0.87453	0	0.16905	0	0.08299	0	-0.1137	0	0.03066	0	-1.20641	0	-1.54582	0	-1.36788	0	-1.65875	0	-0.64554	0	-0.3892	0	-0.628	0	-0.61658	0	-0.67679	0	-0.86701	0	-0.08199	0	-0.54361	0
"n-Tt12|chr11_550_tRNAThr_CGT+|+|chr11:79518152-79518223"	chr11:79518152-79518223"	"n-Tt12	chr11_550_tRNAThr_CGT+	"+"	">1.5Kbp from RNAP-III and <2.65Kbp from RNAP-II"	4.18154	0	4.48545	0	4.90691	0	4.15831	0	5.12614	0	5.20787	0	4.50563	0	5.30258	0	5.15498	0	5.36409	0	5.34577	0	4.82351	0	3.22824	0	2.33749	0	2.696	0	2.31504	0	3.0197	0	2.86108	0	2.51242	0	2.40295	0
"n-Tq12|chr11_630_tRNAGln_TTG+|+|chr11:86075670-86075741"	chr11:86075670-86075741"	"n-Tq12	chr11_630_tRNAGln_TTG+	"+"	">1.5Kbp from RNAP-III and <2.65Kbp from RNAP-II"	-0.00824	0	-0.18172	0	0.36686	0	-0.26151	0	-0.0893	0.276	0.46331	0	0.20021	0	1.01548	0.973	-0.66796	0	-0.9623	0	-0.9878	0	-1.01462	0	1.29932	0	1.42342	0	1.61625	0	1.45266	0	1.55839	0	1.96618	0	1.34083	0	1.38982	0
"n-Tq16|chr11_1493_tRNAGln_TTG-|-|chr11:95720486-95720557"	chr11:95720486-95720557"	"n-Tq16	chr11_1493_tRNAGln_TTG-	"-"	">1.5Kbp from RNAP-III and <2.65Kbp from RNAP-II"	4.87573	0.077	4.81133	0	5.71336	0.163	4.36985	0.433	5.42067	0.147	5.35122	0.151	5.21378	0.231	5.79288	0.053	5.09395	0	4.90161	0	4.8002	0	4.38657	0.017	1.879	0	1.9092	0	2.7101	0.052	2.31789	0	2.79	0	1.68694	0	1.97893	0	1.67887	0.258
"n-Tn8|chr11_1446_tRNAAsn_GTT-|-|chr11:97563763-97563836"	chr11:97563763-97563836"	"n-Tn8	chr11_1446_tRNAAsn_GTT-	"-"	">1.5Kbp from RNAP-III and <2.65Kbp from RNAP-II"	4.76939	0	4.63752	0	5.32346	0	4.5973	0	5.69178	0	6.06895	0	5.5296	0	6.24795	0	4.38708	0	4.56897	0	4.13728	0	3.97516	0	2.73144	0	2.18727	0	2.80114	0	2.61762	0	2.91801	0	2.02623	0	2.92415	0	2.60437	0
"n-Tc18|chr11_1444_tRNACys_GCA-|-|chr11:97631143-97631214"	chr11:97631143-97631214"	"n-Tc18	chr11_1444_tRNACys_GCA-	"-"	">1.5Kbp from RNAP-III and <2.65Kbp from RNAP-II"	1.16255	0	1.7179	0	3.1518	0	1.81306	0	2.50313	0	2.98705	0	2.82133	0	3.78633	0	-0.50883	0	-0.69139	0.016	-1.58727	0	-0.98574	0	-0.06084	0.006	0.20188	0	0.07001	0.057	0.2611	0.01	-0.20858	0.003	-0.11166	0.577	-0.05573	0	0.08602	0
"n-Tc56|chr11_791_tRNACys_GCA+|+|chr11:97658386-97658457"	chr11:97658386-97658457"	"n-Tc56	chr11_791_tRNACys_GCA+	"+"	">1.5Kbp from RNAP-III and <2.65Kbp from RNAP-II"	4.73984	0.241	4.64803	0	6.03879	0.128	4.63403	0	6.15366	0.161	6.07172	0.248	5.56543	0.214	6.45996	0.34	0.18799	0	-0.30128	0	-0.49862	0.341	0.20537	0	-0.3672	0.007	-0.0084	0	-0.32798	0	-1.02464	0	-0.1177	0	-0.61181	0	-0.17255	0.006	-0.22991	1.675
"n-Tc51|chr11_1442_tRNACys_GCA-|-|chr11:97660220-97660291"	chr11:97660220-97660291"	"n-Tc51	chr11_1442_tRNACys_GCA-	"-"	">1.5Kbp from RNAP-III and <2.65Kbp from RNAP-II"	3.15552	0.147	3.35612	0	4.51992	0.051	4.12368	0	4.28398	0.098	4.1087	0	3.64989	0	4.7421	0.13	5.2639	0	5.12484	0	5.08108	0	5.11872	0	2.99321	0	2.40016	0	3.231	0	2.46434	0	3.62073	0	2.74134	0	2.87564	0	3.16081	0
"n-Tc55|chr11_1433_tRNACys_GCA-|-|chr11:97849560-97849631"	chr11:97849560-97849631"	"n-Tc55	chr11_1433_tRNACys_GCA-	"-"	"<1.5Kbp from RNAP-III"	5.50764	0.15	5.20944	0	6.41273	0.112	4.91167	0	6.08025	0.138	6.42186	0.194	5.51381	0.176	6.47576	0.3	5.20377	0	5.01875	0	4.70273	0.008	4.39098	0	0.44424	0	0.60201	0	0.12583	0	0.55183	0	0.5148	0	-0.21471	0	-0.14057	0	-0.13337	1.238
"n-Tc54|chr11_1432_tRNACys_GCA-|-|chr11:97850237-97850308"	chr11:97850237-97850308"	"n-Tc54	chr11_1432_tRNACys_GCA-	"-"	"<1.5Kbp from RNAP-III"	5.40635	0	5.2845	0	6.03433	0	5.59937	0	6.00897	0	6.32375	0.001	5.84827	0	6.65509	0	4.99356	0	5.02397	0	4.48849	0.009	4.26428	0	-0.03461	0	0.37888	0	-0.09986	0	0.32399	0	0.15968	0	-0.42639	0	-0.31354	0	-0.13212	1.281
"n-Ts23|chr11_832_tRNASer_GGA+|+|chr11:100399472-100399544"	chr11:100399472-100399544"	"n-Ts23	chr11_832_tRNASer_GGA+	"+"	">1.5Kbp from RNAP-III and >2.65Kbp from RNAP-II"	0.07791	0	0.18291	0	0.02952	0	-0.06278	0	-0.11803	0	0.32931	0	-0.16279	0	0.01071	0	-0.61799	0	-0.38134	0	-1.41556	0	-1.14004	0	-0.95457	0	-0.05117	0	-0.8015	0	-0.28264	0	-1.3394	0	-0.66691	0	-0.58611	0	-0.43481	0
"n-Tr7|chr11_945_tRNAArg_CCG+|+|chr11:106874180-106874252"	chr11:106874180-106874252"	"n-Tr7	chr11_945_tRNAArg_CCG+	"+"	">1.5Kbp from RNAP-III and >2.65Kbp from RNAP-II"	5.08087	0	5.35115	0	6.27847	0	4.94792	0	5.8824	0	5.64336	0	5.50764	0	6.1239	0	3.89665	0	3.44256	0	3.22019	0	2.91465	0	3.32113	0	3.38035	0	3.0668	0	2.67577	0	3.33857	0	2.41884	0	2.98111	0	2.80886	0
"n-Tr14|chr11_1022_tRNAArg_CCT+|+|chr11:115274295-115274367"	chr11:115274295-115274367"	"n-Tr14	chr11_1022_tRNAArg_CCT+	"+"	"<1.5Kbp from RNAP-III"	5.21135	0.089	4.90631	0.457	6.07618	0.082	4.7867	0	5.65149	0.136	6.47072	0.408	5.54444	0.173	6.8563	0.424	4.74114	0	3.86564	0	3.94864	0	3.76754	0	2.62364	0	2.32053	0	2.83371	0	2.09024	0	2.73026	0	2.13914	0	2.57236	0	2.32122	0
"n-Tr12|chr11_1234_tRNAArg_CCT-|-|chr11:115274618-115274690"	chr11:115274618-115274690"	"n-Tr12	chr11_1234_tRNAArg_CCT-	"-"	"<1.5Kbp from RNAP-III"	4.63163	0.145	4.90299	0.535	5.36807	0.152	4.21026	0	5.58084	0.221	5.71018	0.685	5.00901	0.269	6.34346	0.609	4.58678	0	3.861	0	3.7602	0	3.48091	0	2.7367	0	2.58052	0	2.98358	0	2.48606	0	2.87217	0	2.25862	0	2.69955	0	2.39684	0
"n-Tr18|chr11_1023_tRNAArg_TCG+|+|chr11:115275093-115275165"	chr11:115275093-115275165"	"n-Tr18	chr11_1023_tRNAArg_TCG+	"+"	"<1.5Kbp from RNAP-III"	5.35454	0	5.08888	0	6.4005	0	5.42743	0	5.88203	0	6.17566	0	5.71784	0	6.46091	0	4.05433	0	3.45979	0	3.23296	0	2.92052	0	2.75305	0	2.68289	0	3.10057	0	2.73872	0	2.7641	0	2.28792	0	2.77074	0	2.55835	0
"n-Ta3|chr11_1203_tRNAAla_AGC-|-|chr11:116277293-116277365"	chr11:116277293-116277365"	"n-Ta3	chr11_1203_tRNAAla_AGC-	"-"	">1.5Kbp from RNAP-III and >2.65Kbp from RNAP-II"	-0.2412	0	-0.48183	0	0.02037	0	0.38362	0	-0.36877	0	-0.16045	0	-0.71596	0	-0.22582	0	-0.78966	0	-0.57635	0	-1.76146	0	-1.39413	0	-0.62389	0	-0.36835	0	-0.94474	0	-0.48561	0	-1.23667	0	-0.82307	0	-1.18431	0	-0.75215	0
"n-Tm1|chr11_1132_tRNAMet_CAT-|-|chr11:121825376-121825448"	chr11:121825376-121825448"	"n-Tm1	chr11_1132_tRNAMet_CAT-	"-"	">1.5Kbp from RNAP-III and >2.65Kbp from RNAP-II"	-0.04201	0	-0.55183	0	0.0835	0	-0.74011	0	-0.04302	0	-0.66229	0	0.09006	0	0.11625	0	-0.79588	0	-1.45857	4.835	-1.39038	1.19	-1.44268	0.606	-0.73934	0.513	-0.367	0	-0.49101	0.129	0.0145	0	-0.86485	0.128	-0.49895	0.969	-0.67532	0.023	-0.6005	0
"n-Te2|chr12_886_tRNAGlu_CTC-|-|chr12:43516062-43516133"	chr12:43516062-43516133"	"n-Te2	chr12_886_tRNAGlu_CTC-	"-"	">1.5Kbp from RNAP-III and >2.65Kbp from RNAP-II"	-0.0486	0	-0.28492	0	0.15721	0	-0.47964	0	0.25447	0	-0.15395	0	-0.1877	0	-0.63583	0	-1.3279	0	-1.97722	0	-1.29931	0	-1.73977	0	-0.56587	0	-0.71772	0	-0.41606	0	-0.33343	0	-0.40309	0	-0.11072	0	-0.87506	0	-0.21352	0
"n-Tk17|chr12_790_tRNALys_CTT-|-|chr12:72070107-72070179"	chr12:72070107-72070179"	"n-Tk17	chr12_790_tRNALys_CTT-	"-"	">1.5Kbp from RNAP-III and >2.65Kbp from RNAP-II"	4.55446	0	5.09455	0	5.32935	0	4.63457	0	5.78586	0	5.75329	0	4.60113	0	6.03862	0	5.48727	0	5.26071	0	4.75736	0	4.52209	0	1.07548	0	1.84438	0	1.95085	0	1.42968	0	1.93507	0	1.17779	0	1.5759	0	1.22644	0
"n-Ti6|chr12_470_tRNAIle_AAT+|+|chr12:112083548-112083621"	chr12:112083548-112083621"	"n-Ti6	chr12_470_tRNAIle_AAT+	"+"	">1.5Kbp from RNAP-III and <2.65Kbp from RNAP-II"	4.56933	0.32	4.6455	1.102	5.63841	0.435	3.94386	1.241	5.49192	0.248	5.34667	0.574	5.07007	0.353	5.93861	0.564	4.53998	0	4.24285	0	3.84347	0	3.86439	0	0.42931	0	0.56947	0	0.98407	0.057	0.46779	0	0.73719	0	0.00656	0	0.49279	0.07	-0.00015	0.285
"n-Tk6|chr13_1041_tRNALys_CTT-|-|chr13:4223394-4223466"	chr13:4223394-4223466"	"n-Tk6	chr13_1041_tRNALys_CTT-	"-"	">1.5Kbp from RNAP-III and >2.65Kbp from RNAP-II"	-0.19008	0.034	-0.24007	0	-0.52631	0.083	0.16288	0	0.2747	0.049	-0.49464	0.084	-0.01965	1.265	-0.55282	0	-0.78431	1.785	-1.07715	0	-1.76173	1.117	-1.70555	0.415	-0.19053	0.073	-0.12899	2.328	-0.79804	0.089	-0.44742	0	-0.80487	0.55	-0.47605	0.537	-0.59014	1.432	-1.17152	0
"n-Te11|chr13_1001_tRNAGlu_CTC-|-|chr13:21252654-21252725"	chr13:21252654-21252725"	"n-Te11	chr13_1001_tRNAGlu_CTC-	"-"	"<1.5Kbp from RNAP-III"	5.1214	0	4.56611	0	6.18742	0	5.29544	0	5.80588	0	6.13367	0	5.72507	0	6.24274	0	4.60955	0	4.813	0	4.44533	0	3.9534	0	-0.47889	0	-0.03805	0	-0.90707	0	-0.08521	0	-0.63283	0	-0.43635	0	-0.4251	0.218	-0.48254	0
"n-Tf4|chr13_60_tRNAPhe_GAA+|+|chr13:21253274-21253346"	chr13:21253274-21253346"	"n-Tf4	chr13_60_tRNAPhe_GAA+	"+"	"<1.5Kbp from RNAP-III"	4.44341	0.404	4.63522	0.266	5.69164	0.209	5.02577	0.212	5.57918	0.232	6.13443	0.309	5.29028	0.188	6.30232	0.481	3.99043	0	3.91612	0	4.00255	0	3.52438	0	-0.29792	0	-0.12784	0	-0.94515	0	-0.08891	0	-0.68347	0	-0.0908	0	-0.45618	0.243	-0.29325	0
"n-Tm14|chr13_61_tRNAMet_CAT+|+|chr13:21259473-21259545"	chr13:21259473-21259545"	"n-Tm14	chr13_61_tRNAMet_CAT+	"+"	"<1.5Kbp from RNAP-III"	2.63775	0.313	3.50255	0	5.20554	0.215	4.3101	0	4.31179	0.252	4.69388	1.267	4.43382	0.214	5.04783	0.225	4.25484	0.064	4.18843	0	4.22161	0	3.96714	0	-0.55907	0	-0.14898	0	-0.53996	0.447	-0.40737	0	-0.72638	0	-0.20867	0	-0.44696	0	-0.03964	0.59
"n-Tk28|chr13_1000_tRNALys_TTT-|-|chr13:21259944-21260016"	chr13:21259944-21260016"	"n-Tk28	chr13_1000_tRNALys_TTT-	"-"	"<1.5Kbp from RNAP-III"	5.07918	0.187	5.11821	0.348	6.39465	0.26	4.8342	0.523	5.75282	0.275	6.75686	0.236	5.51915	0.216	6.9389	0.15	4.79529	0.043	4.54166	0	4.53436	0	4.33745	0	-0.52699	0	-0.16082	0	-0.28016	0.36	-0.21158	0	-0.25181	0	0.19783	0	-0.11948	0	0.208	0.508
"n-Tm15|chr13_999_tRNAMet_CAT-|-|chr13:21261556-21261628"	chr13:21261556-21261628"	"n-Tm15	chr13_999_tRNAMet_CAT-	"-"	"<1.5Kbp from RNAP-III"	4.92878	0.206	4.73122	0.197	6.26746	0.209	4.88356	0.147	5.74603	0.222	6.24901	0.526	5.64699	0.157	6.40535	0.128	4.46924	0.391	3.88998	0.324	3.70954	0.328	3.86655	0.327	-0.46217	1.291	-0.01999	0	-0.28362	1.048	-0.35213	0	-0.28363	0	-0.51934	0	-0.20928	0	-0.07434	0
"n-Tl7|chr13_62_tRNALeu_AAG+|+|chr13:21261905-21261986"	chr13:21261905-21261986"	"n-Tl7	chr13_62_tRNALeu_AAG+	"+"	"<1.5Kbp from RNAP-III"	4.58269	1.984	3.85563	5.286	6.69163	2.029	4.6362	2.785	5.53661	2.608	6.434	1.642	5.63235	2.454	7.08992	1.468	4.09598	0.523	3.4198	0.44	3.16256	0.447	3.40349	0.444	-0.58667	1.362	-0.12742	0	-0.3083	1.156	-0.49737	0	-0.54131	0	-0.91442	0	-0.43768	0	-0.3904	0
"n-Tl5|chr13_63_tRNALeu_AAG+|+|chr13:21262075-21262156"	chr13:21262075-21262156"	"n-Tl5	chr13_63_tRNALeu_AAG+	"+"	"<1.5Kbp from RNAP-III"	4.67482	2.202	4.11463	5.086	6.55591	2.103	4.92699	2.73	5.8539	2.771	6.45025	1.918	5.75777	2.358	7.17087	1.522	3.74586	0.663	3.14112	0.554	2.78406	0.566	3.02557	0.569	-0.57754	1.353	-0.19506	0	-0.38879	1.178	-0.38966	0	-0.57822	0	-0.88563	0	-0.51328	0	-0.41745	0
"n-Tq7|chr13_64_tRNAGln_CTG+|+|chr13:21264220-21264291"	chr13:21264220-21264291"	"n-Tq7	chr13_64_tRNAGln_CTG+	"+"	"<1.5Kbp from RNAP-III"	4.6373	0.34	4.18163	0.365	5.87061	0.313	4.65738	0.757	5.6286	0.144	6.5792	0.24	5.77334	0.141	6.51252	0.463	3.2674	0	3.52587	0	3.22723	0	3.0841	0	-0.54621	0	-0.5021	0	-0.69318	0	-0.5148	0	-0.3558	0	-0.516	0	-0.21906	0	-0.06434	0.437
"n-Tl9|chr13_998_tRNALeu_CAA_I-|-|chr13:21264706-21264811"	chr13:21264706-21264811"	"n-Tl9	chr13_998_tRNALeu_CAA_I-	"-"	"<1.5Kbp from RNAP-III"	3.02443	0	3.0259	0	6.05927	0	4.27307	0	5.12948	0	5.6245	0	5.08877	0	6.37594	0	3.22503	0	3.22983	0	3.37815	0	3.16632	0	-0.58559	0	-0.28935	0	-0.60734	0	-0.52204	0	-0.11635	0	-0.05046	0	-0.19465	0	0.09472	0.421
"n-Tl10|chr13_65_tRNALeu_CAA_I+|+|chr13:21292073-21292177"	chr13:21292073-21292177"	"n-Tl10	chr13_65_tRNALeu_CAA_I+	"+"	">1.5Kbp from RNAP-III and >2.65Kbp from RNAP-II"	5.75768	0	5.22166	0	6.75034	0	5.51809	0	6.04732	0	6.93788	0	5.92127	0	6.94117	0	5.03246	0	4.52457	0	4.49616	0	4.18871	0	-0.20289	0	-0.14784	0	0.31273	0	0.39401	0	-0.00027	0	0.19222	0	0.3125	0	0.59954	0
"n-Tr9|chr13_997_tRNAArg_CCG-|-|chr13:21307327-21307399"	chr13:21307327-21307399"	"n-Tr9	chr13_997_tRNAArg_CCG-	"-"	">1.5Kbp from RNAP-III and >2.65Kbp from RNAP-II"	4.47446	0	4.02861	0	5.78641	0	4.73482	0	5.41478	0	5.8337	0	5.42815	0	6.75666	0	1.59858	0	2.6037	0	2.35935	0	2.34522	0	-0.63513	0.506	-0.33215	0	-0.67925	0	-0.43649	0	-0.6871	0	-0.74321	0	-0.46082	0	-0.54777	0
"n-Ta16|chr13_66_tRNAAla_AGC+|+|chr13:21314455-21314526"	chr13:21314455-21314526"	"n-Ta16	chr13_66_tRNAAla_AGC+	"+"	">1.5Kbp from RNAP-III and >2.65Kbp from RNAP-II"	4.7211	0	4.47956	0	6.38294	0	4.4139	0	5.76924	0	5.70416	0	5.58429	0	6.32642	0	4.37592	0	4.42588	0	3.98899	0	4.0116	0	-0.64761	0	0.57274	0	0.79135	0	0.33882	0	0.20867	0	-0.30203	0	0.57103	0	0.43403	0
"n-Ta17|chr13_67_tRNAAla_AGC+|+|chr13:21325914-21325985"	chr13:21325914-21325985"	"n-Ta17	chr13_67_tRNAAla_AGC+	"+"	">1.5Kbp from RNAP-III and >2.65Kbp from RNAP-II"	5.23931	0	4.60213	0	6.27594	0	5.00354	0	5.73975	0	6.20998	0	5.89812	0	6.4123	0	3.89175	0	3.9106	0	4.00549	0	3.5823	0	-0.18237	0	-0.76055	0	-0.28367	0	-0.32548	0	-0.40128	0	0.00745	0	0.00884	0	-0.46004	0
"n-Ta40|chr13_68_tRNAAla_TGC+|+|chr13:21332814-21332885"	chr13:21332814-21332885"	"n-Ta40	chr13_68_tRNAAla_TGC+	"+"	">1.5Kbp from RNAP-III and >2.65Kbp from RNAP-II"	1.40028	0	1.30042	0	5.03919	0	3.50099	0	4.37515	0	4.61884	0	3.89613	0	5.34266	0	-1.64812	0	-0.96139	0	-1.20594	0	-0.17605	0	-0.64747	0	-0.6884	0	-0.58581	0	-0.77899	0	-0.46531	0	-0.61167	0	-0.27851	0	0.09047	0
"n-Ta18|chr13_69_tRNAAla_AGC+|+|chr13:21334439-21334510"	chr13:21334439-21334510"	"n-Ta18	chr13_69_tRNAAla_AGC+	"+"	">1.5Kbp from RNAP-III and >2.65Kbp from RNAP-II"	0.20906	0	0.11794	0	3.44899	0	1.93077	0	3.29188	0	3.60078	0	2.60172	0	4.30078	0	-0.67064	0	1.17075	0	0.39455	0	0.45805	0	-0.60202	0	-0.63716	0	-0.64627	0	-0.14751	0	-0.4998	0	-0.58892	0	-0.55858	0	-0.75777	0
"n-Tt3|chr13_996_tRNAThr_AGT-|-|chr13:21341063-21341136"	chr13:21341063-21341136"	"n-Tt3	chr13_996_tRNAThr_AGT-	"-"	">1.5Kbp from RNAP-III and >2.65Kbp from RNAP-II"	0.36948	0	0.84232	0	4.10249	0	3.24904	0	3.82063	0	4.57619	0	3.09935	0	4.98171	0	-1.27118	0	-0.82514	0	-1.44023	0	-1.43416	0	-0.62172	0	-0.70611	0	-0.71205	0	-0.7638	0	-1.03497	0	-1.17319	0	-0.63189	0	-0.54209	0
"n-Ta28|chr13_70_tRNAAla_CGC+|+|chr13:21346089-21346160"	chr13:21346089-21346160"	"n-Ta28	chr13_70_tRNAAla_CGC+	"+"	">1.5Kbp from RNAP-III and >2.65Kbp from RNAP-II"	1.56908	0	1.57414	0	5.09419	0	3.36282	0	4.79016	0	4.95923	0	4.2722	0	5.78922	0	0.41238	0	2.63758	0	2.35658	0	2.03697	0	-0.408	0	-0.55326	0	-0.79535	0	-0.80134	0	-0.6892	0	-0.83022	0	-0.76615	0	-0.72878	0
"n-Ta19|chr13_71_tRNAAla_AGC+|+|chr13:21351637-21351708"	chr13:21351637-21351708"	"n-Ta19	chr13_71_tRNAAla_AGC+	"+"	">1.5Kbp from RNAP-III and >2.65Kbp from RNAP-II"	2.46661	0	2.96187	0	5.72462	0	4.33647	0	5.26235	0	5.98991	0	5.34319	0	6.51098	0	1.5019	0	2.61851	0	2.89079	0	2.72169	0	-0.65748	0	-0.13413	0	-0.53892	0	-0.45477	0	-0.73893	0	-0.63878	0	-0.39806	0	-0.85144	0
"n-Tt11|chr13_72_tRNAThr_CGT+|+|chr13:21356449-21356522"	chr13:21356449-21356522"	"n-Tt11	chr13_72_tRNAThr_CGT+	"+"	">1.5Kbp from RNAP-III and >2.65Kbp from RNAP-II"	1.96891	0	1.5846	0	3.06786	0	2.3289	0	3.77538	0	4.46874	0	3.05595	0	4.36218	0	4.09707	0	5.04595	0	4.74904	0	4.92738	0	0.39698	0	0.60255	0	2.34807	0	2.18092	0	1.77955	0	1.68393	0	1.99057	0	2.46063	0
"n-Tq13|chr13_995_tRNAGln_TTG-|-|chr13:21360338-21360409"	chr13:21360338-21360409"	"n-Tq13	chr13_995_tRNAGln_TTG-	"-"	">1.5Kbp from RNAP-III and >2.65Kbp from RNAP-II"	0.74839	0	1.25581	0	2.61826	0	1.49019	0	2.40011	0	3.27591	0	2.50213	0	3.3354	0	-0.39482	0	-0.08812	0	-0.54402	0	0.20268	0	-0.39722	0	0.04175	0	1.35471	0	1.06684	0	0.42603	0	0.32853	0	1.04517	0	1.21789	0
"n-Tt18|chr13_73_tRNAThr_TGT+|+|chr13:21367825-21367898"	chr13:21367825-21367898"	"n-Tt18	chr13_73_tRNAThr_TGT+	"+"	">1.5Kbp from RNAP-III and >2.65Kbp from RNAP-II"	0.36446	0	1.26213	0	1.16479	0	-0.23733	0	1.85163	0	2.37764	0	0.9665	0	2.3366	0	0.60849	0	0.63555	0	-0.22113	0	-0.36373	0	-0.36505	0	0.01671	0	1.32569	0	0.69902	0	0.34105	0	0.05655	0	0.98941	0	0.65615	0
"n-Tr16|chr13_74_tRNAArg_TCG+|+|chr13:21371565-21371637"	chr13:21371565-21371637"	"n-Tr16	chr13_74_tRNAArg_TCG+	"+"	">1.5Kbp from RNAP-III and >2.65Kbp from RNAP-II"	1.36574	0	2.40107	0	2.96652	0.486	1.78494	1.669	3.45875	0.29	3.95657	1.977	2.94389	0.62	3.96228	0.25	0.71681	0	0.80744	0	-0.44988	0	-0.31675	0	-0.37705	0	-0.12716	0	0.95448	0	0.64567	0	0.3785	0	0.29245	0	0.86666	0	0.22721	0
"n-Tt13|chr13_75_tRNAThr_CGT+|+|chr13:21414682-21414755"	chr13:21414682-21414755"	"n-Tt13	chr13_75_tRNAThr_CGT+	"+"	">1.5Kbp from RNAP-III and <2.65Kbp from RNAP-II"	1.45965	0	2.2945	0	4.27195	0	3.13716	0	4.10436	0	4.65454	0	3.64071	0	5.25298	0	0.27221	0	1.54776	0	1.20294	0	1.16502	0	-0.52003	0	-0.76862	0	-0.38299	0	-1.13092	0	-0.69518	0	-1.78936	0	-0.33323	0	-0.34131	0
"n-Tm13|chr13_994_tRNAMet_CAT-|-|chr13:21418586-21418658"	chr13:21418586-21418658"	"n-Tm13	chr13_994_tRNAMet_CAT-	"-"	">1.5Kbp from RNAP-III and >2.65Kbp from RNAP-II"	4.10847	0.051	3.85225	0	5.96941	0	4.85936	0	5.26913	0.019	6.04664	0	5.59717	0.016	6.50684	0	3.23902	0	3.85174	0	3.26129	0	3.37947	0	-0.46002	0	-0.22004	0	-0.43728	0	-0.20229	0	-0.541	0	-0.75525	0	-0.44881	0	-0.67331	0
"n-Ts16|chr13_992_tRNASer_GCT-|-|chr13:21584714-21584795"	chr13:21584714-21584795"	"n-Ts16	chr13_992_tRNASer_GCT-	"-"	">1.5Kbp from RNAP-III and <2.65Kbp from RNAP-II"	0.26803	0.947	-0.42999	13.837	0.35775	0	0.61296	2.723	0.17176	5.655	0.14766	0	0.28067	3.744	-0.09669	0	-1.24394	0	-1.1505	0	-1.88082	0	-1.62527	0	-0.42602	0	-0.85077	0	-0.76917	0.438	-0.43085	0	-0.55302	0	-0.68971	0	-0.48959	0.125	-1.39127	0
"n-Tg28|chr13_77_tRNAGly_GCC+|+|chr13:21802449-21802519"	chr13:21802449-21802519"	"n-Tg28	chr13_77_tRNAGly_GCC+	"+"	"<1.5Kbp from RNAP-III"	5.23181	0.204	4.65038	0.299	6.46472	0.051	5.34916	0.895	5.85585	0.124	6.15522	0.402	5.64014	0.134	6.42403	0.218	5.48742	0	4.84961	0	4.30002	0	4.27127	0	-0.18763	0	0.37358	0	0.37897	0	0.26526	0	0.33817	0	-0.04702	0.243	-0.00223	0.147	0.77541	0
"n-Tm7|chr13_78_tRNAMetInit_CAT+|+|chr13:21802863-21802934"	chr13:21802863-21802934"	"n-Tm7	chr13_78_tRNAMetInit_CAT+	"+"	"<1.5Kbp from RNAP-III"	5.22722	0.148	5.46786	0.215	6.15188	0.233	5.18719	0.774	6.13123	0.191	6.14043	0.578	5.49034	0.344	7.00144	0.467	5.47501	0	4.8885	0	4.31509	0	4.28763	0	-0.06022	0	0.42446	0	0.38876	0	0.25817	0	0.2176	0	-0.16367	0.253	0.06425	0.141	0.75572	0
"n-Tsta1|chr13_79_tRNASup_TTA+|+|chr13:21887668-21887750"	chr13:21887668-21887750"	"n-Tsta1	chr13_79_tRNASup_TTA+	"+"	">1.5Kbp from RNAP-III and >2.65Kbp from RNAP-II"	0.05256	0	0.07859	0	1.27097	0	0.1534	0	0.52951	0	0.79903	0	0.67851	0	1.53825	0	-0.66457	0	-1.12134	0	-1.30602	0	-0.61584	0	-0.71416	0	-0.69137	0	-0.70841	0	-0.87719	0	-0.83499	0	-0.61551	0	-0.8132	0	-0.85067	0
"n-Tl24|chr13_991_tRNALeu_TAA-|-|chr13:21939891-21939973"	chr13:21939891-21939973"	"n-Tl24	chr13_991_tRNALeu_TAA-	"-"	">1.5Kbp from RNAP-III and >2.65Kbp from RNAP-II"	1.07402	0	0.78795	0	5.25231	0	4.05867	0	4.28774	0	5.0972	0	4.56405	0	6.34802	0	-0.67815	0	-0.4507	0	0.25765	0	0.55204	0	-0.62001	0	-0.52801	0	-0.54387	0	-0.78614	0	-0.86139	0	-0.53504	0	-0.60377	0	0.01108	0
"n-Ti11|chr13_990_tRNAIle_AAT-|-|chr13:21947189-21947262"	chr13:21947189-21947262"	"n-Ti11	chr13_990_tRNAIle_AAT-	"-"	"<1.5Kbp from RNAP-III"	3.90254	0.644	4.05354	1.093	5.67453	0.391	5.02481	0.695	5.77847	0.261	6.17512	0.432	5.69733	0.357	6.41809	0.395	2.81743	0	3.21481	0	3.28095	0	3.18927	0	-0.54343	0	-0.65967	0	-0.8331	0.241	-0.57926	0	-0.37815	0	0.06439	0	-0.18054	0.125	-0.59627	0.784
"n-Tt4|chr13_81_tRNAThr_AGT+|+|chr13:21947890-21947963"	chr13:21947890-21947963"	"n-Tt4	chr13_81_tRNAThr_AGT+	"+"	"<1.5Kbp from RNAP-III"	3.19713	0	3.63997	0	5.89986	0.021	5.21025	0	5.53502	0	6.26916	0	5.27976	0	6.6652	0.04	2.81633	0	3.3723	0	3.1589	0	3.21276	0	-0.75884	0	-0.55307	0	-1.11562	0.256	-0.49268	0	-0.4268	0	-0.40069	0	-0.23766	0.133	-0.39467	0.669
"n-Ti10|chr13_989_tRNAIle_AAT-|-|chr13:21973902-21973975"	chr13:21973902-21973975"	"n-Ti10	chr13_989_tRNAIle_AAT-	"-"	"<1.5Kbp from RNAP-III"	3.97808	0.584	3.46172	1.327	6.0111	0.325	5.00549	0.721	5.7528	0.236	6.14179	0.436	5.83003	0.277	6.8565	0.499	3.06914	0	3.36513	0	3.63876	0	3.64214	0	-0.57955	0	-0.68609	0	-0.76629	0.197	-0.49826	0	-0.23013	0	-0.36587	0	-0.46699	0.132	-0.25362	0.607
"n-Tf1|chr13_988_tRNAPhe_GAA-|-|chr13:21974754-21974826"	chr13:21974754-21974826"	"n-Tf1	chr13_988_tRNAPhe_GAA-	"-"	"<1.5Kbp from RNAP-III"	3.99158	0.024	3.942	0	6.23294	0.007	5.02914	0	5.72846	0.018	6.15875	0	5.53005	0.007	6.78335	0.063	3.51713	0	4.04567	0	4.12657	0	4.33523	0	-0.52351	0	-0.8125	0	-0.56022	0.178	-0.25313	0	-0.10451	0	-0.05476	0	-0.63277	0.149	0.10632	0.489
"n-Ti14|chr13_987_tRNAIle_TAT_I-|-|chr13:21988807-21988900"	chr13:21988807-21988900"	"n-Ti14	chr13_987_tRNAIle_TAT_I-	"-"	">1.5Kbp from RNAP-III and <2.65Kbp from RNAP-II"	-0.09203	0	0.54933	0	3.6859	0	2.07855	0	2.99188	0	3.27591	0	3.10935	0	4.43332	0	-0.58278	0	-0.72093	0	-0.54849	0	-0.3176	0	-0.67523	0	-0.74007	0	-0.63781	0	-1.03385	0	-0.4255	0	-0.37253	0	-0.95238	0	-1.5286	0
"n-Tm2|chr13_82_tRNAMet_CAT+|+|chr13:21998980-21999051"	chr13:21998980-21999051"	"n-Tm2	chr13_82_tRNAMet_CAT+	"+"	"<1.5Kbp from RNAP-III"	0.1139	0	-0.2892	0	3.04663	0	2.19568	0	2.45671	0	2.91971	0	3.43679	0.083	4.42686	0	-0.78897	0	0.35816	0	-0.12695	0	0.37567	0	-0.39892	0	-0.76903	0	-0.72941	0.243	-0.25236	0	-0.83782	0	-1.2538	0	-0.39374	0	-0.73888	0
"n-Tk23|chr13_83_tRNALys_TTT+|+|chr13:21999809-21999881"	chr13:21999809-21999881"	"n-Tk23	chr13_83_tRNALys_TTT+	"+"	"<1.5Kbp from RNAP-III"	0.36456	1.364	0.47119	2.123	4.61783	0.358	4.06255	0.917	3.68364	0.289	4.82391	0.384	4.55533	0.397	5.9278	0.192	-0.80118	0	0.25948	0	-0.00642	0	0.45354	0	-0.55005	0	-0.34448	0	-0.79194	0.23	-0.08339	0	-0.69094	0	-1.56248	0	-0.51405	0	-0.7427	0
"n-Td11|chr13_84_tRNAAsp_GTC+|+|chr13:22003182-22003253"	chr13:22003182-22003253"	"n-Td11	chr13_84_tRNAAsp_GTC+	"+"	">1.5Kbp from RNAP-III and >2.65Kbp from RNAP-II"	0.50799	0.492	0.59725	11.126	4.74775	0.22	3.50056	0.934	3.58496	0.247	4.91423	0.48	4.7188	0.255	5.86891	0.205	-1.172	0	-0.11611	0	-0.10766	0	0.05617	0	-0.5046	0	-0.96973	0	-0.68423	0	-0.5831	0	-0.68123	0	-0.24498	0	-0.08633	0	-0.4641	0.414
"n-Tl11|chr13_85_tRNALeu_CAA_I+|+|chr13:22006707-22006812"	chr13:22006707-22006812"	"n-Tl11	chr13_85_tRNALeu_CAA_I+	"+"	">1.5Kbp from RNAP-III and >2.65Kbp from RNAP-II"	1.42569	0	1.3455	0	5.12619	0	4.33566	0	4.59716	0	5.48479	0	4.90133	0	6.47461	0	1.35556	0	2.36089	0	2.3563	0	2.53603	0	-0.34673	0	-0.33905	0	-0.69551	0	0.41809	0	-0.34841	0	-0.05998	0	-0.0538	0	-0.07354	0
"n-Tr23|chr13_985_tRNAArg_TCT_I-|-|chr13:22009031-22009116"	chr13:22009031-22009116"	"n-Tr23	chr13_985_tRNAArg_TCT_I-	"-"	">1.5Kbp from RNAP-III and >2.65Kbp from RNAP-II"	0.38263	0	0.43847	0	5.33677	0	4.47798	0	3.95464	0	5.23586	0	5.04471	0	6.15143	0	-0.07032	0	2.02576	0	2.02699	0	2.25058	0	-0.55007	0	-1.03957	0	-0.83172	0	-0.05254	0	-0.47711	0	-0.34192	0	-0.46393	0	-0.87822	0
"n-Ts5|chr13_86_tRNASer_AGA+|+|chr13:22011084-22011165"	chr13:22011084-22011165"	"n-Ts5	chr13_86_tRNASer_AGA+	"+"	"<1.5Kbp from RNAP-III"	3.47993	0.498	2.93194	0.683	6.17369	0.163	4.92983	0.383	5.42016	0.322	6.06195	0.666	5.87626	0.244	6.72878	0.36	2.48908	0	3.76191	0	3.5305	0	3.52515	0	-0.7473	0	-0.81374	0	-0.68042	0	-0.87686	0	-0.94716	0	-0.87183	0	-0.54698	0	-0.84921	0
"n-Tq10|chr13_87_tRNAGln_CTG+|+|chr13:22012069-22012140"	chr13:22012069-22012140"	"n-Tq10	chr13_87_tRNAGln_CTG+	"+"	"<1.5Kbp from RNAP-III"	2.44645	0	2.308	0	5.78829	0	5.31272	0	5.04397	0	5.96469	0	5.47672	0	6.19961	0	0.65078	0	1.18618	0	0.89048	0	0.90294	0	-0.48117	0	-0.35581	0	-0.64688	0	-0.46141	0	-0.55791	0	-0.85239	0	-0.48558	0	-0.84177	0
"n-Ts25|chr13_984_tRNASer_TGA-|-|chr13:22016804-22016885"	chr13:22016804-22016885"	"n-Ts25	chr13_984_tRNASer_TGA-	"-"	">1.5Kbp from RNAP-III and >2.65Kbp from RNAP-II"	0.45477	0	1.3593	0	5.38473	0	4.26317	0	3.97984	0	4.48149	0	5.10158	0	5.92972	0	-0.61026	0	-0.27551	0	-0.41961	0	-0.50472	0	-0.78535	0	-0.32729	0	-0.88322	0	-0.24191	0	-0.49379	0	-0.66953	0	-0.75015	0	-1.05986	0
"n-Ts6|chr13_88_tRNASer_AGA+|+|chr13:22019726-22019807"	chr13:22019726-22019807"	"n-Ts6	chr13_88_tRNASer_AGA+	"+"	">1.5Kbp from RNAP-III and >2.65Kbp from RNAP-II"	0.20176	3.822	0.39615	7.954	3.99396	0.981	2.58799	3.191	2.67922	2.005	3.41565	5.649	3.79559	1.031	4.85452	1.715	-0.40271	0	-0.63409	0	-1.00697	0	-0.33457	0	-0.60819	0	-0.11873	0	-1.09107	0	0.0633	0	-0.83641	0	-0.83505	0	-0.45705	0	-0.31891	0
"n-Tm10|chr13_983_tRNAMetInit_CAT-|-|chr13:22023038-22023109"	chr13:22023038-22023109"	"n-Tm10	chr13_983_tRNAMetInit_CAT-	"-"	">1.5Kbp from RNAP-III and >2.65Kbp from RNAP-II"	0.44555	9.02	0.65691	8.068	3.13303	1.102	1.82389	9.323	2.12129	3.199	2.57086	4.116	3.42535	1.4	3.93722	1.671	-0.77256	0	-0.83002	0	-1.59456	0	-1.32674	0	-0.35823	0	-0.18812	0	-0.57114	0	-0.30491	0	-0.69076	0	-0.38421	0	-0.69786	0	-0.73416	0
"n-Tq8|chr13_982_tRNAGln_CTG-|-|chr13:22025830-22025901"	chr13:22025830-22025901"	"n-Tq8	chr13_982_tRNAGln_CTG-	"-"	"<1.5Kbp from RNAP-III"	0.54329	0	0.38421	0	4.52763	0	3.24489	0	3.47486	0	3.63449	0	4.19852	0	5.1727	0	-0.17933	0	0.19653	0	0.16211	0	0.1576	0	-0.6424	0	-0.65339	0	-0.60661	0	-0.40122	0	-0.53534	0	-0.66869	0	-0.60756	0	-0.67946	0
"n-Td13|chr13_981_tRNAAsp_GTC-|-|chr13:22027366-22027437"	chr13:22027366-22027437"	"n-Td13	chr13_981_tRNAAsp_GTC-	"-"	"<1.5Kbp from RNAP-III"	2.37073	0.663	1.91335	3.448	5.19027	0.203	3.89004	1.076	4.40207	0.19	5.68748	0.424	4.98641	0.227	5.99038	0.165	-0.0925	0	0.11499	0	0.64128	0	0.77694	0	-0.26812	0	-0.78909	0	-0.65878	0	-0.28107	0	-0.33805	0	-0.54875	0	-0.62928	0	-0.78802	0.511
"n-Ts10|chr13_980_tRNASer_AGA-|-|chr13:22028963-22029044"	chr13:22028963-22029044"	"n-Ts10	chr13_980_tRNASer_AGA-	"-"	">1.5Kbp from RNAP-III and >2.65Kbp from RNAP-II"	2.23256	0	1.87981	0	6.04827	0	5.21971	0	5.19139	0	5.65251	0	6.08388	0	6.37677	0	0.34602	0	1.3729	0	1.91214	0	2.01402	0	-0.06722	0	-0.54769	0	-0.71784	0	0.10491	0	-0.68596	0	-0.43029	0	-0.59916	0	-0.55269	0
"n-Td12|chr13_979_tRNAAsp_GTC-|-|chr13:22032188-22032259"	chr13:22032188-22032259"	"n-Td12	chr13_979_tRNAAsp_GTC-	"-"	"<1.5Kbp from RNAP-III"	4.1432	0	4.50576	0	5.86566	0	4.45568	0	5.49108	0	6.05356	0	5.45695	0	6.38463	0	3.79108	0	3.52847	0	3.0921	0	3.00499	0	-0.69332	0	-0.5077	0	-0.52364	0	-0.6869	0	-0.26119	0	-0.65809	0	-0.40924	0	-0.80524	0
"n-Ts8|chr13_978_tRNASer_AGA-|-|chr13:22032783-22032864"	chr13:22032783-22032864"	"n-Ts8	chr13_978_tRNASer_AGA-	"-"	"<1.5Kbp from RNAP-III"	4.29414	0.148	3.93554	0.504	5.93629	0.209	4.96401	0.58	5.36383	0.209	6.37692	0.672	6.14122	0.2	6.71013	0.297	3.7495	0	3.52457	0	3.11267	0	3.01297	0	-0.7846	0	-0.44503	0	-0.50908	0	-0.84662	0	-0.3228	0	-0.40537	0	-0.41016	0	-0.86059	0
"n-Tk22|chr13_89_tRNALys_TTT+|+|chr13:22063657-22063729"	chr13:22063657-22063729"	"n-Tk22	chr13_89_tRNALys_TTT+	"+"	">1.5Kbp from RNAP-III and >2.65Kbp from RNAP-II"	0.67647	0	0.94428	0	4.92393	0	3.38903	0	2.68917	0	3.92353	0	4.38404	0	5.29154	0	-0.98134	0	-0.77526	0	-0.87933	0	-0.92329	0	-0.23364	0	-0.29474	0	-0.49541	0	-0.42359	0	-0.88863	0	0.03463	0	-0.36972	0	-1.19738	0
"n-Tm8|chr13_90_tRNAMetInit_CAT+|+|chr13:22066901-22066972"	chr13:22066901-22066972"	"n-Tm8	chr13_90_tRNAMetInit_CAT+	"+"	">1.5Kbp from RNAP-III and >2.65Kbp from RNAP-II"	5.6424	0.154	4.91594	0.227	6.38872	0.251	5.27183	0.851	6.07986	0.22	6.2507	0.662	6.02728	0.368	6.49207	0.48	5.01482	0	4.81026	0	4.13044	0	3.86587	0	0.36153	0.025	0.72178	0	0.42705	0	0.82498	0	0.89074	0.06	0.28441	0	0.44454	0.412	0.16255	0.21
"n-Ts22|chr13_976_tRNASer_GCT-|-|chr13:22086059-22086140"	chr13:22086059-22086140"	"n-Ts22	chr13_976_tRNASer_GCT-	"-"	">1.5Kbp from RNAP-III and >2.65Kbp from RNAP-II"	1.68099	2.974	1.57584	3.588	5.736	0.211	4.34392	0.626	4.54576	0.315	5.17436	0.267	4.92808	0.278	5.87931	0.047	-0.40352	0	0.57773	0	1.63443	0	1.37827	0	-0.51003	0	-0.4158	0	-0.54703	0	-1.0619	0	-0.6475	0	0.06951	0	-0.50542	0	-0.61275	0
"n-Tq1|chr13_975_tRNAGln_CTG-|-|chr13:22088450-22088521"	chr13:22088450-22088521"	"n-Tq1	chr13_975_tRNAGln_CTG-	"-"	">1.5Kbp from RNAP-III and >2.65Kbp from RNAP-II"	1.35182	0	1.86814	0	5.15215	0	3.98394	0	4.27724	0	5.35126	0	4.71649	0	5.86284	0	0.09545	0	2.03611	0	2.28095	0	2.09671	0	-0.79207	0	-0.49506	0	-0.93735	0	-0.30385	0	-0.83311	0	-0.87141	0	-0.8449	0	-0.8005	0
"n-Tv3|chr13_974_tRNAVal_AAC-|-|chr13:22107660-22107732"	chr13:22107660-22107732"	"n-Tv3	chr13_974_tRNAVal_AAC-	"-"	">1.5Kbp from RNAP-III and <2.65Kbp from RNAP-II"	4.38704	0	4.21279	0	5.65556	0	5.59241	0	5.26993	0.001	6.01792	0	5.20107	0	6.53204	0	0.46978	0	0.7336	0	0.52702	0	0.83812	0	-0.57987	0	-0.12444	0	-0.97214	0.208	-0.17861	0	-0.84891	0.021	-0.68342	0	-1.00999	0	-0.0135	0
"n-Tr1|chr13_973_tRNAArg_ACG-|-|chr13:22113013-22113085"	chr13:22113013-22113085"	"n-Tr1	chr13_973_tRNAArg_ACG-	"-"	"<1.5Kbp from RNAP-III"	5.22344	0	4.81932	0	5.96642	0.031	5.46814	0	5.85434	0.019	6.28018	0.062	5.5175	0.019	6.8067	0	5.21909	0	5.09525	0	4.68105	0	4.75282	0	-0.00252	0	0.30413	0	0.91442	0	0.97327	0	0.75402	0	0.99535	0	0.50031	0	0.963	0
"n-Ts12|chr13_972_tRNASer_CGA-|-|chr13:22114288-22114369"	chr13:22114288-22114369"	"n-Ts12	chr13_972_tRNASer_CGA-	"-"	"<1.5Kbp from RNAP-III"	4.53084	0	4.60266	0	5.97743	0	5.33915	0	5.69173	0	6.67269	0	5.77497	0	7.20232	0	4.3805	0	4.50127	0	4.21137	0	4.28123	0	-0.23519	0	-0.4601	0	0.74517	0	0.92922	0	0.44895	0	1.10363	0	0.29293	0	0.97565	0
"n-Tv16|chr13_91_tRNAVal_CAC+|+|chr13:22118417-22118489"	chr13:22118417-22118489"	"n-Tv16	chr13_91_tRNAVal_CAC+	"+"	">1.5Kbp from RNAP-III and <2.65Kbp from RNAP-II"	3.58312	0.115	3.39697	0.79	5.4696	0.392	4.77641	0.56	5.23244	0.288	5.42716	0.593	4.55805	0.309	6.02167	0.181	3.76957	0	3.70027	0	3.59611	0	3.73144	0	-0.55765	0	-0.88765	0	-0.65549	0	-0.82777	0	-0.55256	0.418	-0.99185	0	-0.56054	0	-0.54184	0
"n-Ti7|chr13_92_tRNAIle_AAT+|+|chr13:22121092-22121165"	chr13:22121092-22121165"	"n-Ti7	chr13_92_tRNAIle_AAT+	"+"	"<1.5Kbp from RNAP-III"	4.80715	0.492	4.6677	0.716	6.05455	0.302	5.45275	0.6	5.49581	0.211	6.03143	0.368	5.34578	0.274	6.54031	0.367	3.18083	0	2.67782	0	2.62483	0	2.54462	0	-0.49989	0	0.06941	0	-0.70652	0.208	-0.36673	0	-0.46609	0	-0.10849	0	-0.58923	0.152	-0.16963	0.471
"n-Tt1|chr13_971_tRNAThr_AGT-|-|chr13:22121969-22122042"	chr13:22121969-22122042"	"n-Tt1	chr13_971_tRNAThr_AGT-	"-"	"<1.5Kbp from RNAP-III"	0.27656	0	0.40338	0	2.59408	0	0.22276	0	0.97416	0	2.0807	0	1.46782	0	3.93463	0	1.39663	0	1.04048	0	1.33567	0	1.34205	0	-0.21792	0	-0.54301	0	-0.47837	0.193	-0.12964	0	-0.23255	0	0.21259	0	-0.48575	0.143	0.29109	0.449
"n-Ts19|chr13_970_tRNASer_GCT-|-|chr13:22142555-22142636"	chr13:22142555-22142636"	"n-Ts19	chr13_970_tRNASer_GCT-	"-"	">1.5Kbp from RNAP-III and >2.65Kbp from RNAP-II"	4.08967	0.511	3.74769	0.848	6.36731	0.237	4.50928	1.335	5.81492	0.335	6.1528	0.417	5.68596	0.483	6.12626	0.505	4.37758	0	4.27269	0	4.10617	0	3.81111	0	-0.36332	0	-0.42612	0	0.46089	0	0.0394	0	0.22949	0	0.132	0	0.14338	0	0.36602	0
"n-Ti15|chr13_969_tRNAIle_TAT_I-|-|chr13:23362290-23362385"	chr13:23362290-23362385"	"n-Ti15	chr13_969_tRNAIle_TAT_I-	"-"	">1.5Kbp from RNAP-III and <2.65Kbp from RNAP-II"	-0.29105	0	-0.21391	0	2.92574	0	1.58473	0	2.24153	0	2.71184	0	2.47231	0	4.16157	0	-0.23989	0	0.06991	0	0.01085	0	0.37274	0	-0.25636	0	-0.0637	0	-0.9686	0	-0.09897	0	-0.60344	0	-0.61496	0	-0.66394	0	-0.44598	0
"n-Tv4|chr13_93_tRNAVal_AAC+|+|chr13:23377270-23377342"	chr13:23377270-23377342"	"n-Tv4	chr13_93_tRNAVal_AAC+	"+"	"<1.5Kbp from RNAP-III"	0.34594	0	0.53684	0	4.59962	0.193	3.19845	0.315	4.04913	0.415	4.35919	2.445	4.22101	0.143	5.43125	0.285	0.76461	0	2.97656	0	2.86129	0.118	2.70899	0.072	-0.83094	0	-0.67782	0	-1.01894	0	-0.27486	0	-0.85218	0	-0.95729	0	-0.66162	0	-0.49954	0
"n-Ta10|chr13_94_tRNAAla_AGC+|+|chr13:23377518-23377590"	chr13:23377518-23377590"	"n-Ta10	chr13_94_tRNAAla_AGC+	"+"	"<1.5Kbp from RNAP-III"	0.95749	0	0.95259	0	5.19984	0.465	3.99972	0.685	4.74655	0.441	5.32992	1.977	4.85451	0.21	6.31582	0.716	1.04818	0	3.24538	0	3.20632	0.097	3.00107	0.059	-0.79866	0	-0.98191	0	-0.99578	0	-0.30342	0	-0.83238	0	-1.05061	0	-0.78168	0	-0.39676	0
"n-Tv6|chr13_95_tRNAVal_AAC+|+|chr13:23390650-23390722"	chr13:23390650-23390722"	"n-Tv6	chr13_95_tRNAVal_AAC+	"+"	"<1.5Kbp from RNAP-III"	1.34856	0	1.54066	0	5.37058	0	4.82631	0	4.81901	0	5.66271	0	4.88378	0	6.26049	0	1.36933	0	3.30526	0	3.87988	0	3.78026	0	-0.82504	0	-0.4317	0	-0.42907	0	-1.09962	0	0.1555	0	0.01013	0	-0.69331	0	-0.8572	0
"n-Ta11|chr13_96_tRNAAla_AGC+|+|chr13:23390930-23391002"	chr13:23390930-23391002"	"n-Ta11	chr13_96_tRNAAla_AGC+	"+"	"<1.5Kbp from RNAP-III"	0.30427	0	1.36388	0	4.94002	0.526	4.2754	0.356	4.49548	0.475	4.939	2.787	4.64021	0.271	5.90319	0.909	1.85461	0	3.66185	0	4.15931	0	4.01639	0	-0.85485	0	-0.58851	0	-0.42589	0	-1.0332	0	0.16464	0	-0.17203	0	-0.58476	0	-1.10462	0
"n-Tv12|chr13_97_tRNAVal_CAC+|+|chr13:23391991-23392063"	chr13:23391991-23392063"	"n-Tv12	chr13_97_tRNAVal_CAC+	"+"	"<1.5Kbp from RNAP-III"	1.65665	0	1.83477	0	5.04854	0	4.80357	0	4.8491	0	5.57058	0	5.05549	0	6.44029	0	1.75199	0	3.68346	0	3.76734	0	3.72218	0	-0.73908	0	-0.87784	0	-0.73135	0	-0.5305	0	-0.53647	0	-0.60702	0	-0.71574	0	-0.92703	0
"n-Tv19|chr13_98_tRNAVal_CAC+|+|chr13:23399498-23399570"	chr13:23399498-23399570"	"n-Tv19	chr13_98_tRNAVal_CAC+	"+"	"<1.5Kbp from RNAP-III"	0.1776	0	1.10167	0	5.0281	0	3.66653	0	4.36664	0	5.23025	0	5.11408	0	5.81108	0	-0.62896	0	1.1765	0	1.79051	0	1.43244	0	-0.78764	0	-0.4493	0	-0.92802	0	-0.98743	0	-0.73466	0	-0.96486	0	-0.44887	0	-0.65653	0
"n-Ti9|chr13_968_tRNAIle_AAT-|-|chr13:23400921-23400994"	chr13:23400921-23400994"	"n-Ti9	chr13_968_tRNAIle_AAT-	"-"	"<1.5Kbp from RNAP-III"	1.07718	4.409	1.75582	11.334	5.51398	0.367	4.15099	0.496	5.05222	0.334	5.90153	0.542	5.31855	0.356	6.33132	0.443	0.98825	0	2.87733	0	3.01992	0	2.72547	0	-0.6074	0	0.07815	0	-1.01198	0.285	-0.62724	0	-0.61499	0	-0.90697	0	-0.62607	0.205	-0.85277	0.664
"n-Tm12|chr13_99_tRNAMet_CAT+|+|chr13:23409335-23409407"	chr13:23409335-23409407"	"n-Tm12	chr13_99_tRNAMet_CAT+	"+"	">1.5Kbp from RNAP-III and <2.65Kbp from RNAP-II"	0.79091	0	0.66033	0	4.1723	0	3.31432	0	3.5385	0	3.96761	0	3.40022	0	4.4207	0	-0.52398	0	-0.16501	0	-0.06712	0	-0.26409	0	-0.25356	0	-0.54006	0	-0.87878	0	0.16908	0	-0.66911	0	-0.53667	0	-0.77929	0	-1.02883	0
"n-Ti3|chr13_100_tRNAIle_AAT+|+|chr13:23488929-23489002"	chr13:23488929-23489002"	"n-Ti3	chr13_100_tRNAIle_AAT+	"+"	">1.5Kbp from RNAP-III and >2.65Kbp from RNAP-II"	0.13869	0	0.88334	0	4.59595	0	3.26737	0	3.62314	0	4.73615	0	3.75628	0	5.19554	0	0.80297	0	2.74353	0	2.87045	0	2.55021	0	-0.59975	0	-0.01332	0	-0.74148	0	-0.55182	0	-1.0009	0	-1.04152	0	-0.68447	0	-0.64108	0
"n-Ta12|chr13_966_tRNAAla_AGC-|-|chr13:23492664-23492736"	chr13:23492664-23492736"	"n-Ta12	chr13_966_tRNAAla_AGC-	"-"	"<1.5Kbp from RNAP-III"	0.61282	0	1.20574	0	4.61281	0.051	3.72912	0.241	4.28431	0.103	4.93024	0.075	4.27649	0	5.50837	0	0.86181	0	1.9687	0	2.37228	0.172	2.17485	0.096	-0.91024	0	-0.58303	0	-0.526	0	-0.53076	0	-0.76905	0	-0.47762	0	-0.39884	0	-1.09692	0
"n-Tv2|chr13_965_tRNAVal_AAC-|-|chr13:23492942-23493014"	chr13:23492942-23493014"	"n-Tv2	chr13_965_tRNAVal_AAC-	"-"	"<1.5Kbp from RNAP-III"	0.71625	0	1.14006	0	4.60193	0.181	3.1317	0.289	4.08637	0.343	5.28828	1.551	4.30041	0.148	6.08469	0.244	2.41918	0	3.05137	0	3.23677	0.091	3.06898	0.054	-0.88498	0	-0.48475	0	-0.35844	0	-0.24603	0	-0.53896	0	-0.36399	0	0.01399	0	-0.45499	0
"n-Tv10|chr13_964_tRNAVal_CAC-|-|chr13:23503946-23504018"	chr13:23503946-23504018"	"n-Tv10	chr13_964_tRNAVal_CAC-	"-"	"<1.5Kbp from RNAP-III"	0.02366	0	0.31695	0	3.46997	0	2.11277	0	2.22405	0	2.85186	0	3.36438	0	4.04941	0	0.19927	0	2.26499	0	2.40535	0	2.00924	0	-0.44138	0	-1.02483	0	-0.59322	0	-0.61755	0	-0.76238	0	-0.88916	0	-0.97373	0	-0.97068	0
"n-Ta7|chr13_963_tRNAAla_AGC-|-|chr13:23504810-23504882"	chr13:23504810-23504882"	"n-Ta7	chr13_963_tRNAAla_AGC-	"-"	"<1.5Kbp from RNAP-III"	0.19155	0	0.17975	0	4.46374	0	2.95478	0	3.99674	0	5.1872	0	4.20088	0	5.62152	0	0.1258	0	2.15417	0	2.54155	0	2.16758	0	-0.35618	0	-1.41805	0	-0.38155	0	-0.45507	0	-0.60272	0	-0.7684	0	-0.54161	0	-0.39606	0
"n-Tv5|chr13_962_tRNAVal_AAC-|-|chr13:23505117-23505189"	chr13:23505117-23505189"	"n-Tv5	chr13_962_tRNAVal_AAC-	"-"	"<1.5Kbp from RNAP-III"	0.94683	0	0.37759	0	4.68822	0	3.18542	0	4.10368	0	4.86014	0	4.04973	0	5.88802	0	-0.16869	0.701	1.90436	0.243	2.26765	0.096	1.91733	0.115	-0.41492	1.369	-1.24046	5.764	-0.40175	2.64	-0.35144	2.659	-0.59127	1.324	-0.61651	0	-0.5226	0.476	-0.38843	0
"n-Ty3|chr13_961_tRNATyr_GTA_I-|-|chr13:23517515-23517603"	chr13:23517515-23517603"	"n-Ty3	chr13_961_tRNATyr_GTA_I-	"-"	"<1.5Kbp from RNAP-III"	2.71441	0	3.16293	0	5.18823	0	4.17472	0	4.92113	0	5.46414	0	4.63612	0	6.12774	0	1.06123	0	0.54823	0	1.40876	0	1.32445	0	-0.1003	0	0.03138	0	0.37312	0	0.08206	0	0.67135	0	0.41853	0	0.50058	0	0.58528	0
"n-Ty4|chr13_101_tRNATyr_GTA_I+|+|chr13:23518374-23518461"	chr13:23518374-23518461"	"n-Ty4	chr13_101_tRNATyr_GTA_I+	"+"	"<1.5Kbp from RNAP-III"	2.42657	0	2.31848	0	5.46839	0	4.32632	0	4.35564	0	5.30781	0	4.90223	0	5.97279	0	-0.0522	0	0.21773	0	0.43111	0	0.25078	0	-0.14062	0	0.23246	0	0.37712	0	0.21367	0	0.39194	0	0.26965	0	0.73109	0	0.50897	0
"n-Ty5|chr13_960_tRNATyr_GTA_I-|-|chr13:23518964-23519049"	chr13:23518964-23519049"	"n-Ty5	chr13_960_tRNATyr_GTA_I-	"-"	"<1.5Kbp from RNAP-III"	1.26623	0	0.70437	0	4.69927	0	3.77042	0	2.85882	0	4.32106	0	4.57469	0	5.10399	0	-0.24883	0	0.17748	0	-0.39985	0	-0.17386	0	-0.52637	0	-0.23437	0	0.15603	0	0.04334	0	-0.09363	0	0.04539	0	0.67709	0	0.11942	0
"n-Ty6|chr13_959_tRNATyr_GTA_I-|-|chr13:23520607-23520695"	chr13:23520607-23520695"	"n-Ty6	chr13_959_tRNATyr_GTA_I-	"-"	">1.5Kbp from RNAP-III and <2.65Kbp from RNAP-II"	0.08254	0	0.2881	0	1.86445	0	0.6278	0	0.55578	0	1.21949	0	1.38917	0	2.81601	0	-0.14489	0	-0.06443	0	-0.71462	0	-0.20672	0	-0.24813	0	-0.4753	0	-0.35837	0	-0.05507	0	-0.52745	0	-0.28797	0	-0.28524	0	-0.44591	0
"n-Ta13|chr13_102_tRNAAla_AGC+|+|chr13:23523281-23523353"	chr13:23523281-23523353"	"n-Ta13	chr13_102_tRNAAla_AGC+	"+"	">1.5Kbp from RNAP-III and <2.65Kbp from RNAP-II"	4.74417	0	4.78541	0	6.27555	0	5.105	0	5.65793	0	6.28076	0	5.8151	0	6.50756	0	4.96639	0	4.79309	0	4.47199	0	4.3532	0	0.47283	0	0.69703	0	1.74783	0	1.61313	0	1.93437	0	1.63047	0	1.69727	0	1.89733	0
"n-Ty7|chr13_958_tRNATyr_GTA_I-|-|chr13:23524859-23524946"	chr13:23524859-23524946"	"n-Ty7	chr13_958_tRNATyr_GTA_I-	"-"	">1.5Kbp from RNAP-III and <2.65Kbp from RNAP-II"	4.29386	0	4.20894	0	5.82622	0	4.67705	0	5.20108	0	6.01563	0	4.88936	0	5.99772	0	3.46049	0	3.4732	0	3.37542	0	3.19867	0	0.36631	0	0.48081	0	0.75392	0	0.92704	0	1.08017	0	1.2026	0	0.97121	0	1.09417	0
"n-Tk11|chr13_103_tRNALys_CTT+|+|chr13:23528209-23528281"	chr13:23528209-23528281"	"n-Tk11	chr13_103_tRNALys_CTT+	"+"	"<1.5Kbp from RNAP-III"	5.20704	0.276	4.29294	0.14	6.02948	0.073	5.16385	0.258	5.78472	0.131	6.34936	0.282	5.78707	0.127	6.93638	0.127	3.57655	0	3.95931	0	3.67024	0	3.43967	0	-0.46158	0.226	-0.3293	0	-0.74229	0.261	0.13951	0	-0.71343	0.269	-0.45405	0	-0.10995	0.155	-1.13377	0
"n-Tp3|chr13_957_tRNAPro_AGG-|-|chr13:23528863-23528934"	chr13:23528863-23528934"	"n-Tp3	chr13_957_tRNAPro_AGG-	"-"	"<1.5Kbp from RNAP-III"	4.09251	0.169	4.03777	0.567	5.32018	0.163	4.69211	0.241	5.07818	0.195	5.76266	0.427	5.2157	0.296	6.13568	0.469	4.91764	0	4.83452	0	4.40051	0	4.10289	0	-0.28539	0.219	-0.06156	0	-0.4681	0.23	-0.04369	0	-0.61917	0.27	-0.05325	0	-0.05259	0.158	-0.83638	0
"n-Ti8|chr13_956_tRNAIle_AAT-|-|chr13:23529978-23530051"	chr13:23529978-23530051"	"n-Ti8	chr13_956_tRNAIle_AAT-	"-"	"<1.5Kbp from RNAP-III"	5.46209	0	5.42283	0	6.45741	0	5.54814	0	6.39425	0	7.07057	0	6.30806	0	6.78373	0	4.75496	0	4.83629	0	4.50845	0	3.97556	0	-0.46291	0	-0.15968	0	-0.27729	0	-0.17228	0	-0.21908	0	0.13764	0	-0.10224	0	-0.41383	0
"n-Ta29|chr13_955_tRNAAla_CGC-|-|chr13:23530566-23530637"	chr13:23530566-23530637"	"n-Ta29	chr13_955_tRNAAla_CGC-	"-"	"<1.5Kbp from RNAP-III"	4.4991	0	4.39465	0	5.83561	0	5.16013	0	5.5959	0	6.41715	0	5.32905	0	6.28871	0	3.41178	0	3.62946	0	3.65906	0	3.20731	0	-0.23902	0	-0.49179	0	-0.4824	0	-0.26785	0	-0.30344	0	-0.2556	0	-0.18428	0	-0.55639	0
"n-Tv17|chr13_954_tRNAVal_CAC-|-|chr13:23538011-23538083"	chr13:23538011-23538083"	"n-Tv17	chr13_954_tRNAVal_CAC-	"-"	"<1.5Kbp from RNAP-III"	4.54142	0	4.30804	0	5.8436	0	5.01523	0	5.60999	0	6.00112	0	5.318	0	6.29899	0	5.51549	0	5.13357	0	4.96594	0	4.78415	0	0.76842	0	1.06073	0	1.83955	0	1.69909	0	1.86333	0	1.72275	0	1.32457	0	1.83829	0
"n-Tr5|chr13_953_tRNAArg_ACG-|-|chr13:23538661-23538733"	chr13:23538661-23538733"	"n-Tr5	chr13_953_tRNAArg_ACG-	"-"	"<1.5Kbp from RNAP-III"	3.76593	0.79	3.31783	1.454	6.07748	0.227	5.42463	0.171	5.26174	0.164	6.16921	0.338	5.52681	0.154	6.64034	0.045	4.34678	0	3.8014	0	3.98885	0	3.85214	0	0.35464	0	0.37903	0	0.84	0	0.81336	0	0.94943	0	1.09692	0	0.678	0	1.38226	0
"n-Tt6|chr13_104_tRNAThr_AGT+|+|chr13:23542491-23542564"	chr13:23542491-23542564"	"n-Tt6	chr13_104_tRNAThr_AGT+	"+"	">1.5Kbp from RNAP-III and <2.65Kbp from RNAP-II"	4.76302	0	4.64652	0	6.18073	0	5.47778	0	5.86441	0	5.9859	0	5.77528	0	6.72067	0	3.79103	0	4.28298	0	3.79881	0	4.12387	0	-0.57594	0	-0.10599	0	-0.4893	0	-0.39909	0	-0.78422	0	-0.63461	0	-0.78026	0	-0.40563	0
"n-Tl22|chr13_952_tRNALeu_CAG-|-|chr13:23545301-23545383"	chr13:23545301-23545383"	"n-Tl22	chr13_952_tRNALeu_CAG-	"-"	">1.5Kbp from RNAP-III and >2.65Kbp from RNAP-II"	5.34377	0	4.59591	0	6.23906	0	5.2149	0	5.97526	0	5.92355	0	5.90434	0	6.15905	0	4.33045	0	4.10453	0.151	4.16613	0.059	3.84352	0.072	-0.19596	0	-0.34154	0	-0.00959	0	0.10754	0	0.60379	0	0.45888	0	0.1252	0.206	0.05899	0
"n-Te15|chr13_105_tRNAGlu_TTC+|+|chr13:23555404-23555475"	chr13:23555404-23555475"	"n-Te15	chr13_105_tRNAGlu_TTC+	"+"	">1.5Kbp from RNAP-III and <2.65Kbp from RNAP-II"	3.07247	0.454	3.49405	0.373	6.38722	0.125	4.59255	0.359	5.54622	0.342	6.32186	0.462	5.63956	0.219	6.71884	0.792	2.77732	0	2.55499	0	3.36354	0	3.29941	0	-0.4733	0	-0.32585	0	-0.61287	0.569	-1.28639	0	-0.79869	0	-0.40205	0	-0.63702	0	-0.22197	0
"n-Ty8|chr13_106_tRNATyr_GTA_I+|+|chr13:23558945-23559034"	chr13:23558945-23559034"	"n-Ty8	chr13_106_tRNATyr_GTA_I+	"+"	">1.5Kbp from RNAP-III and <2.65Kbp from RNAP-II"	3.83844	0	4.53306	0	5.89969	0	5.4646	0	5.38484	0	6.48134	0	5.5861	0	6.83787	0	0.55363	0	0.79264	0	0.34927	0	0.48044	0	-0.42816	0	-0.00174	0	-1.05377	0	0.26823	0	-0.58813	0	-0.62771	0	-0.53752	0	-1.0384	0
"n-Tw3|chr13_107_tRNATrp_CCA+|+|chr13:23589975-23590046"	chr13:23589975-23590046"	"n-Tw3	chr13_107_tRNATrp_CCA+	"+"	">1.5Kbp from RNAP-III and >2.65Kbp from RNAP-II"	1.4209	2.207	1.91892	1.064	5.66912	0.035	4.65721	0.66	4.45486	0.384	4.7052	0.369	5.11018	0.104	5.96266	0.084	0.98956	0	2.11924	0	1.86498	0	2.01591	0	-0.72292	0.417	0.00978	0	-0.43037	0	-0.38114	0	-1.09724	0.529	-1.10335	0	-0.91148	0	-0.65356	0
"n-Tm5|chr13_108_tRNAMetInit_CAT+|+|chr13:23591949-23592020"	chr13:23591949-23592020"	"n-Tm5	chr13_108_tRNAMetInit_CAT+	"+"	"<1.5Kbp from RNAP-III"	1.33965	2.512	1.4986	3.077	5.32141	0.27	3.58386	2.23	4.19868	0.539	5.24959	0.756	4.70547	0.487	6.28547	0.427	-0.6319	0	0.07579	0	0.68112	0	0.41333	0	-0.39788	0	-0.09267	0	-0.36951	0	-0.83505	0	-0.88321	0	-0.37587	0	-0.71983	0	-0.6817	0
"n-Tr4|chr13_951_tRNAArg_ACG-|-|chr13:23592391-23592463"	chr13:23592391-23592463"	"n-Tr4	chr13_951_tRNAArg_ACG-	"-"	"<1.5Kbp from RNAP-III"	0.7666	7.975	0.75007	13.706	4.37593	0.921	2.78689	0.909	2.83425	0.805	3.9705	1.651	3.75301	0.698	4.90062	0.171	-0.53281	0	-0.761	0	0.35654	0	0.05577	0	-0.23586	0	-0.01513	0	-0.42412	0	-0.66686	0	-0.88203	0	-0.34863	0	-0.5239	0	-0.37963	0
"n-Ts7|chr13_950_tRNASer_AGA-|-|chr13:23592826-23592907"	chr13:23592826-23592907"	"n-Ts7	chr13_950_tRNASer_AGA-	"-"	"<1.5Kbp from RNAP-III"	2.0636	0	2.15274	0	5.88874	0	4.96763	0	4.97751	0	6.15181	0	5.53416	0	6.46731	0	-0.53629	0	-0.9916	0	0.0848	0	0.01345	0	-0.18413	0	-0.02325	0	-0.59875	0	-0.60302	0	-0.63471	0	-0.60142	0	-0.40427	0	-0.17033	0
"n-Tr17|chr13_949_tRNAArg_TCG-|-|chr13:23595849-23595921"	chr13:23595849-23595921"	"n-Tr17	chr13_949_tRNAArg_TCG-	"-"	">1.5Kbp from RNAP-III and >2.65Kbp from RNAP-II"	3.27789	0	3.48388	0	6.32735	0.044	5.16719	0.135	5.22253	0.078	6.40439	0.422	5.55928	0.078	6.94054	0.044	0.04884	0	-0.61382	0	-0.60644	0	-0.2357	0	-0.42616	0	-0.02807	0	-0.52522	0	-0.94817	0	-1.09566	0	-0.40341	0	-0.52752	0	-0.33243	0
"n-Tw4|chr13_109_tRNATrp_CCA+|+|chr13:23598388-23598459"	chr13:23598388-23598459"	"n-Tw4	chr13_109_tRNATrp_CCA+	"+"	">1.5Kbp from RNAP-III and >2.65Kbp from RNAP-II"	3.98319	0	3.74381	0	5.16822	0	4.85357	0	5.4245	0	5.10015	0	4.45701	0	5.55226	0	2.37099	0	2.59392	0	2.50489	0	2.30635	0	-0.49641	0	-0.4647	0	-0.45428	0	-0.66512	0	-0.25862	0	-0.808	0	-0.22884	0	-1.0752	0
"n-Tg27|chr13_110_tRNAGly_GCC+|+|chr13:23609072-23609142"	chr13:23609072-23609142"	"n-Tg27	chr13_110_tRNAGly_GCC+	"+"	"<1.5Kbp from RNAP-III"	5.0464	0	4.72606	0	6.25728	0.012	4.77952	0	5.74394	0.005	6.39164	0	5.74356	0	6.67817	0	4.22158	0	3.07777	0	3.24833	0	3.18508	0	-0.29366	0	0.09165	0	-0.52436	0	-0.43014	0	-0.73355	0	-0.55866	0	-0.71204	0	-0.49772	0
"n-Tm6|chr13_111_tRNAMetInit_CAT+|+|chr13:23609561-23609632"	chr13:23609561-23609632"	"n-Tm6	chr13_111_tRNAMetInit_CAT+	"+"	"<1.5Kbp from RNAP-III"	5.02518	0.202	4.52035	0.309	6.21538	0.141	5.04385	0.774	5.54278	0.211	6.01816	0.381	5.41109	0.225	6.04859	0.353	4.46999	0	3.28417	0	3.78346	0	3.63642	0	-0.39407	0	0.05292	0	-0.53305	0	-0.53725	0	-0.69709	0	-0.54034	0	-0.68674	0	-0.50777	0
"n-Ts24|chr13_112_tRNASer_TGA+|+|chr13:23610015-23610096"	chr13:23610015-23610096"	"n-Ts24	chr13_112_tRNASer_TGA+	"+"	"<1.5Kbp from RNAP-III"	4.06374	0	3.92669	0	4.92007	0	3.77048	0	4.70745	0	5.25514	0	4.42433	0	5.51866	0	4.49072	0	3.27491	0	3.83508	0	3.589	0.044	-0.30867	0	-0.00877	0	-0.63833	0.579	-0.5425	0	-0.66956	0	-0.38371	0	-0.85143	0	-0.51039	2.13
"n-Tq14|chr13_113_tRNAGln_TTG+|+|chr13:23610919-23610990"	chr13:23610919-23610990"	"n-Tq14	chr13_113_tRNAGln_TTG+	"+"	"<1.5Kbp from RNAP-III"	4.68563	0.098	4.70572	0	5.82071	0.118	4.90251	0.375	5.61755	0.154	6.33007	0.154	5.52901	0.212	6.76651	0.454	4.05902	0	2.93454	0	3.84861	0	3.73271	0.056	-0.38787	0	0.30524	0	-0.98595	0.668	-0.47424	0	-0.44251	0	-0.38964	0	-0.61595	0	-0.23648	2.562
"n-Tq15|chr13_114_tRNAGln_TTG+|+|chr13:23611482-23611553"	chr13:23611482-23611553"	"n-Tq15	chr13_114_tRNAGln_TTG+	"+"	"<1.5Kbp from RNAP-III"	4.03546	0.005	4.22168	0	5.66284	0.005	4.56488	0.003	5.15882	0.003	6.10326	0	5.49848	0.003	6.59513	0.009	3.0468	0	2.06632	0	3.32467	0	3.30975	0.087	-0.14609	0	-0.15354	0	-0.95714	0.73	-0.60927	0	-0.53401	0	-0.28184	0	-0.56864	0	0.0584	2.378
"n-Ts18|chr13_115_tRNASer_GCT+|+|chr13:23613739-23613820"	chr13:23613739-23613820"	"n-Ts18	chr13_115_tRNASer_GCT+	"+"	">1.5Kbp from RNAP-III and >2.65Kbp from RNAP-II"	4.25752	0	3.84231	0	6.60491	0	6.15972	0	5.76941	0	6.04463	0	6.01325	0	6.78929	0	0.44223	0	0.46967	0	0.54447	0	0.62337	0	-0.69038	0	-0.38971	0	-0.61426	0	-0.55662	0	-0.23915	0	-0.19939	0	-0.61254	0	-1.63066	0
"n-Tr15|chr13_948_tRNAArg_TCG-|-|chr13:23618325-23618397"	chr13:23618325-23618397"	"n-Tr15	chr13_948_tRNAArg_TCG-	"-"	">1.5Kbp from RNAP-III and <2.65Kbp from RNAP-II"	4.39328	0	4.41666	0	6.44653	0	4.90361	0	5.54446	0	6.40859	0	5.22004	0	6.60447	0	2.36933	0	2.72764	0	2.31814	0	2.53556	0	-0.63319	0	-0.41148	0	-0.2546	0	-0.70939	0	1.0126	0	0.27089	0	-0.81709	0	-0.0868	0
"n-Tm9|chr13_947_tRNAMetInit_CAT-|-|chr13:23622217-23622288"	chr13:23622217-23622288"	"n-Tm9	chr13_947_tRNAMetInit_CAT-	"-"	">1.5Kbp from RNAP-III and <2.65Kbp from RNAP-II"	4.78336	0	4.67573	0	6.37933	0	5.33904	0	5.4009	0	6.08801	0	5.83591	0	6.60179	0	5.17839	0.955	4.43806	1.578	4.30761	1.378	4.12632	2.074	4.52748	1.577	4.73275	2.564	4.92656	1.919	4.85034	3.155	5.54957	1.762	5.17108	1.951	4.69229	1.919	5.00113	2.547
"n-Tl8|chr14_188_tRNALeu_AAG+|+|chr14:51683558-51683639"	chr14:51683558-51683639"	"n-Tl8	chr14_188_tRNALeu_AAG+	"+"	"<1.5Kbp from RNAP-III"	5.56142	0	5.62043	0	6.21474	0	5.67225	0	5.87411	0	6.36171	0	5.82167	0	6.95619	0	5.65268	0	4.78436	0	4.44725	0	4.47427	0	0.53002	0	1.20788	0	1.11611	0	1.05364	0	2.09255	0	1.35346	0	0.71078	0	0.75004	0
"n-Tp4|chr14_705_tRNAPro_AGG-|-|chr14:51684489-51684560"	chr14:51684489-51684560"	"n-Tp4	chr14_705_tRNAPro_AGG-	"-"	"<1.5Kbp from RNAP-III"	4.9405	0	5.27661	0	5.63405	0	4.72115	0	5.52939	0	5.99505	0	5.1469	0	6.23561	0	5.69593	0	4.87333	0	4.15641	0	4.31739	0	0.16686	0	0.82766	0	0.57436	0	0.90787	0	2.22643	0	1.43513	0	0.17748	0	0.06946	0
"n-Tt17|chr14_704_tRNAThr_TGT-|-|chr14:51684843-51684915"	chr14:51684843-51684915"	"n-Tt17	chr14_704_tRNAThr_TGT-	"-"	"<1.5Kbp from RNAP-III"	5.2255	0.367	5.56497	0	6.19326	0.077	5.25789	0.715	5.78524	0.184	6.0301	0.164	5.54356	0.221	6.44125	0.753	5.55395	0	4.9184	0	4.06211	0	4.05004	0	0.06444	0	0.63692	0	0.4943	0	1.01749	0	2.1219	0	1.3404	0	0.06599	0	-0.091	0
"n-Tl28|chr14_703_tRNALeu_TAG-|-|chr14:51702505-51702586"	chr14:51702505-51702586"	"n-Tl28	chr14_703_tRNALeu_TAG-	"-"	">1.5Kbp from RNAP-III and >2.65Kbp from RNAP-II"	3.29112	0	2.97903	0	4.95485	0	3.53528	0	3.48216	0	3.08266	0	4.74615	0	5.71147	0	4.39436	0	4.62938	0	4.67601	0	4.22627	0	1.29198	0	1.26728	0	2.13826	0	1.63502	0	4.33366	0	3.54351	0	1.74187	0	1.62512	0
"n-Tt15|chr14_190_tRNAThr_TGT+|+|chr14:51708325-51708397"	chr14:51708325-51708397"	"n-Tt15	chr14_190_tRNAThr_TGT+	"+"	"<1.5Kbp from RNAP-III"	4.89538	0	4.61954	0	6.06335	0	4.62244	0	4.8407	0	5.16562	0	5.58389	0	6.51595	0	5.24554	0	4.53503	0	4.05691	0	4.07696	0	1.19306	0	1.84122	0	2.06757	0	1.93468	0	4.65222	0	3.91435	0	1.80154	0	1.3681	0
"n-Ty10|chr14_191_tRNATyr_GTA_I+|+|chr14:51709164-51709253"	chr14:51709164-51709253"	"n-Ty10	chr14_191_tRNATyr_GTA_I+	"+"	"<1.5Kbp from RNAP-III"	4.9432	0	5.67427	0	5.91907	0	5.05298	0	4.91328	0	5.30044	0	6.34005	0	6.80196	0	5.47612	0	4.77469	0	4.12838	0	4.33871	0	2.69482	0	3.06537	0	3.16359	0	2.95448	0	6.07839	0	5.11408	0	2.83554	0	2.06136	0
"n-Tp15|chr14_192_tRNAPro_TGG+|+|chr14:51710322-51710393"	chr14:51710322-51710393"	"n-Tp15	chr14_192_tRNAPro_TGG+	"+"	"<1.5Kbp from RNAP-III"	4.10302	0.226	4.10862	0.501	5.26797	0.295	4.03641	1.334	3.76382	0.792	4.67531	1.525	4.9976	0.354	6.40589	0.13	5.38241	0	5.57035	0	4.98093	0	4.94201	0	3.34345	0	3.34265	0	3.73788	0.015	3.48844	0	6.48313	0.002	5.69715	0	3.16684	0.024	2.70458	0
"n-Tr6|chr14_209_tRNAArg_ACG+|+|chr14:55136533-55136605"	chr14:55136533-55136605"	"n-Tr6	chr14_209_tRNAArg_ACG+	"+"	">1.5Kbp from RNAP-III and <2.65Kbp from RNAP-II"	5.31096	0	5.3162	0	6.68799	0	5.73976	0	6.05368	0	6.46931	0	6.02166	0	6.33286	0	4.38817	0	4.79101	0	4.55549	0	4.18644	0	1.42733	0	1.57273	0	2.44168	0	1.8909	0	1.87195	0	1.75321	0	1.67982	0	1.67511	0
"n-Tt2|chr14_628_tRNAThr_AGT-|-|chr14:59436990-59437063"	chr14:59436990-59437063"	"n-Tt2	chr14_628_tRNAThr_AGT-	"-"	">1.5Kbp from RNAP-III and <2.65Kbp from RNAP-II"	-0.22669	0	-0.03954	0	-0.07458	0	-0.56248	0	0.00371	0	-0.33808	0	0.14041	0	0.42042	0	-0.94392	0	-0.93764	0	-1.34714	0	-1.55252	0	-0.62711	0	-0.38009	0	-0.28351	0	-0.30672	0	-0.82497	0	0.02804	0	-0.72648	0	-0.85748	0
"n-Te16|chr14_347_tRNAGlu_TTC+|+|chr14:76552581-76552652"	chr14:76552581-76552652"	"n-Te16	chr14_347_tRNAGlu_TTC+	"+"	">1.5Kbp from RNAP-III and >2.65Kbp from RNAP-II"	4.93065	0.021	4.642	0	6.27421	0.027	5.33097	0.165	5.73206	0.094	6.10882	0.03	5.5572	0.018	6.52581	0.227	4.57032	0	4.95308	0	4.0691	0	3.71633	0	2.10802	0	1.47895	0	2.03112	0	2.28026	0	2.14989	0	1.02456	0	1.79354	0	0.82088	0
"n-Te14|chr14_359_tRNAGlu_TTC+|+|chr14:79881475-79881546"	chr14:79881475-79881546"	"n-Te14	chr14_359_tRNAGlu_TTC+	"+"	">1.5Kbp from RNAP-III and <2.65Kbp from RNAP-II"	3.8238	0	3.85862	0	5.32453	0	4.03032	0	4.94452	0	5.20047	0	4.46483	0	5.2822	0	6.80509	0	6.68463	0	6.45046	0	5.77569	0	3.97691	0	4.15526	0	4.37047	0	4.0505	0	4.39236	0	4.10653	0	3.59171	0	4.00809	0
"n-Tf5|chr14_457_tRNAPhe_GAA-|-|chr14:118488747-118488819"	chr14:118488747-118488819"	"n-Tf5	chr14_457_tRNAPhe_GAA-	"-"	">1.5Kbp from RNAP-III and >2.65Kbp from RNAP-II"	2.98743	1.26	2.78108	0.592	4.13221	0.743	3.39051	0.454	4.2855	0.702	3.33506	1.287	3.39644	0.888	4.56919	1.413	4.92976	0	5.07312	0	4.59394	0	4.72534	0	0.35313	0	0.38551	0	0.88815	0	0.61846	0	0.836	0	0.17241	0	0.59187	0.088	0.42927	0
"n-Tn2|chr15_1013_tRNAAsn_GTT-|-|chr15:16205705-16205778"	chr15:16205705-16205778"	"n-Tn2	chr15_1013_tRNAAsn_GTT-	"-"	">1.5Kbp from RNAP-III and >2.65Kbp from RNAP-II"	0.25652	0	-0.07538	0	-0.46538	0	0.15834	0	0.07231	0	-0.0482	0	0.14598	0	-0.05535	0	-1.45842	0	-1.70741	0	-1.31885	0	-1.45189	0	-0.40339	0	-0.60667	0	-0.67522	0	-0.27198	0	-0.78543	0	-0.13611	0	-0.21054	0	-0.78498	0
"n-Tm16|chr15_913_tRNAMet_CAT-|-|chr15:57807538-57807610"	chr15:57807538-57807610"	"n-Tm16	chr15_913_tRNAMet_CAT-	"-"	">1.5Kbp from RNAP-III and >2.65Kbp from RNAP-II"	4.8894	0	4.81903	0	6.09382	0	5.1019	0	5.77392	0	5.95075	0	5.61007	0	6.35548	0	4.74018	0	4.83344	0	4.53237	0	4.61519	0	1.12042	0	1.37069	0	2.00796	0	2.12558	0	2.41159	0	2.16914	0	1.77096	0	2.18441	0
"n-Tm3|chr15_876_tRNAMet_CAT-|-|chr15:69227053-69227124"	chr15:69227053-69227124"	"n-Tm3	chr15_876_tRNAMet_CAT-	"-"	">1.5Kbp from RNAP-III and >2.65Kbp from RNAP-II"	0.13075	0	-0.28612	0.03	0.00465	0.023	-0.28	0	0.21507	1.189	-0.50772	0	-0.29826	0	-0.17208	0	-0.97456	0	-0.99524	0	-1.6557	0.217	-1.4124	0.63	-0.48958	0.295	-1.16745	0.377	-0.51533	0.249	-0.06756	0.081	-1.00002	0.576	-0.5125	0.128	-0.81491	0.391	-0.67188	2.163
"n-Tm4|chr15_355_tRNAMet_CAT+|+|chr15:88471962-88472034"	chr15:88471962-88472034"	"n-Tm4	chr15_355_tRNAMet_CAT+	"+"	">1.5Kbp from RNAP-III and >2.65Kbp from RNAP-II"	0.11625	0	0.76023	0	0.00167	0	-0.21809	0	-0.15605	0	-0.07714	0	-0.02363	0	-0.22747	0	-0.90847	0	-0.99862	0	-1.73328	0	-2.1399	1.485	-0.15782	0.008	-0.36914	0	-0.73253	0.053	-0.07809	0	-0.80174	0	-0.86032	0	-0.46268	0	-1.1348	2.093
"n-Tl2|chr16_829_tRNALeu_AAG-|-|chr16:3012009-3012080"	chr16:3012009-3012080"	"n-Tl2	chr16_829_tRNALeu_AAG-	"-"	">1.5Kbp from RNAP-III and >2.65Kbp from RNAP-II"	-0.28195	61.966	-0.20674	74.414	-0.19893	47.127	-0.56747	100	-0.06208	72.966	0.17461	95.416	-0.21311	31.789	0.07395	83.032	-1.23079	100	-1.4076	100	-1.03164	66.482	-0.95869	67.93	-0.87372	70.209	-0.81247	100	-1.0502	72.377	-0.71059	72.598	-1.18147	82.268	-0.52824	85.322	-0.86614	74.429	-0.7465	46.547
"n-Tl1|chr16_4_tRNALeu_AAG+|+|chr16:3449838-3449909"	chr16:3449838-3449909"	"n-Tl1	chr16_4_tRNALeu_AAG+	"+"	">1.5Kbp from RNAP-III and >2.65Kbp from RNAP-II"	-0.2644	45.157	-0.3974	53.745	-0.02878	37.195	-0.38259	42.092	-0.13283	41.943	0.28712	46.322	-0.41466	17.4	0.10556	72.438	-1.40317	75.841	-1.24172	32.156	-1.34746	33.067	-1.04115	39.905	-0.73826	35.904	-0.3225	41.293	-0.77888	35.138	-1.00675	51.795	-1.17292	40.219	-0.75268	49.305	-0.70536	25.244	-0.82079	29.009
"n-Tt14|chr16_50_tRNAThr_CGT+|+|chr16:13437416-13437487"	chr16:13437416-13437487"	"n-Tt14	chr16_50_tRNAThr_CGT+	"+"	">1.5Kbp from RNAP-III and >2.65Kbp from RNAP-II"	4.32643	0	4.56702	0	5.59236	0	4.45552	0	5.13679	0	5.72603	0	5.11628	0	5.73682	0	4.3172	0	4.33508	0	3.88656	0	3.58175	0	-0.43258	0	-0.53126	0	-0.48819	0	-0.37686	0	-0.9271	0	-0.64911	0	-0.72099	0	-0.41261	0
"n-Tk3|chr16_76_tRNALys_CTT+|+|chr16:16854357-16854429"	chr16:16854357-16854429"	"n-Tk3	chr16_76_tRNALys_CTT+	"+"	">1.5Kbp from RNAP-III and >2.65Kbp from RNAP-II"	0.33982	0	0.72405	0	-0.15182	0	-0.64946	0	-0.11299	0	0.00072	0	-0.20109	0	0.01141	0	-0.71162	0	-0.95969	0	-1.96136	0	-1.70976	0	-0.6816	0	-0.19008	0	-1.10536	0	-0.74539	0	-0.80796	0	-0.5608	0	-0.75367	0	-0.70924	0
"n-Tk2|chr16_267_tRNALys_CTT+|+|chr16:47250659-47250731"	chr16:47250659-47250731"	"n-Tk2	chr16_267_tRNALys_CTT+	"+"	">1.5Kbp from RNAP-III and >2.65Kbp from RNAP-II"	-0.30261	0	0.25694	0	-0.04204	0	-0.31845	0	0.1654	0	-0.48365	0	-0.17117	0	-0.27158	0	-0.72173	0	-1.61661	0	-1.6105	0.195	-1.29456	0	-0.35706	0.067	-0.64295	0	-0.9784	0.288	-0.35172	0	-0.66334	0	-0.42388	0	-0.35505	1.874	-0.09427	0.014
"n-Ti1|chr16_315_tRNAIle_AAT+|+|chr16:75434424-75434497"	chr16:75434424-75434497"	"n-Ti1	chr16_315_tRNAIle_AAT+	"+"	">1.5Kbp from RNAP-III and >2.65Kbp from RNAP-II"	-0.05111	0	-0.24537	0	-0.0816	0	0.12718	0	-0.02025	0	-0.09985	0	-0.03965	0	-0.19889	0	-1.01852	0	-1.11924	0	-1.97849	0	-1.85474	0	-0.46333	0	-0.18999	0	-0.53971	0.032	-0.16705	0	-0.39762	0.003	-0.51723	0	-0.38593	0.018	-0.26471	0
"n-Tk13|chr17_82_tRNALys_CTT+|+|chr17:23670929-23671001"	chr17:23670929-23671001"	"n-Tk13	chr17_82_tRNALys_CTT+	"+"	"<1.5Kbp from RNAP-III"	1.41014	7.162	2.20876	2.123	3.87853	4.257	3.15355	6.284	4.0914	3.765	4.25985	3.315	3.41753	3.48	4.6274	3.131	1.00033	0.492	1.86197	1.738	1.88678	1.001	1.69578	1.241	-0.74056	0.525	-0.08507	0	-0.7938	1.865	-0.86007	0	-0.9917	0.878	-0.72364	0	-0.83358	0.53	-0.57228	1.155
"n-Tk12|chr17_1000_tRNALys_CTT-|-|chr17:23672299-23672371"	chr17:23672299-23672371"	"n-Tk12	chr17_1000_tRNALys_CTT-	"-"	"<1.5Kbp from RNAP-III"	1.67535	8.839	1.47345	3.525	4.32274	4.811	2.28375	12.988	4.16621	4.826	4.06943	4.201	3.94236	4.207	4.76055	3.745	0.32404	0.85	0.54119	5.539	0.21964	4.094	0.27777	4.968	-0.41206	0.572	-0.4379	0	-0.80513	2.52	-0.93139	0	-0.49055	0.892	-0.99126	0	-0.52875	0.596	-0.14394	1.198
"n-Tp11|chr17_998_tRNAPro_TGG-|-|chr17:23675733-23675804"	chr17:23675733-23675804"	"n-Tp11	chr17_998_tRNAPro_TGG-	"-"	">1.5Kbp from RNAP-III and >2.65Kbp from RNAP-II"	0.35556	0	0.77053	0	1.94599	0	1.43136	0	1.55839	0	1.92799	0	1.51826	0	2.90474	0	-0.16989	0	0.63209	0	-0.16895	0	0.75065	0	-0.39036	0	-0.51532	0	-0.79602	0	-0.17904	0	-0.69872	0	-0.77849	0	-0.5652	0	-0.69316	0
"n-Tp10|chr17_83_tRNAPro_CGG+|+|chr17:23677882-23677953"	chr17:23677882-23677953"	"n-Tp10	chr17_83_tRNAPro_CGG+	"+"	">1.5Kbp from RNAP-III and >2.65Kbp from RNAP-II"	1.24832	0	1.9228	0	4.37697	0	3.33567	0	4.48536	0	4.67848	0	3.8825	0	5.36976	0	-0.15623	0	0.07297	0	-1.09992	0	-0.84599	0	-0.40289	0	0.0052	0	-0.60207	0	0.12019	0	-0.79958	0	-1.00145	0	-0.50228	0	-0.85601	0
"n-Tp16|chr17_996_tRNAPro_TGG-|-|chr17:23683443-23683514"	chr17:23683443-23683514"	"n-Tp16	chr17_996_tRNAPro_TGG-	"-"	"<1.5Kbp from RNAP-III"	4.10537	0	5.02484	0	5.33881	0	4.62846	0	5.56896	0	5.82024	0	5.03646	0	6.09204	0	5.19027	0	5.18575	0	4.61955	0	4.19176	0	1.59869	0	1.50766	0	2.24657	0	1.93251	0	1.59104	0	1.22352	0	2.15322	0	1.83412	0
"n-Tk14|chr17_84_tRNALys_CTT+|+|chr17:23684327-23684399"	chr17:23684327-23684399"	"n-Tk14	chr17_84_tRNALys_CTT+	"+"	"<1.5Kbp from RNAP-III"	4.38296	0	4.69623	0	5.4459	0	4.76121	0	5.78418	0	6.11885	0	5.09407	0	6.52881	0	5.44968	0	5.44648	0	4.83863	0	4.54952	0	1.83778	0	2.05888	0	2.46406	0	2.36542	0	2.11379	0	1.55586	0	2.48621	0	2.38541	0
"n-Tr11|chr17_995_tRNAArg_CCT-|-|chr17:23685735-23685807"	chr17:23685735-23685807"	"n-Tr11	chr17_995_tRNAArg_CCT-	"-"	"<1.5Kbp from RNAP-III"	4.55558	0	4.50641	0	5.58053	0	4.80734	0	5.54719	0	5.93647	0	4.79471	0	6.08067	0	1.96753	0	2.63546	0	1.81535	0	1.83887	0	1.50666	0	1.09585	0	1.76828	0	1.86249	0	1.75717	0	1.23571	0	1.9933	0	1.92673	0
"n-Tr8|chr17_994_tRNAArg_CCG-|-|chr17:23687230-23687302"	chr17:23687230-23687302"	"n-Tr8	chr17_994_tRNAArg_CCG-	"-"	"<1.5Kbp from RNAP-III"	4.28219	0	4.26799	0	5.57773	0	4.70119	0	5.38597	0	5.92209	0	4.86496	0	6.22985	0	4.77071	0	5.11582	0	4.65588	0	4.50294	0	3.24636	0	3.43379	0	3.41462	0	3.44573	0	3.35592	0	2.86563	0	3.36181	0	3.65174	0
"n-Tg7|chr17_113_tRNAGly_CCC+|+|chr17:26012033-26012103"	chr17:26012033-26012103"	"n-Tg7	chr17_113_tRNAGly_CCC+	"+"	">1.5Kbp from RNAP-III and <2.65Kbp from RNAP-II"	5.15449	0	4.79768	0	5.76441	0	4.18073	0	5.86681	0	5.81376	0	5.0457	0	6.76321	0	5.12576	0	4.96256	0	4.9785	0	5.1339	0	3.23401	0	2.51586	0	2.77497	0	2.19864	0	2.8366	0	2.27493	0	2.66489	0	2.69901	0
"n-Te4|chr17_720_tRNAGlu_CTC-|-|chr17:56231424-56231495"	chr17:56231424-56231495"	"n-Te4	chr17_720_tRNAGlu_CTC-	"-"	">1.5Kbp from RNAP-III and <2.65Kbp from RNAP-II"	-0.16415	0	0.19401	0	0.1766	0	0.41102	0	-0.07265	0	-0.23559	0	-0.04072	0	0.55637	0	-0.13364	0	-0.37714	0	-1.52238	0	-0.94283	0	0.74534	0	0.52593	0	0.47834	0.055	0.09565	0	0.77126	0.002	0.05521	0.009	0.27664	0.025	0.19247	0
"n-Tv11|chr17_392_tRNAVal_CAC+|+|chr17:59208131-59208203"	chr17:59208131-59208203"	"n-Tv11	chr17_392_tRNAVal_CAC+	"+"	">1.5Kbp from RNAP-III and >2.65Kbp from RNAP-II"	-0.1376	0	-0.15549	0	0.354	0	0.66	0	0.14374	0	0.57796	0	0.31684	0	0.03515	0	-0.44327	0	-1.32778	0	-1.11467	0	-1.08316	0	-0.4825	0	0.05367	0	-0.50223	0	-0.54719	0	-0.67242	0	-0.18111	0	-0.47397	0	-0.17452	0
"n-Tc52|chr17_458_tRNACys_GCA+|+|chr17:71948611-71948682"	chr17:71948611-71948682"	"n-Tc52	chr17_458_tRNACys_GCA+	"+"	">1.5Kbp from RNAP-III and <2.65Kbp from RNAP-II"	2.4934	0	2.522	0	4.51759	0	4.03513	0	4.45752	0	4.85581	0	3.90581	0	5.97393	0	5.51105	0	5.83049	0	5.33751	0	5.16826	0	2.0396	0	2.37421	0	2.34213	0	2.34393	0	2.25905	0	2.16602	0	2.01215	0	2.26104	0
"n-Ti17|chr17_516_tRNAIle_TAT_I+|+|chr17:84261284-84261376"	chr17:84261284-84261376"	"n-Ti17	chr17_516_tRNAIle_TAT_I+	"+"	">1.5Kbp from RNAP-III and >2.65Kbp from RNAP-II"	3.81217	0	3.86595	0	5.08569	0	4.4668	0	4.97533	0	4.86103	0	4.45785	0	5.12738	0	4.60528	0	4.18817	0	4.61791	0	4.14176	0	1.42312	0	1.15334	0	1.42387	0.004	0.77689	0	1.39199	0.003	1.15471	0	1.38539	0	1.20504	0
"n-Tt10|chr18_633_tRNAThr_CGT-|-|chr18:46446083-46446154"	chr18:46446083-46446154"	"n-Tt10	chr18_633_tRNAThr_CGT-	"-"	">1.5Kbp from RNAP-III and <2.65Kbp from RNAP-II"	0.3694	0	-0.52558	0	0.3808	0	-0.28659	0	-0.17169	0	-0.45879	0	0.02899	0	0.27178	0	-0.98069	0	-1.5549	0	-0.98647	0.963	-1.26281	0	-0.25377	0	-0.32947	0	-0.37431	1.394	-0.87327	0	-0.44703	0	-0.16369	0	-0.68899	0	-0.79731	0
"n-Tl3|chr19_2_tRNALeu_AAG+|+|chr19:3066556-3066627"	chr19:3066556-3066627"	"n-Tl3	chr19_2_tRNALeu_AAG+	"+"	">1.5Kbp from RNAP-III and >2.65Kbp from RNAP-II"	0	0	0	0	0	0	0	0	0	0	0	0	0	0	0	0	0	0	0	0	0	0	0	0	0	0	0	0	0	0	0.26785	0	0	0	0	0	0	0	0	0
"n-Ta9|chr19_8_tRNAAla_AGC+|+|chr19:3576263-3576335"	chr19:3576263-3576335"	"n-Ta9	chr19_8_tRNAAla_AGC+	"+"	">1.5Kbp from RNAP-III and <2.65Kbp from RNAP-II"	4.18208	0	4.16055	0	6.04332	0	5.29959	0	5.36433	0	5.43355	0	5.1939	0	5.6168	0	5.04511	0	4.74536	0	4.67666	0	4.21347	0	2.74985	0	2.88506	0	2.80777	0	2.53045	0	2.71902	0	2.37619	0	2.256	0	2.33641	0
"n-Ts20|chr19_711_tRNASer_GCT-|-|chr19:5038304-5038385"	chr19:5038304-5038385"	"n-Ts20	chr19_711_tRNASer_GCT-	"-"	">1.5Kbp from RNAP-III and <2.65Kbp from RNAP-II"	3.55291	0	3.12406	0	5.48693	0	4.62543	0	5.37161	0	5.59103	0	5.06612	0	5.67062	0	4.73173	0	4.90774	0	4.79175	0	4.62836	0	1.01125	0	0.35034	0	2.07438	0	1.22513	0	1.3068	0	1.02799	0	1.13641	0	1.70884	0
"n-Tf6|chr19_106_tRNAPhe_GAA+|+|chr19:12076726-12076798"	chr19:12076726-12076798"	"n-Tf6	chr19_106_tRNAPhe_GAA+	"+"	">1.5Kbp from RNAP-III and >2.65Kbp from RNAP-II"	4.26289	0.3	4.29862	0.327	6.20003	0.087	5.67849	0.061	5.79012	0.111	5.95595	0.272	5.5588	0.123	6.92624	0.193	0.53485	0	0.38861	0	0.37422	0	0.69516	0	-0.60121	0	-0.19911	0	-0.52974	0	-0.26219	0	-0.44558	0	-0.55079	0	-0.81388	0.257	-0.26614	0
"n-Tk29|chr19_107_tRNALys_TTT+|+|chr19:12080529-12080601"	chr19:12080529-12080601"	"n-Tk29	chr19_107_tRNALys_TTT+	"+"	">1.5Kbp from RNAP-III and >2.65Kbp from RNAP-II"	4.70193	0.282	4.6056	0.441	5.92117	0.307	4.95169	0.542	5.6065	0.293	5.8114	0.399	4.94524	0.284	6.30629	0.212	4.60447	0	4.3611	0	4.15992	0	4.03628	0	0.93434	0	0.89248	0	1.88402	0.075	1.32556	0	0.8667	0	0.7112	0	1.72002	0	1.84502	0.128
"n-Tf2|chr19_108_tRNAPhe_GAA+|+|chr19:12083035-12083107"	chr19:12083035-12083107"	"n-Tf2	chr19_108_tRNAPhe_GAA+	"+"	"<1.5Kbp from RNAP-III"	0.79011	0	1.38393	0	3.05474	0	1.70705	0	2.95665	0	3.50765	0	2.80964	0	4.29179	0	1.87296	0	1.60304	0	2.04937	0	1.72361	0	-0.38358	0	0.02644	0	-0.15453	0	-0.23421	0	-0.34813	0	-0.3105	0	0.56579	0	0.04431	0
"n-Tk30|chr19_639_tRNALys_TTT-|-|chr19:12084186-12084258"	chr19:12084186-12084258"	"n-Tk30	chr19_639_tRNALys_TTT-	"-"	"<1.5Kbp from RNAP-III"	4.84448	0	4.6607	0	6.42726	0	5.19327	0	5.81918	0	6.75652	0	6.07024	0	6.72521	0	3.85528	0	3.31898	0	3.61493	0	3.29949	0	2.80406	0	2.91523	0	2.61949	0	1.49407	0	2.68525	0	2.56584	0	2.32468	0	2.39226	0
"n-Tl26|chr19_638_tRNALeu_TAA-|-|chr19:12085576-12085658"	chr19:12085576-12085658"	"n-Tl26	chr19_638_tRNALeu_TAA-	"-"	"<1.5Kbp from RNAP-III"	4.85502	0	3.86547	0	6.11684	0	4.61571	0	5.4158	0	6.17094	0	5.643	0	6.13736	0	4.8197	0.1	4.55094	0.001	4.2303	0.078	3.93263	0.059	3.20912	0.001	2.82515	0	2.62383	0.005	2.21976	0	2.85225	0.091	2.60688	0	2.29752	0.227	2.40048	0
"n-Tr21|chr19_637_tRNAArg_TCT_I-|-|chr19:12086078-12086163"	chr19:12086078-12086163"	"n-Tr21	chr19_637_tRNAArg_TCT_I-	"-"	"<1.5Kbp from RNAP-III"	4.69003	0.059	4.56744	0	5.75257	0.241	5.20647	0.276	5.46906	0.285	6.19063	0.207	5.20276	0.118	6.16292	0.137	4.66159	0.232	4.0861	0.183	3.77159	0.138	3.47927	0.085	1.02031	0.438	0.94728	0	0.36553	1.127	0.6208	0	0.90923	0.35	0.66269	0	0.39321	1.061	0.45861	0
"n-Tv21|chr19_109_tRNAVal_TAC+|+|chr19:12086421-12086493"	chr19:12086421-12086493"	"n-Tv21	chr19_109_tRNAVal_TAC+	"+"	"<1.5Kbp from RNAP-III"	4.68512	1.278	4.85746	1.262	5.78893	1.362	4.94483	2.945	5.63814	2.119	6.15128	3.437	5.45503	1.409	6.34925	1.417	4.54858	0.241	3.83231	0.225	3.6336	0.155	3.39467	0.096	0.08693	0.838	0.55305	0	-0.15364	1.681	0.37955	0	0.44709	0.489	0.25045	0	-0.13216	1.489	0.3293	0
"n-Tv22|chr19_110_tRNAVal_TAC+|+|chr19:12086756-12086828"	chr19:12086756-12086828"	"n-Tv22	chr19_110_tRNAVal_TAC+	"+"	"<1.5Kbp from RNAP-III"	3.17391	4.826	3.78406	5.003	5.57624	2.367	4.70377	2.038	4.88755	2.752	5.50396	2.545	5.29526	2.346	6.04128	1.552	4.75091	0.247	4.15696	0.464	3.91364	0.485	3.66302	0.325	-0.04519	0.949	0.67549	0	-0.15892	2.997	0.68145	0	0.42321	0.539	0.18259	0	-0.02919	1.839	0.39369	0
"n-Tq11|chrX_936_tRNAGln_TTG-|-|chrX:13436292-13436363"	chrX:13436292-13436363"	"n-Tq11	chrX_936_tRNAGln_TTG-	"-"	">1.5Kbp from RNAP-III and >2.65Kbp from RNAP-II"	-0.38881	0	-0.00857	0	0.14982	0	-0.55906	0	0.23063	0	0.51975	0	-0.22225	0	0.78786	0	-0.97962	0	-0.70058	0	-1.81148	0	-1.15517	0	0.01028	0	-0.60878	0	-0.49727	0	-0.30879	0	-1.02258	0	-1.03416	0	-0.28138	0	0.02844	0
"n-Tp13|chrX_931_tRNAPro_TGG-|-|chrX:14279742-14279813"	chrX:14279742-14279813"	"n-Tp13	chrX_931_tRNAPro_TGG-	"-"	">1.5Kbp from RNAP-III and >2.65Kbp from RNAP-II"	-0.16384	0	-0.2986	0	0.20012	0	-0.36341	0	-0.18027	0	0.04494	0	0.0278	0.232	0.06523	0	-0.64552	0.431	-0.9742	0	-1.33606	0	-1.01733	0	-0.82245	1.032	-0.54765	0	-0.43692	0	-0.66508	0	-0.62824	0.533	0.09165	0	-0.46911	1.924	-0.51661	0.244
"n-Ta2|chrX_159_tRNAAla_AGC+|+|chrX:53840716-53840788"	chrX:53840716-53840788"	"n-Ta2	chrX_159_tRNAAla_AGC+	"+"	">1.5Kbp from RNAP-III and <2.65Kbp from RNAP-II"	-0.05022	0	-0.53334	0	-0.20486	0	-0.98723	0	0.03091	0	-0.0214	0	-0.05318	0	0.0033	0	-1.11544	0	-1.00273	0	-1.02039	0	-1.29534	0	0.29168	0	0.33338	0	0.84628	0	0.10239	0	0.27437	0	0.40603	0	0.14734	0	0.13694	0
"n-Tr13|chrX_321_tRNAArg_CCT+|+|chrX:108490826-108490898"	chrX:108490826-108490898"	"n-Tr13	chrX_321_tRNAArg_CCT+	"+"	">1.5Kbp from RNAP-III and >2.65Kbp from RNAP-II"	-0.10137	0	0.1132	0	0.45715	0	0.1586	0	0.66294	0	0.80197	0	0.15956	0	1.01329	0	-1.19855	0	-0.84784	0	-1.3865	0	-1.12996	0	-0.08943	0	-0.95025	0	-0.36898	0	-0.19694	0	-0.5812	0.069	-0.33753	0.043	-0.44226	1.084	-1.00325	0
"n-Tk19|chrX_643_tRNALys_CTT-|-|chrX:132730271-132730343"	chrX:132730271-132730343"	"n-Tk19	chrX_643_tRNALys_CTT-	"-"	">1.5Kbp from RNAP-III and >2.65Kbp from RNAP-II"	0.0087	0	0.04179	0	-0.14801	0	0.45514	0	0.21035	0	0.25415	0	-0.20457	0	0.02112	0	-0.85855	0	-0.95135	0	-1.28828	0	-1.12881	0	-0.17912	0	0.12366	0	-0.4933	0	0.47934	0	-0.38327	0	-0.32616	0	-0.39902	0	-0.1601	0
"n-Ta31|chrX_363_tRNAAla_TGC+|+|chrX:132892141-132892212"	chrX:132892141-132892212"	"n-Ta31	chrX_363_tRNAAla_TGC+	"+"	">1.5Kbp from RNAP-III and <2.65Kbp from RNAP-II"	0.17998	0	0.04929	0	0.33778	0	-0.0641	0	0.2906	0	0.39052	0	0.00667	0	0.404	0	-1.13629	0	-1.00517	0	-1.29138	4	-1.29007	7.43	-0.6177	0	-0.03499	0	-0.30384	0	-0.36871	0	-0.29475	1.999	-0.31091	0	-0.12035	0	-0.5002	0
"n-Ta23|chrX_364_tRNAAla_CGC+|+|chrX:132902260-132902331"	chrX:132902260-132902331"	"n-Ta23	chrX_364_tRNAAla_CGC+	"+"	">1.5Kbp from RNAP-III and <2.65Kbp from RNAP-II"	0.05842	1.231	0.30171	5.77	-0.19515	0.901	0.49673	0	0.1014	3.732	-0.42226	0	0.11977	0	-0.68331	0	-0.50651	0	-0.60823	7.547	-1.07931	4.754	-1.47672	24.615	-0.53756	3.349	-0.09798	0	-0.59624	3.693	-0.32263	0	-0.65643	3.662	-1.05747	21.309	-0.36817	2.893	-1.10782	0
"n-Ta26|chrX_640_tRNAAla_CGC-|-|chrX:132913905-132913976"	chrX:132913905-132913976"	"n-Ta26	chrX_640_tRNAAla_CGC-	"-"	"<1.5Kbp from RNAP-III"	-0.29593	96.4	0.12181	100	0.05617	74.998	-0.32547	33.739	-0.03234	50.407	-0.29547	100	-0.27328	100	-0.4869	0	-0.69418	60.021	-1.35278	100	-1.02339	77.783	-1.12537	63.638	-0.84876	41.01	-0.46076	68.06	-0.45252	56.463	-1.09104	19.745	-0.5549	37.023	-1.22121	95.623	-0.67561	49.31	-1.24117	66.667
"n-Ta35|chrX_366_tRNAAla_TGC+|+|chrX:132915286-132915357"	chrX:132915286-132915357"	"n-Ta35	chrX_366_tRNAAla_TGC+	"+"	"<1.5Kbp from RNAP-III"	-0.143	5.428	0.53977	0	-0.08897	0	0.12735	19.365	-0.24581	0	-0.19834	0	-0.14417	0	0.17348	0	-1.31739	36.334	-0.843	29.412	-1.31652	12.442	-1.25401	26.063	-0.47316	12.607	-0.83188	26.472	-0.55715	13.379	-0.37664	9.091	-0.89743	2.992	-1.24728	8.93	-0.63397	18.68	-0.88557	4.657
"n-Ta25|chrX_639_tRNAAla_CGC-|-|chrX:132930061-132930132"	chrX:132930061-132930132"	"n-Ta25	chrX_639_tRNAAla_CGC-	"-"	"<1.5Kbp from RNAP-III"	-0.2686	100	-0.04699	100	0.09138	76.578	-0.49756	44.889	-0.10427	100	0.07804	15.664	-0.13046	64.951	-0.1579	0	-0.55547	49.595	-0.88036	26.177	-1.06315	93.88	-0.8143	77.807	-0.69742	34.733	-0.43	66.324	-0.4824	40.756	-1.3085	22.64	-0.53462	28.06	-0.8377	32.567	-0.55786	36.976	-0.07819	26.92
"n-Ta36|chrX_368_tRNAAla_TGC+|+|chrX:132931443-132931514"	chrX:132931443-132931514"	"n-Ta36	chrX_368_tRNAAla_TGC+	"+"	"<1.5Kbp from RNAP-III"	0.06012	4.298	-0.13408	0	-0.02553	0	0.13436	16.647	0.05733	0	-0.06137	0	-0.16282	0	0.09995	0	-1.13581	60.658	-0.54823	29.412	-1.04035	21.42	-0.97805	38.379	-0.53671	16.575	-0.76286	41.823	-0.35269	15.723	-0.07816	9.091	-0.55795	2.559	-0.76255	9.428	-0.55676	14.406	-0.07138	7.694
"n-Ta24|chrX_369_tRNAAla_CGC+|+|chrX:132936407-132936478"	chrX:132936407-132936478"	"n-Ta24	chrX_369_tRNAAla_CGC+	"+"	">1.5Kbp from RNAP-III and >2.65Kbp from RNAP-II"	-0.31805	9.617	0.60825	6.409	0.02187	12.34	-0.33848	0	0.02151	3.185	-0.49516	0	0.05811	13.374	-0.1813	0	-0.74202	0	-0.94846	0	-0.84582	21.759	-1.03561	22.595	-0.66813	0	-0.15186	0	-0.7291	15.682	-0.32851	12.19	-0.24448	14.151	-0.76437	14.286	-0.15213	12.536	-0.77759	0
"n-Ta33|chrX_637_tRNAAla_TGC-|-|chrX:132964904-132964975"	chrX:132964904-132964975"	"n-Ta33	chrX_637_tRNAAla_TGC-	"-"	">1.5Kbp from RNAP-III and <2.65Kbp from RNAP-II"	-0.21163	0	-0.18956	0	-0.13634	0	0.25783	0	-0.02839	0	0.0702	0	-0.62534	0	-0.61541	0	-0.72452	0	-1.3004	0	-1.15401	0	-1.33849	0	-0.47357	0	-0.10419	0	-0.79314	0	-0.53967	0	-0.76836	0	-0.89465	0	-0.79503	0	-1.13929	0
"n-Ta32|chrX_371_tRNAAla_TGC+|+|chrX:133088264-133088335"	chrX:133088264-133088335"	"n-Ta32	chrX_371_tRNAAla_TGC+	"+"	">1.5Kbp from RNAP-III and <2.65Kbp from RNAP-II"	0.21097	0	-0.11301	0	-8e-04	0	-0.59607	0	0.14031	0	0.13405	0	0.03281	0	0.01888	0	-0.51244	0	-0.87627	0	-0.84982	0	-1.27932	0	0.12489	0	-0.43469	0	-0.50083	0	-0.51389	0	-0.71384	0	-0.05962	0	0.25548	0	-1.26446	0
"n-Ta21|chrX_636_tRNAAla_CGC-|-|chrX:133102404-133102475"	chrX:133102404-133102475"	"n-Ta21	chrX_636_tRNAAla_CGC-	"-"	"<1.5Kbp from RNAP-III"	-0.18188	0.384	-0.12063	13.526	0.05059	24.295	-0.57603	0	0.05621	3.058	-0.552	100	-0.13352	0	-0.06708	0	-0.89473	0	-0.53615	0	-0.95244	0.281	-1.25106	10.765	-0.65471	2.281	-0.24299	0	-0.62738	8.759	-0.65345	0	-0.46415	3.77	-0.22275	1.655	-0.61767	9.046	-0.54489	7.323
"n-Ta37|chrX_372_tRNAAla_TGC+|+|chrX:133103785-133103856"	chrX:133103785-133103856"	"n-Ta37	chrX_372_tRNAAla_TGC+	"+"	"<1.5Kbp from RNAP-III"	0.351	0	-0.04118	0	-0.03454	0	0.08686	0	-0.02399	0	-0.10864	0	-0.03353	0	0.20689	0	-1.35099	0	-1.19412	0	-0.86526	0	-1.1137	0.808	-0.17011	0	-0.51688	0	-0.53617	0.248	-0.06482	0	-0.30578	2.102	-1.26891	0	-0.38713	1.746	-0.82579	11.157
"n-Ta20|chrX_373_tRNAAla_CGC+|+|chrX:133104302-133104374"	chrX:133104302-133104374"	"n-Ta20	chrX_373_tRNAAla_CGC+	"+"	"<1.5Kbp from RNAP-III"	0.02436	0	0.18854	0	0.0476	0	0.11061	0	0.07818	0	-0.25534	0	-0.16813	0	0.12369	0	-1.21265	0	-0.93742	0	-0.84008	0	-1.0882	0	-0.07008	0	-0.12996	0	-0.3628	0	0.34429	0	-0.48937	0	-0.85771	0	-0.30667	1.017	-0.43859	4.442
"n-Ta30|chrX_375_tRNAAla_TGC+|+|chrX:133124904-133124975"	chrX:133124904-133124975"	"n-Ta30	chrX_375_tRNAAla_TGC+	"+"	">1.5Kbp from RNAP-III and <2.65Kbp from RNAP-II"	0.04022	0	-0.29191	0	-0.28663	0	0.65992	0	-0.0037	0	0.05566	0	0.13513	0	0.77944	0	-0.76315	0	-1.09536	0	-1.4223	0	-1.39598	0	-0.4622	0	-0.11816	0	-0.81389	0	0.22595	0	-0.57869	0	-0.25806	0	-0.43146	0	-0.45248	0
"n-Tv23|chrX_459_tRNAVal_TAC+|+|chrX:157204042-157204114"	chrX:157204042-157204114"	"n-Tv23	chrX_459_tRNAVal_TAC+	"+"	">1.5Kbp from RNAP-III and <2.65Kbp from RNAP-II"	4.8044	0	4.28235	0	6.29076	0	4.73204	0	5.70636	0	5.79685	0	5.47236	0	5.96698	0	4.08679	0	4.0295	0	3.67007	0	3.41597	0	-0.19969	0	-0.05565	0	0.09675	0	-0.28646	0	1.10357	0	0.47768	0	0.12239	0	-0.0797	0
"n-Tl23|chrX_462_tRNALeu_TAA+|+|chrX:157573066-157573148"	chrX:157573066-157573148"	"n-Tl23	chrX_462_tRNALeu_TAA+	"+"	">1.5Kbp from RNAP-III and <2.65Kbp from RNAP-II"	-0.15333	0	-0.21944	0	0.2155	0	0.1469	0	0.25377	0	0.2276	0	0.10218	0	0.40211	0	-1.09228	0	-1.66181	0	-1.20466	0	-0.95435	0	0.0359	0	-0.76431	0	-0.11136	0.142	-0.46689	0	-0.70233	0	-0.19465	1.643	-0.44139	2.164	-0.17007	0.094
"n-Ts3|chrX_493_tRNASer_AGA-|-|chrX:163347665-163347746"	chrX:163347665-163347746"	"n-Ts3	chrX_493_tRNASer_AGA-	"-"	">1.5Kbp from RNAP-III and >2.65Kbp from RNAP-II"	-0.04639	0	0.14871	0	0.04085	0	0.1826	0	-0.2318	0	0.28193	0	0.03273	0	-0.10916	0	-0.09242	0	-1.16243	0	-0.94308	0	-1.27891	0	-0.02694	0	0.58532	0	-0.66698	0	-0.62398	0	-0.65691	0	-0.0044	0	-0.42745	0	-0.00488	0
"B2_Mm2_SINE_B2+|+|chr1:120246867-120247052"	chr1:120246867-120247052"	"B2_Mm2_SINE_B2+	"B2_Mm2_SINE_B2+	"+"	">1.5Kbp from RNAP-III and >2.65Kbp from RNAP-II"	2.0282	0	1.28172	0	4.14473	0	2.7928	0	3.19834	0	3.51009	0	3.14243	0	4.42003	0.072	-1.07576	0	-0.55065	0	-0.87034	0	-0.41291	0	-0.38717	0.037	-0.60767	0	-0.70618	0	-0.52476	0	-0.74491	0	-0.24012	0	-0.82813	0	-0.99468	0
"B2_Mm2_B2_SINE+|+|chr1:130008960-130009059"	chr1:130008960-130009059"	"B2_Mm2_B2_SINE+	"B2_Mm2_B2_SINE+	"+"	">1.5Kbp from RNAP-III and <2.65Kbp from RNAP-II"	1.5563	0	1.4081	2.1	2.68636	0	1.88848	0	2.46233	0	3.37378	0	2.41935	0	3.60497	0	-0.58305	0	-0.71184	0	-0.49453	0	-0.23109	0	0.78098	0.025	0.39613	0	1.29492	0.036	0.72821	1.268	1.05649	0.094	0.97353	0.186	1.27149	0.262	1.30418	0.908
"B2_Mm2_SINE-|-|chr1:172930087-172930186"	chr1:172930087-172930186"	"B2_Mm2_SINE-	"B2_Mm2_SINE-	"-"	">1.5Kbp from RNAP-III and >2.65Kbp from RNAP-II"	0.37412	0	0.56997	0	2.11567	0	0.92367	0	1.27836	0	1.49464	0	1.63985	0	2.8416	0	-0.45615	0	-0.96813	0	-1.94506	0	-0.96211	0	-0.83463	0	-0.42111	3.424	-0.51326	0.026	-0.47652	0	-0.68245	0.019	-0.74938	0	-0.54745	0.025	-0.53936	0.084
"B2_Mm2_B2_SINE-|-|chr1:180241842-180241941"	chr1:180241842-180241941"	"B2_Mm2_B2_SINE-	"B2_Mm2_B2_SINE-	"-"	">1.5Kbp from RNAP-III and >2.65Kbp from RNAP-II"	1.61397	0.345	1.50025	0	2.45091	0.236	0.87125	0	1.93047	0	2.12683	2.391	2.40481	0.33	2.27534	0.597	0.10352	0	-0.79884	0	-0.77232	0	-0.73533	0	0.76062	0	1.35194	0	1.04751	0	0.38022	0.204	1.519	0	0.72905	0	0.93647	0	0.95077	0
"B2_Mm1t_B2_SINE+|+|chr2:78964614-78964713"	chr2:78964614-78964713"	"B2_Mm1t_B2_SINE+	"B2_Mm1t_B2_SINE+	"+"	">1.5Kbp from RNAP-III and >2.65Kbp from RNAP-II"	0.16808	0.051	0.35708	0.322	-0.19092	0.067	0.42457	4.06	-0.01076	0	0.05618	0	0.3182	1.098	0.13307	0	-0.8811	0	-1.26865	0	-1.57697	0.044	-1.15838	0	-0.12278	0.042	0.10635	0.342	-0.88871	0.089	-0.79716	0	-0.80703	0.946	-0.83166	0.45	-0.69887	0.693	-0.07895	0.15
"B1_Mus1_Alu_SINE+|+|chr2:80479746-80479845"	chr2:80479746-80479845"	"B1_Mus1_Alu_SINE+	"B1_Mus1_Alu_SINE+	"+"	">1.5Kbp from RNAP-III and <2.65Kbp from RNAP-II"	0.37123	0	0.21693	0	0.50926	0	0.16842	0	0.57241	0	0.80026	0	0.99073	0	1.55568	0	5.01659	0	5.58021	0	5.22096	0	5.18123	0	0.53604	0	0.32987	0	1.03232	0	1.61467	0	1.28503	0	0.80401	0	0.80793	0.004	1.03325	0
"B2_Mm1a_B2_SINE+|+|chr2:91078023-91078122"	chr2:91078023-91078122"	"B2_Mm1a_B2_SINE+	"B2_Mm1a_B2_SINE+	"+"	">1.5Kbp from RNAP-III and <2.65Kbp from RNAP-II"	1.58335	0	0.89135	0	2.63219	0.003	1.66382	0	1.85717	0	2.4581	0.009	2.52168	0.217	3.63356	0.279	3.63811	0	4.02055	0	3.71193	0	3.61297	0.052	1.7966	0	1.64664	0	2.36575	0.001	2.3458	0	2.21193	0.001	1.91105	0	1.8826	0	2.36323	0
"B3A_B2_SINE-|-|chr2:118819929-118820028"	chr2:118819929-118820028"	"B3A_B2_SINE-	"B3A_B2_SINE-	"-"	">1.5Kbp from RNAP-III and >2.65Kbp from RNAP-II"	-0.04906	0	-0.39615	0	0.11885	0	-0.26312	0	-0.18019	0	-0.12133	0	0.07323	0	-0.07378	0	-1.12573	0	-0.69712	0	-1.42018	0.031	-1.60057	0	-0.64324	0.019	0.02139	0	-0.63164	0.032	-0.49198	0.037	-0.99325	0.007	-0.25218	0.056	-1.11262	0.017	-0.7804	0
"B1_Mus2_Alu_SINE-|-|chr2:122059558-122059657"	chr2:122059558-122059657"	"B1_Mus2_Alu_SINE-	"B1_Mus2_Alu_SINE-	"-"	">1.5Kbp from RNAP-III and <2.65Kbp from RNAP-II"	0.76667	0	0.91486	0	1.78914	0	1.09276	0	1.62045	0	1.8169	0	1.31079	0	2.86997	0	4.90276	0	4.60413	0	4.64566	0	4.49782	0	3.0686	0	3.1958	0	3.79733	0	3.24744	0	3.24843	0	2.54839	0	3.36488	0	4.02195	0
"B1F2_Alu_SINE-|-|chr2:154878649-154878748"	chr2:154878649-154878748"	"B1F2_Alu_SINE-	"B1F2_Alu_SINE-	"-"	">1.5Kbp from RNAP-III and <2.65Kbp from RNAP-II"	0.0584	0	0.40165	0	-0.30219	0	0.06595	0	-0.15337	0	-0.35454	0	-0.35894	0	-0.08658	0	1.70515	0	2.42821	0	1.83369	0.141	2.04577	0.003	3.15156	0	3.20028	0	2.08718	0.009	2.46139	0	2.91388	0.004	2.30828	0.005	1.93654	0.012	0.88141	0.087
"B2_Mm2_B2_SINE+|+|chr2:164681329-164681428"	chr2:164681329-164681428"	"B2_Mm2_B2_SINE+	"B2_Mm2_B2_SINE+	"+"	">1.5Kbp from RNAP-III and <2.65Kbp from RNAP-II"	2.15147	0	1.92925	0	4.16522	0	3.35874	0	3.15041	0	3.6421	0	3.29314	0	4.69282	0	3.6713	0	2.93103	0	2.4889	0	2.62792	0	0.2715	0	1.20533	0	0.55602	0	0.39483	0	0.769	0	-0.52618	0	0.7594	0	0.33521	0
"B1_Mus2_Alu_SINE+|+|chr2:173043603-173043702"	chr2:173043603-173043702"	"B1_Mus2_Alu_SINE+	"B1_Mus2_Alu_SINE+	"+"	">1.5Kbp from RNAP-III and <2.65Kbp from RNAP-II"	1.73397	0	0.66752	0	2.42195	0	1.09859	0	2.23351	0	1.53472	0	2.48008	0	2.5111	0	1.79388	0	2.89417	0	2.40288	0	3.00542	0	-0.22769	0	-0.27168	0	0.6652	0	0.52224	0	0.61222	0	-0.03854	0	1.02751	0	0.52983	0
"B2_Mm1t_B2_SINE-|-|chr2:180926179-180926278"	chr2:180926179-180926278"	"B2_Mm1t_B2_SINE-	"B2_Mm1t_B2_SINE-	"-"	">1.5Kbp from RNAP-III and <2.65Kbp from RNAP-II"	0.97916	0	1.29076	0	1.52577	0	1.07633	0	1.58351	0	2.03774	0	1.28085	0	2.55275	0	0.12014	0	-0.50782	0	-0.72404	0	-0.41833	0	2.03827	0	1.85265	0	1.70731	0	1.15694	0	2.22369	0	1.38296	0	1.86793	0	1.71333	0
"B2_Mm2-B2_SINE-|-|chr3:58506340-58506439"	chr3:58506340-58506439"	"B2_Mm2-B2_SINE-	"B2_Mm2-B2_SINE-	"-"	">1.5Kbp from RNAP-III and <2.65Kbp from RNAP-II"	-0.12929	0	-0.03981	0	0.67823	0	-0.07184	0	0.76116	0	0.43395	0	0.57317	0	0.89354	0	-0.61894	0	-1.36656	0	-1.21583	0	-1.56857	0	-0.64449	0	-0.36815	0	-0.20608	0	-0.76606	0	-0.42437	0	0.05316	0	-0.12077	0.04	-0.55988	0
"B1_Mus2_Alu_SINE-|-|chr3:94499511-94499610"	chr3:94499511-94499610"	"B1_Mus2_Alu_SINE-	"B1_Mus2_Alu_SINE-	"-"	">1.5Kbp from RNAP-III and <2.65Kbp from RNAP-II"	1.78476	0	1.60985	0	2.9828	0	1.30463	0	2.53923	0	2.55296	0	2.73066	0	3.38862	0	4.00887	0.002	2.23979	0	1.95982	0	2.77625	0	2.95264	0	3.7945	0	2.12731	0	0.87562	0	1.18968	0	0.97664	0	3.08887	0.032	1.5475	0
"B2_Mm2_B2_SINE-_and_ID_ID_SINE-|-|chr3:94739234-94739333"	chr3:94739234-94739333"	"B2_Mm2_B2_SINE-_and_ID_ID_SINE-	"B2_Mm2_B2_SINE-_and_ID_ID_SINE-	"-"	">1.5Kbp from RNAP-III and <2.65Kbp from RNAP-II"	1.06995	0	0.62308	3.898	2.38749	0.417	0.98702	2.41	1.53691	0.751	1.07216	2.827	1.92896	0.229	2.0348	2.527	3.42262	0.122	3.90074	0.135	2.20416	0	3.41689	0	0.88621	0.231	1.36509	0	0.84226	0.003	1.22946	0	1.43228	0.147	-0.07001	0.162	0.96273	0.258	0.82112	0
"B2_Mm1t_B2_SINE-|-|chr3:121992390-121992489"	chr3:121992390-121992489"	"B2_Mm1t_B2_SINE-	"B2_Mm1t_B2_SINE-	"-"	">1.5Kbp from RNAP-III and >2.65Kbp from RNAP-II"	0.09668	0	0.2365	0	1.51064	0.091	0.85423	0	1.19916	0.43	1.46089	0	1.29957	1.829	2.13002	0.016	-0.21573	0	-1.08758	0	-1.23985	0	-0.77445	0	-0.81567	0.012	0.03388	0	-0.64507	0.022	0.00381	0	-0.54305	0	-0.44616	0.232	-0.38956	0.033	-0.61955	0.033
"B1_Mus2_alu_SINE+|+|chr3:146184477-146184576"	chr3:146184477-146184576"	"B1_Mus2_alu_SINE+	"B1_Mus2_alu_SINE+	"+"	">1.5Kbp from RNAP-III and <2.65Kbp from RNAP-II"	1.38618	0	-0.21916	0	1.527	0	0.68034	0	1.63117	0	1.17403	0	1.12823	0	1.45926	0	5.08608	0	5.38971	0	5.12687	0	4.74734	0.001	2.6042	0	2.30834	0	2.69545	0	2.42946	0	3.04202	0	2.41608	0	2.24099	0	2.43739	0.014
"B2_Mm1t_B2_SINE+|+|chr4:40161169-40161268"	chr4:40161169-40161268"	"B2_Mm1t_B2_SINE+	"B2_Mm1t_B2_SINE+	"+"	">1.5Kbp from RNAP-III and <2.65Kbp from RNAP-II"	0.15908	0	0.04491	0	1.5592	3.498	1.14404	0	1.05948	5.2	1.20497	4.103	1.26953	2.552	2.03035	3.313	-0.96933	0	-1.43061	0	-1.4019	3.068	-0.63388	0	0.19047	0.004	-0.15803	0	0.50599	0	0.4463	0	0.63119	0.31	-0.01238	0	0.7003	0.262	0.75267	0.009
"B2_Mm1t_B2_SINE+|+|chr4:128780080-128780179"	chr4:128780080-128780179"	"B2_Mm1t_B2_SINE+	"B2_Mm1t_B2_SINE+	"+"	">1.5Kbp from RNAP-III and <2.65Kbp from RNAP-II"	1.19354	0.813	1.04373	0	3.71804	1.845	1.94803	12.881	2.43098	1.665	3.4989	1.31	3.00373	2.649	4.26749	1.499	0.35495	0	1.11815	0	1.36705	0.178	1.11417	0	-0.50293	0.05	-0.31257	0	0.6477	0.312	0.4072	0	0.3834	0	0.33587	0	0.42136	0.304	0.62549	0
"B2_Mm1t_B2_SINE+|+|chr4:131972358-131972457"	chr4:131972358-131972457"	"B2_Mm1t_B2_SINE+	"B2_Mm1t_B2_SINE+	"+"	">1.5Kbp from RNAP-III and <2.65Kbp from RNAP-II"	1.53415	0	0.854	0	2.21947	0	1.60986	0	1.94829	0	2.25594	0	2.33433	0	2.74686	0	1.36165	1.065	1.24825	1.782	1.70653	1.464	1.5174	1.461	0.71898	0.405	1.0264	1.649	1.52704	0.824	1.18538	1.356	1.30764	0.641	0.79437	0	1.53429	0.403	0.93811	1.373
"B2_Mm2_B2_SINE+|+|chr4:135478326-135478425"	chr4:135478326-135478425"	"B2_Mm2_B2_SINE+	"B2_Mm2_B2_SINE+	"+"	">1.5Kbp from RNAP-III and <2.65Kbp from RNAP-II"	1.00164	0	0.65808	0	2.16283	0	0.92283	0	1.93125	0	1.80944	0	2.07088	0	2.60762	0	3.2435	0	4.19547	0	3.20275	0	3.46026	0	0.51855	0	0.85339	0	1.39341	0	1.58015	0	1.49045	0	0.25052	0	0.89502	0	1.27944	0
"B1_Mus1_Alu_SINE+|+|chr4:135550206-135550305"	chr4:135550206-135550305"	"B1_Mus1_Alu_SINE+	"B1_Mus1_Alu_SINE+	"+"	">1.5Kbp from RNAP-III and >2.65Kbp from RNAP-II"	1.52582	0	0.88119	0	2.13864	0	1.78264	0	2.06915	0	2.11667	0	2.21299	0	2.91258	0	0.5333	0	0.7907	0	0.58387	0	0.98073	0	0.50555	0.002	1.10958	0	1.07081	0	0.43461	0	1.46052	0	0.91634	0	0.62056	0	0.92233	0.022
"B4_B4_SINE-|-|chr4:141510536-141510635"	chr4:141510536-141510635"	"B4_B4_SINE-	"B4_B4_SINE-	"-"	">1.5Kbp from RNAP-III and <2.65Kbp from RNAP-II"	1.67838	0	0.54347	0	1.43285	0	0.9319	0	1.54638	0	0.86554	0	1.22582	0	1.57677	0	0.77255	0	1.87162	0	1.03037	0	0.69812	0	0.3639	0	0.37978	0	1.16947	0	1.32059	0	-0.52136	0	-0.35919	0	1.28828	0	-0.31701	0
"B2_Mm2_B2_SINE-|-|chr5:30439143-30439242"	chr5:30439143-30439242"	"B2_Mm2_B2_SINE-	"B2_Mm2_B2_SINE-	"-"	">1.5Kbp from RNAP-III and <2.65Kbp from RNAP-II"	2.03602	0	1.47948	0	2.94212	0	2.72993	0.311	3.36318	0	3.05631	0	3.22165	0	3.76138	0	-0.52378	0	-0.63394	0	-1.28289	0	-0.5915	0	-0.74695	0	-0.48679	0	-1.42549	0.176	-0.5319	0	-0.63454	0	-1.01855	0	-0.64389	0	-1.04413	0
"B1_Mus2_Alu_SINE-|-|chr5:33205445-33205544"	chr5:33205445-33205544"	"B1_Mus2_Alu_SINE-	"B1_Mus2_Alu_SINE-	"-"	">1.5Kbp from RNAP-III and <2.65Kbp from RNAP-II"	1.49314	0	0.24306	0	1.97537	0.353	0.45291	0	1.80656	0	1.59495	0	2.17652	0	1.99916	0	3.90715	0	3.86075	0	3.65358	0	3.50261	0	1.56713	0.003	1.95271	0	2.55268	0.001	2.66855	0	2.62114	0	2.30187	0	2.00808	0	2.45536	0
"B2_Mm2_B2_SINE-|-|chr5:54383776-54383875"	chr5:54383776-54383875"	"B2_Mm2_B2_SINE-	"B2_Mm2_B2_SINE-	"-"	">1.5Kbp from RNAP-III and >2.65Kbp from RNAP-II"	1.0793	0	1.24481	0	2.32198	0	1.2475	0	1.8628	0	1.98311	0	2.35046	0	2.35881	0	0.97131	0	0.52802	0	1.4324	0	1.317	0	0.17626	0	0.02086	0	0.85807	0	0.13484	0	0.35347	0	0.09419	0	1.11505	0	0.88638	0
"B2_Mm2_SINE_B2+|+|chr5:65926870-65927025"	chr5:65926870-65927025"	"B2_Mm2_SINE_B2+	"B2_Mm2_SINE_B2+	"+"	">1.5Kbp from RNAP-III and <2.65Kbp from RNAP-II"	2.1954	0.004	2.05167	0	3.62644	0.058	2.32603	0.698	3.11946	0.062	3.74388	0.238	2.77944	0.04	3.79383	0.192	1.91069	0	2.28745	0	2.13829	0.003	2.14018	0.001	-0.26183	0.004	-0.10908	0.012	0.03049	0.007	-0.18313	0	0.04015	0	-0.45769	0	-0.36415	0.007	-0.15583	0.021
"B2_Mm1a_B2_SINE-_and_RLTR13D2_ERVK_LTR-|-|chr5:92781746-92781845"	chr5:92781746-92781845"	"B2_Mm1a_B2_SINE-_and_RLTR13D2_ERVK_LTR-	"B2_Mm1a_B2_SINE-_and_RLTR13D2_ERVK_LTR-	"-"	">1.5Kbp from RNAP-III and <2.65Kbp from RNAP-II"	0.32545	2.544	-0.21724	0	2.0212	0.751	1.07563	0	0.79965	0.151	1.91486	0.055	1.4619	0.842	2.4891	0.513	3.66964	0	3.79547	0	3.52527	0	3.08853	0	0.81382	0.006	1.02638	0.031	1.86025	0.007	1.59825	0.024	1.15866	0.026	1.0401	0	1.57973	0.009	1.70892	0.012
"B2_Mm2_B2_SINE-|-|chr5:93139643-93139742"	chr5:93139643-93139742"	"B2_Mm2_B2_SINE-	"B2_Mm2_B2_SINE-	"-"	">1.5Kbp from RNAP-III and <2.65Kbp from RNAP-II"	2.14846	0	1.96582	0	2.94788	0	1.55338	0	2.49672	0	2.98195	0	2.42888	0	3.39852	0	1.50497	0	1.46379	0	1.51907	0	1.92001	0	0.53698	0	0.77529	0	1.83961	0	1.36548	0	1.76914	0	1.56779	0	2.03543	0	1.96787	0
"B2_Mm2_SINE_B2-|-|chr5:115002158-115002423"	chr5:115002158-115002423"	"B2_Mm2_SINE_B2-	"B2_Mm2_SINE_B2-	"-"	">1.5Kbp from RNAP-III and >2.65Kbp from RNAP-II"	3.32092	0	3.39321	0	5.31042	0	4.37023	0	5.0463	0	4.7509	0	4.77646	0	5.67573	0	1.20395	0	1.45305	0	1.51613	0	1.34488	0	-0.50414	0	0.29842	0	-0.23938	0	-0.33512	0	0.61965	0	0.30708	0	0.01531	0	-0.27634	0
"PB1D7_alu_SINE-|-|chr5:134651370-134651469"	chr5:134651370-134651469"	"PB1D7_alu_SINE-	"PB1D7_alu_SINE-	"-"	">1.5Kbp from RNAP-III and <2.65Kbp from RNAP-II"	-0.14757	0	0.19556	0	-0.15279	0	-0.12908	0	-0.10136	0	-0.10468	0	-0.0556	0	-0.02713	0	5.06248	0	5.06809	0	4.97653	0	4.60622	0	0.98109	0	1.35759	0	1.47814	0	1.54709	0	1.27589	0	1.00814	0	1.22738	0	1.54553	0
"B3_SINE_B2-|-|chr5:135372305-135372576"	chr5:135372305-135372576"	"B3_SINE_B2-	"B3_SINE_B2-	"-"	">1.5Kbp from RNAP-III and >2.65Kbp from RNAP-II"	1.08103	0	0.18977	0	2.7225	0	1.79616	0	2.71582	0	2.98173	0	2.84336	0	3.59669	0	-0.73423	0	-0.9631	0	-1.71911	0	-1.72072	0	-0.62963	0	-0.31839	0	-1.14899	0	-0.67438	0	-0.79842	0	-0.65972	0	-0.49763	0	-0.6952	0
"B1_Mus1_Alu_SINE+|+|chr5:137775343-137775442"	chr5:137775343-137775442"	"B1_Mus1_Alu_SINE+	"B1_Mus1_Alu_SINE+	"+"	">1.5Kbp from RNAP-III and <2.65Kbp from RNAP-II"	0.97067	0.464	1.18541	0.905	2.31947	0.286	1.41655	0	1.56078	0	1.85716	0	2.83563	0	2.61159	0	4.53386	0	4.70299	0	4.25788	0	4.06218	0	1.17297	0	0.96304	0	1.7649	0.079	1.52967	0	1.09143	0	0.54019	0	2.04182	0	1.82342	0
"B2_Mus1_Alu_SINE+|+|chr5:140252062-140252161"	chr5:140252062-140252161"	"B2_Mus1_Alu_SINE+	"B2_Mus1_Alu_SINE+	"+"	">1.5Kbp from RNAP-III and <2.65Kbp from RNAP-II"	1.32882	0	0.69715	0	1.37136	0	1.16265	0	1.5785	0	1.54276	0	1.95018	0	2.01328	0	4.98227	0	5.19628	0	5.04887	0	4.49877	0	0.31729	0	0.87614	0	1.12045	0	1.02976	0	0.82098	0	0.61497	0	0.9547	0	0.44127	0
"B1_Mm_Alu_SINE-|-|chr6:35127220-35127319"	chr6:35127220-35127319"	"B1_Mm_Alu_SINE-	"B1_Mm_Alu_SINE-	"-"	">1.5Kbp from RNAP-III and <2.65Kbp from RNAP-II"	0.22201	0	0.19479	0	1.63288	0	0.0919	0	1.23588	0	0.945	0	1.07136	0	2.39184	0	5.3656	0	5.91791	0	5.55574	0	5.51361	0	0.30176	0	0.26746	0	1.65009	0	1.69617	0	1.36293	0	1.02255	0	0.63307	0	1.02821	0
"B2_Mm2_SINE_B2-|-|chr6:38287916-38288126"	chr6:38287916-38288126"	"B2_Mm2_SINE_B2-	"B2_Mm2_SINE_B2-	"-"	">1.5Kbp from RNAP-III and <2.65Kbp from RNAP-II"	3.69463	0	2.53184	0	4.72449	0	4.35907	0	4.0797	0	4.9055	0	4.33504	0	5.00303	0	-0.09848	0	1.55658	0	0.49349	0	0.43721	0	0.96671	0	0.51104	0	1.92498	0	2.29125	0	2.00859	0	1.33593	0	1.78896	0	1.66397	0
"B2_Mm1a_B2_SINE-_and_B1_Mus1_Alu_SINE-|-|chr6:120876571-120876670"	chr6:120876571-120876670"	"B2_Mm1a_B2_SINE-_and_B1_Mus1_Alu_SINE-	"B2_Mm1a_B2_SINE-_and_B1_Mus1_Alu_SINE-	"-"	">1.5Kbp from RNAP-III and >2.65Kbp from RNAP-II"	1.57495	0	1.93136	0	3.05318	0	1.80434	0	3.02349	0.088	3.62416	0.258	3.37094	0.131	3.49338	0.249	0.2905	0	-0.06593	0	-0.0601	0	-0.07234	0	0.85448	0	1.23233	0	1.46129	0	0.93341	0	0.95432	0	0.27894	0	1.72871	0	1.27383	0
"B4A_SINE_B4-|-|chr6:128710011-128710362"	chr6:128710011-128710362"	"B4A_SINE_B4-	"B4A_SINE_B4-	"-"	"<1.5Kbp from RNAP-III"	5.15271	1.068	4.36765	1.447	5.80952	0.776	5.33913	1.592	5.58295	1.118	5.39169	1.278	5.44448	0.632	5.70448	1.546	4.8087	0.037	4.56884	0.114	4.22614	0.04	3.94805	0.064	2.60162	0.184	1.95911	0	2.56342	0.265	1.93785	0	2.70453	0.098	2.03812	0.187	2.27959	0.226	2.19453	0.571
"B4A_SINE_B4-|-|chr6:128748852-128749049"	chr6:128748852-128749049"	"B4A_SINE_B4-	"B4A_SINE_B4-	"-"	"<1.5Kbp from RNAP-III"	4.96386	1.29	4.33663	2.541	6.12171	0.858	4.40892	2.672	5.7416	1.356	5.80074	1.233	5.35895	0.771	6.01982	1.606	5.14594	0.042	4.73515	0.121	4.59514	0.035	4.19296	0.072	0.18517	0.341	0.34016	0	0.34939	0.006	0.01209	0	1.60933	0	0.9456	0.439	0.26133	0.113	0.05715	0
"B4A_SINE_B4+|+|chr6:128788924-128789196"	chr6:128788924-128789196"	"B4A_SINE_B4+	"B4A_SINE_B4+	"+"	"<1.5Kbp from RNAP-III"	4.92063	0.79	4.60441	0.744	5.69464	0.505	4.87039	0.927	5.56113	0.547	5.20422	0.847	5.17569	0.36	5.4095	0.442	4.84015	0	5.1315	0	4.50588	0.008	4.20439	0	0.44849	0.161	0.03786	0	0.0765	0.173	0.38414	0	0.59016	0	0.17731	0.758	0.59367	0.328	0.32741	0.733
"B2_Mm1a_B2_SINE-|-|chr6:128796113-128796212"	chr6:128796113-128796212"	"B2_Mm1a_B2_SINE-	"B2_Mm1a_B2_SINE-	"-"	">1.5Kbp from RNAP-III and <2.65Kbp from RNAP-II"	0.62469	0.149	0.61618	0	1.7705	0.096	0.80136	0	1.75237	0.251	2.39129	0.586	2.15032	0.526	3.29104	0.355	0.05918	0.032	-0.2095	0	-0.26267	0	-0.10265	0	-0.54105	0.119	-0.22551	0.054	-0.53614	0.11	-0.33853	0	-0.45976	0.054	-0.53381	0.189	-0.46664	0.16	-0.28911	0.287
"B2_Mm1t_B2_SINE-|-|chr6:149096989-149097088"	chr6:149096989-149097088"	"B2_Mm1t_B2_SINE-	"B2_Mm1t_B2_SINE-	"-"	">1.5Kbp from RNAP-III and <2.65Kbp from RNAP-II"	0.96517	0	0.81389	0	3.02091	0.027	2.44775	0	2.61233	0	3.16706	0	2.5076	0.167	3.50425	0	0.42636	0	0.53328	0	0.63688	0	0.87129	0	3.73002	0	3.37007	0	3.28474	0.115	2.99078	0	4.09718	0	3.34632	0.015	4.06975	0.05	3.38214	0
"B2_Mm2_SINE_B2+|+|chr7:52740591-52740766"	chr7:52740591-52740766"	"B2_Mm2_SINE_B2+	"B2_Mm2_SINE_B2+	"+"	">1.5Kbp from RNAP-III and <2.65Kbp from RNAP-II"	0.52593	0	0.89469	0	2.68761	0	2.55198	0	1.69514	0	1.55223	0.257	2.22104	0	3.30012	0	0.47665	0	1.06137	0	-0.41919	0	0.45873	0	1.42428	0.004	2.21682	0	1.99426	0	2.45355	0.375	1.97149	0.001	1.13783	0	1.8718	0.015	2.43173	0
"B2_Mm2_B2_SINE-|-|chr7:54241133-54241232"	chr7:54241133-54241232"	"B2_Mm2_B2_SINE-	"B2_Mm2_B2_SINE-	"-"	">1.5Kbp from RNAP-III and <2.65Kbp from RNAP-II"	1.27884	0	-0.09306	0.032	3.87838	0.004	1.97624	0.042	3.38943	0.177	3.38651	0.368	3.71471	0.011	5.00809	0.09	0.08032	0	0.56275	0	0.20684	0	0.47689	0.006	-0.50927	0.028	-0.6765	0	-0.64428	0.038	-0.80458	0	-0.25734	0	-0.94773	0.046	-0.70527	0.054	-0.75031	0
"B3_B2_SINE+|+|chr7:59763599-59763698"	chr7:59763599-59763698"	"B3_B2_SINE+	"B3_B2_SINE+	"+"	">1.5Kbp from RNAP-III and >2.65Kbp from RNAP-II"	1.85586	0	1.33544	0	3.06545	0	2.0997	0	2.72277	0	2.42294	0	1.83827	0	2.91352	0	0.64075	0	0.45907	0	0.78649	0	1.2573	0	-0.14958	0	-0.22624	0	-0.29256	0	-0.39602	0	-0.28131	0	0.42014	0	-0.75827	0	0.27957	0
"B1_Mus1_SINE_Alu-|-|chr7:117336693-117336856"	chr7:117336693-117336856"	"B1_Mus1_SINE_Alu-	"B1_Mus1_SINE_Alu-	"-"	">1.5Kbp from RNAP-III and >2.65Kbp from RNAP-II"	2.17681	0	1.80778	0	4.4577	0	3.28289	0	2.87367	0	2.7059	0	4.21144	0.006	4.96129	0.01	-0.75897	0	-0.47055	0	-1.15953	0	-0.78636	0	-0.46062	0	-0.35283	0	-1.08167	0	0.20316	0	-0.64911	0.015	-0.96442	0	-0.7029	0	-0.5867	0
"B1_Mus1_SINE_Alu-|-|chr7:127986097-127986293"	chr7:127986097-127986293"	"B1_Mus1_SINE_Alu-	"B1_Mus1_SINE_Alu-	"-"	">1.5Kbp from RNAP-III and <2.65Kbp from RNAP-II"	2.40054	0	2.25114	0	4.35197	0	3.30538	0	3.36785	0	4.71969	0	3.91203	0	5.36536	0	4.76212	0	5.30988	0	4.69431	0	4.64555	0	0.78975	0	0.68764	0	1.85161	0	1.60547	0	1.19265	0	0.6061	0	1.63398	0	1.02615	0
"MIR_SINE_MIR-|-|chr7:128062206-128062333"	chr7:128062206-128062333"	"MIR_SINE_MIR-	"MIR_SINE_MIR-	"-"	"<1.5Kbp from RNAP-III"	5.27821	0	4.68884	0	6.01604	0	5.00013	0	5.80353	0	6.53087	0	5.74654	0	6.71135	0	5.22671	0	5.36216	0	5.60027	0	5.13081	0	2.37556	0	1.99044	0	3.11401	0	2.90883	0	3.1833	0	3.07221	0	3.15294	0	3.28129	0
"B2_Mm1t_B2_SINE+|+|chr7:128147749-128147848"	chr7:128147749-128147848"	"B2_Mm1t_B2_SINE+	"B2_Mm1t_B2_SINE+	"+"	">1.5Kbp from RNAP-III and <2.65Kbp from RNAP-II"	0.71842	1.471	1.50401	0	2.4678	0.782	0.51536	4.821	1.50659	2.191	1.63788	0	1.67352	0.211	3.25462	0.911	-0.11377	0	-0.96671	0	-0.87246	0	-0.57209	0	-0.81478	0	0.05875	0	-0.67166	0.15	-0.86429	0	-0.56042	0.081	-0.5518	0	-0.82417	0.013	-0.83092	0
"B2_Mm1a_B2_SINE-|-|chr7:133786811-133786910"	chr7:133786811-133786910"	"B2_Mm1a_B2_SINE-	"B2_Mm1a_B2_SINE-	"-"	">1.5Kbp from RNAP-III and >2.65Kbp from RNAP-II"	2.33157	2.538	2.11766	5.527	3.72111	1.07	3.10126	1.585	3.54929	1.646	3.64995	0	2.85734	1.599	4.3089	1.293	0.58454	2.56	-0.20086	0	-1.26976	0.977	-0.55972	0	-0.41447	0.685	0.08972	0	0.07292	0	0.43633	0.301	-0.19219	0.609	-0.80763	0	0.00585	0.008	7e-05	0
"B1_Mus1_SINE_Alu-|-|chr7:133824516-133824806"	chr7:133824516-133824806"	"B1_Mus1_SINE_Alu-	"B1_Mus1_SINE_Alu-	"-"	">1.5Kbp from RNAP-III and >2.65Kbp from RNAP-II"	2.99776	0.007	2.35017	0	3.62181	0	1.94935	0	3.20151	0	3.11826	0	3.11477	0.005	3.96261	0	0.63546	0	0.43682	0	-0.1655	0	0.29127	0	0.6647	0.002	1.06029	0	1.75504	0.036	1.42421	0	1.49265	0.009	0.96786	0.026	1.41848	0.067	1.18797	0.023
"B2_Mm2_SINE_B2+|+|chr8:14842649-14843098"	chr8:14842649-14843098"	"B2_Mm2_SINE_B2+	"B2_Mm2_SINE_B2+	"+"	">1.5Kbp from RNAP-III and <2.65Kbp from RNAP-II"	3.54855	0.167	2.31059	0	4.89554	0.148	4.18486	0.012	3.91948	0.05	4.05751	0.177	4.74923	0.001	5.55552	0.059	0.3536	0	0.49406	0	0.08989	0.023	0.38091	0	-0.29834	0	-0.78072	0	-0.78969	0	-0.37032	0	-0.84191	0	-0.38384	0	-0.33499	0	-0.96479	0
"B3_B2_SINE+_and_B1_Mm_Alu_SINE+|+|chr8:86809783-86809882"	chr8:86809783-86809882"	"B3_B2_SINE+_and_B1_Mm_Alu_SINE+	"B3_B2_SINE+_and_B1_Mm_Alu_SINE+	"+"	">1.5Kbp from RNAP-III and >2.65Kbp from RNAP-II"	0.4574	0	-0.68425	0	0.78516	0	0.23775	0	0.54428	0	0.99198	0	1.52176	0	1.22498	1.063	-0.61122	1.331	-0.25691	0	-1.09966	0	-1.38571	0	-0.91429	0.043	-0.88199	0	-0.39645	0	-0.57859	0	-0.68347	0.036	-0.89784	0	-0.30126	0.044	-1.64969	0
"B2_Mm2_B2_SINE-|-|chr8:87404850-87404949"	chr8:87404850-87404949"	"B2_Mm2_B2_SINE-	"B2_Mm2_B2_SINE-	"-"	">1.5Kbp from RNAP-III and <2.65Kbp from RNAP-II"	1.42116	0	1.35106	0	3.85658	0.233	2.73324	0	3.25187	0	4.21072	0	3.50456	0.307	5.03596	0.009	0.01694	0	0.31348	0	-0.41583	0	-0.08121	0	-0.37785	0	-0.30958	0	1.17762	0	1.3205	0	0.08678	0	0.25687	0	0.72696	0	0.29844	0
"B2_Mm1t_SINE_B2+|+|chr8:113522107-113522266"	chr8:113522107-113522266"	"B2_Mm1t_SINE_B2+	"B2_Mm1t_SINE_B2+	"+"	">1.5Kbp from RNAP-III and <2.65Kbp from RNAP-II"	1.70229	0	2.58318	0	2.50501	0	1.71148	0	2.57854	0	3.24596	0	2.53532	0.226	3.47961	0	5.84797	0	5.10717	0	5.32694	0	5.29896	0	2.17487	0	2.50964	0	2.40317	0	1.53994	0	2.49794	0.002	2.14905	0	2.26254	0	2.50433	0
"B2_Mm2_B2_SINE-|-|chr8:126149708-126149807"	chr8:126149708-126149807"	"B2_Mm2_B2_SINE-	"B2_Mm2_B2_SINE-	"-"	">1.5Kbp from RNAP-III and <2.65Kbp from RNAP-II"	0.63251	0	1.08367	0	4.05014	0	2.70733	0	1.96056	0	2.84784	0	3.34718	0	4.7483	0	-1.53637	0	-0.55599	0	-1.30135	0	-0.85396	0	-0.8091	0	-0.69086	0	-1.04203	0	-0.12186	0	-0.94404	0	-0.34716	0	-0.59866	0	0.20372	0
"B2_Mm1a_SINE_B2-|-|chr9:46080760-46081111"	chr9:46080760-46081111"	"B2_Mm1a_SINE_B2-	"B2_Mm1a_SINE_B2-	"-"	">1.5Kbp from RNAP-III and <2.65Kbp from RNAP-II"	1.73892	0	1.00134	0	1.78412	0	0.52489	0	1.80865	0	2.11369	0	2.15165	0	2.39995	0	4.80726	0	4.85493	0	4.99152	0	4.89972	0	6.82585	0.009	6.19619	0	5.71726	0	5.46339	0	6.34741	0	4.99206	0	6.03809	0.005	4.89329	0
"B2_Mm1a_SINE_B2+|+|chr9:65049244-65049401"	chr9:65049244-65049401"	"B2_Mm1a_SINE_B2+	"B2_Mm1a_SINE_B2+	"+"	">1.5Kbp from RNAP-III and <2.65Kbp from RNAP-II"	2.48367	0	1.9838	0	3.97598	0	2.93991	0	4.25549	0	4.08644	0	3.57554	0	4.64321	0	2.35624	0	2.29703	0	1.77268	0	1.69833	0	5.8801	0.023	4.62387	0	5.57655	0.028	5.45124	0	6.48244	0.011	5.50973	0.014	5.80096	0.028	5.91658	0.044
"B2_Mm2_B2_SINE-|-|chr9:66003087-66003186"	chr9:66003087-66003186"	"B2_Mm2_B2_SINE-	"B2_Mm2_B2_SINE-	"-"	">1.5Kbp from RNAP-III and >2.65Kbp from RNAP-II"	1.31807	0	0.88517	0	2.44208	0	1.58884	0	2.51673	0	3.03589	0	1.89923	0	3.34526	0	-0.13059	0	-0.05634	0	-0.67365	0	-0.26119	0	-0.38202	0	-0.56787	0	-0.79959	0	-0.35804	0	-0.60885	0	-0.33125	0	-0.74865	0	-0.76193	0
"B2_Mm2_B2_SINE-|-|chr9:66919915-66920014"	chr9:66919915-66920014"	"B2_Mm2_B2_SINE-	"B2_Mm2_B2_SINE-	"-"	">1.5Kbp from RNAP-III and >2.65Kbp from RNAP-II"	1.51001	0	1.49063	0	3.64663	0	2.49865	0	2.99822	0.432	3.55708	0.013	2.98027	0.152	4.55433	0	0.26696	0	-0.10523	0	-0.82795	0	-0.26527	0	-0.58427	0	-0.37324	0	-0.71564	0.091	-0.40049	0	-0.91193	0	-0.56676	0	-0.60943	0	-1.07242	0
"B2_Mm2_SINE_B2-|-|chr9:107551368-107551823"	chr9:107551368-107551823"	"B2_Mm2_SINE_B2-	"B2_Mm2_SINE_B2-	"-"	">1.5Kbp from RNAP-III and <2.65Kbp from RNAP-II"	1.2879	0	0.84421	0	2.47513	0	1.25855	0	1.39716	0	1.30367	0	2.09498	0	2.02165	0	0.07974	0	0.47293	0	-0.31483	0	0.08646	0	4.32543	0	4.4221	0	4.4641	0	4.55541	0	4.69677	0.012	4.18198	0	4.9165	0	4.29861	0
"B1_Mm_Alu_SINE-|-|chr9:109833765-109833864"	chr9:109833765-109833864"	"B1_Mm_Alu_SINE-	"B1_Mm_Alu_SINE-	"-"	">1.5Kbp from RNAP-III and <2.65Kbp from RNAP-II"	0.30073	0	0.57611	0	1.86095	0	1.07831	0	1.63905	0	2.06009	0	1.86587	0	2.09874	0	5.82723	0	5.54172	0	5.52847	0	5.37179	0	2.5477	0	2.61837	0	3.04088	0	2.63388	0	2.98546	0	2.45167	0	2.36826	0	2.75996	0
"B2_Mm2_B2_SINE+|+|chr10:8702849-8702948"	chr10:8702849-8702948"	"B2_Mm2_B2_SINE+	"B2_Mm2_B2_SINE+	"+"	">1.5Kbp from RNAP-III and >2.65Kbp from RNAP-II"	1.27947	0	0.86567	0	2.0198	0	1.01704	0	1.86948	0	2.15478	0	1.54136	0	2.31022	0	-0.02081	0	-0.50245	0	-0.36259	0	-0.79139	0	-0.0863	0	0.312	0	-1.02339	0	-0.12811	0	-0.39085	0	-0.32423	0	-0.66891	0	-0.51375	0
"B2_Mm1t_B2_SINE+|+|chr10:19798427-19798526"	chr10:19798427-19798526"	"B2_Mm1t_B2_SINE+	"B2_Mm1t_B2_SINE+	"+"	">1.5Kbp from RNAP-III and <2.65Kbp from RNAP-II"	1.89697	0	1.04656	0	3.61895	0.06	2.42324	0	2.4811	0.126	2.70349	0.163	2.44525	0.26	3.40446	0.831	1.03193	0	0.83324	0	1.01019	0	0.87531	0	2.20779	0.014	1.999	0	1.10265	0.033	0.92603	0	1.54748	0.005	0.90606	0.154	1.02448	0.005	0.68274	0
"B1_Mus1_Alu_SINE+|+|chr10:62255334-62255433"	chr10:62255334-62255433"	"B1_Mus1_Alu_SINE+	"B1_Mus1_Alu_SINE+	"+"	">1.5Kbp from RNAP-III and <2.65Kbp from RNAP-II"	1.37251	0	1.07404	0	2.60968	0.009	1.33283	0	2.53379	0	2.41778	0.028	2.05794	0	2.84462	0	5.73109	0	5.98038	0	5.47848	0	5.24197	0	2.62644	0	2.91868	0	3.04823	0	3.03007	0	3.24364	0	2.38226	0	2.47369	0	2.42219	0
"B3_SINE_B2+|+|chr10:62866100-62866281"	chr10:62866100-62866281"	"B3_SINE_B2+	"B3_SINE_B2+	"+"	">1.5Kbp from RNAP-III and <2.65Kbp from RNAP-II"	3.99193	0	4.44082	0	5.39732	0	4.18554	0	4.69463	0	5.25759	0	4.93752	0	6.29459	0	0.24768	0	1.27502	0	0.06758	0	0.40288	0	-0.19733	0	0.26949	0	1.699	0	1.96471	0	1.96693	0	1.75431	0	1.3607	0	1.12852	0
"B2_Mm1a_SINE_B2-|-|chr10:70786302-70786504"	chr10:70786302-70786504"	"B2_Mm1a_SINE_B2-	"B2_Mm1a_SINE_B2-	"-"	">1.5Kbp from RNAP-III and >2.65Kbp from RNAP-II"	1.4887	0.235	1.48953	0	3.00631	0.555	2.1222	1.181	2.65089	0.64	2.81891	0.145	2.84845	0.427	3.62081	0.431	0.23487	0.628	0.65548	0	0.02851	0	0.41233	0	-0.0472	0.103	0.106	0	0.1275	0.072	0.36811	1.283	0.75874	0.009	-0.26173	0	0.70813	0	0.27544	0.213
"B3_SINE_B2+|+|chr10:74967299-74967451"	chr10:74967299-74967451"	"B3_SINE_B2+	"B3_SINE_B2+	"+"	">1.5Kbp from RNAP-III and <2.65Kbp from RNAP-II"	3.20758	0	3.18949	0	4.0961	0	3.77773	0	4.07562	0	4.42785	0	3.47996	0	4.84573	0	0.85268	0	1.52779	0	1.08023	0.003	1.05031	0	4.14783	0	4.49015	0	3.57668	0.001	3.17932	0	4.12487	0	3.75318	0.057	3.34966	0	2.83233	0
"B2_Mm1a_B2_SINE-|-|chr10:79355503-79355602"	chr10:79355503-79355602"	"B2_Mm1a_B2_SINE-	"B2_Mm1a_B2_SINE-	"-"	">1.5Kbp from RNAP-III and <2.65Kbp from RNAP-II"	0.74339	1.041	0.43559	5.791	3.09344	1.761	1.33645	0.608	1.69619	1.605	1.71804	2.252	2.56866	1.606	3.10083	0.797	-0.09527	0	-0.5649	0	-1.11911	0	-0.85622	0.758	0.75389	0	0.7493	0	0.78544	0.206	0.71251	0.685	1.11763	0.058	0.43799	0	1.1728	0	0.45486	0
"B1F2_Alu_SINE+_and_B2_Mm1a_B2_SINE+|+|chr10:79786931-79787030"	chr10:79786931-79787030"	"B1F2_Alu_SINE+_and_B2_Mm1a_B2_SINE+	"B1F2_Alu_SINE+_and_B2_Mm1a_B2_SINE+	"+"	">1.5Kbp from RNAP-III and <2.65Kbp from RNAP-II"	2.99741	0.052	2.61194	0	3.51716	0.152	2.47733	0.066	3.34996	0.061	3.52994	0.044	3.35617	0.04	3.56368	0.07	4.86971	0.003	5.20436	0	4.0442	0	4.39894	0.001	2.72008	0.003	3.25996	0	3.4644	0	3.69293	0	2.09382	0.009	1.80408	0.015	3.10215	0.006	3.1908	0.011
"B2_Mm1a_B2_SINE+|+|chr10:119656419-119656518"	chr10:119656419-119656518"	"B2_Mm1a_B2_SINE+	"B2_Mm1a_B2_SINE+	"+"	">1.5Kbp from RNAP-III and <2.65Kbp from RNAP-II"	0.18058	0	-0.20217	0	0.128	0	-0.57991	0	-0.24778	0	0.27227	0	-0.15373	0	-0.25398	0	0.0909	0	-0.67616	0	-0.67121	0	-0.92396	0	0.83099	0	0.46973	0	0.75703	0	0.33739	0	0.91056	0	0.37526	0.009	0.39496	0	0.07095	0
"B3_SINE_B2-|-|chr10:126508214-126508433"	chr10:126508214-126508433"	"B3_SINE_B2-	"B3_SINE_B2-	"-"	">1.5Kbp from RNAP-III and <2.65Kbp from RNAP-II"	2.45251	0	1.5556	0	4.10286	0	2.94699	0	3.63461	0	3.62527	0	3.54932	0	4.12116	0	3.72082	0	3.89166	0	3.30278	0	3.40556	0	2.08494	0	2.00263	0	2.60622	0	2.37108	0.003	2.28637	0	1.52506	0	2.64827	0	2.54577	0
"B1_Mus1_Alu_SINE-|-|chr10:126597026-126597125"	chr10:126597026-126597125"	"B1_Mus1_Alu_SINE-	"B1_Mus1_Alu_SINE-	"-"	">1.5Kbp from RNAP-III and >2.65Kbp from RNAP-II"	1.62543	0	1.32708	0	2.37525	0	2.04528	0	2.53688	0.072	2.6281	0.884	2.55519	0.005	3.28148	0.191	0.92034	0	1.57196	0	0.94644	0	1.19654	0	1.62047	0	1.59737	0	1.50215	0	1.67737	0	1.55233	0	0.94059	0	1.81808	0.007	1.3312	0
"B1_Mus2_Alu_SINE-|-|chr10:127071228-127071327"	chr10:127071228-127071327"	"B1_Mus2_Alu_SINE-	"B1_Mus2_Alu_SINE-	"-"	">1.5Kbp from RNAP-III and >2.65Kbp from RNAP-II"	0.89012	0	0.34698	3.443	1.81574	0	1.29494	0	1.48662	0	1.06965	0	1.34925	0	1.51652	0	-0.42863	0	-0.15706	0	-0.7705	0	-0.60437	0	-0.48549	0	-0.51948	2.148	-0.54733	0	-0.31772	0	-0.53158	0	-0.88186	0	-0.18764	0	-0.83942	0
"B2_Mm2_B2_SINE+|+|chr11:48676608-48676707"	chr11:48676608-48676707"	"B2_Mm2_B2_SINE+	"B2_Mm2_B2_SINE+	"+"	">1.5Kbp from RNAP-III and <2.65Kbp from RNAP-II"	0.89003	0	-0.01236	0	3.09589	0	1.67146	0	2.2195	0	3.02624	0	2.88914	0	4.18802	0	-0.85331	0	-0.81893	0	-1.07047	0	-0.43465	0	1.60143	0	1.20479	0	1.64569	0	0.96962	0	1.29972	0	0.70244	0	1.45861	0	1.66388	0
"B1_Mur1_Alu_SINE-|-|chr11:48686457-48686556"	chr11:48686457-48686556"	"B1_Mur1_Alu_SINE-	"B1_Mur1_Alu_SINE-	"-"	">1.5Kbp from RNAP-III and <2.65Kbp from RNAP-II"	-0.25029	0	0.32062	0	0.2485	0	0.58428	0	-0.05315	0	-0.11402	0	-0.07133	0	0.25658	0	3.41057	0	4.01037	0	3.49911	0	3.64502	0	2.6165	0	2.55176	0	2.82256	0	3.10151	0	3.06652	0	2.53773	0	2.7967	0	2.92298	0
"B2_Mm2_B2_SINE-_and_Lx7_L1_LINE-|-|chr11:48689042-48689141"	chr11:48689042-48689141"	"B2_Mm2_B2_SINE-_and_Lx7_L1_LINE-	"B2_Mm2_B2_SINE-_and_Lx7_L1_LINE-	"-"	">1.5Kbp from RNAP-III and >2.65Kbp from RNAP-II"	0.20304	0	0.64347	0	1.17793	0.103	0.54379	0	1.19392	0.419	1.88202	2.357	0.50712	0	2.50179	0	-0.39452	0	-0.67033	0	-1.25195	0	-0.65226	0	0.0211	0	0.23908	0	0.22336	0	-0.19856	0	0.25934	0	-0.07084	0	0.32738	0	0.67319	0
"B2_Mm2_B2_SINE+|+|chr11:49998672-49998771"	chr11:49998672-49998771"	"B2_Mm2_B2_SINE+	"B2_Mm2_B2_SINE+	"+"	">1.5Kbp from RNAP-III and <2.65Kbp from RNAP-II"	1.91803	0	1.26789	0	1.89143	0	0.86898	0	1.54105	0	2.56397	0	1.22941	0.084	1.83403	0	0.50348	0	0.27584	0	0.65339	0	0.44959	0	0.77584	0	0.84993	0	0.18962	0.005	-0.01768	0	1.74411	0	1.04292	0	-0.13619	0	-0.00325	0
"B2_Mm1t_B2_SINE-_and_B1_Mur3_alu_SINE-|-|chr11:68889367-68889466"	chr11:68889367-68889466"	"B2_Mm1t_B2_SINE-_and_B1_Mur3_alu_SINE-	"B2_Mm1t_B2_SINE-_and_B1_Mur3_alu_SINE-	"-"	">1.5Kbp from RNAP-III and <2.65Kbp from RNAP-II"	0.73909	0	0.23428	0	3.4403	0.726	1.6237	0	2.41867	1.319	3.55725	0.572	2.8337	0.63	4.21251	0.595	0.15499	0	-0.19816	0	-0.97616	1.666	-0.923	0	-0.54972	0.008	-0.19079	0	-0.6838	0	-0.19452	0	-0.3796	0.586	-0.57077	0	-0.50756	0.632	-0.98902	0.069
"B2_Mm2_B2_SINE+_and_B2_Mm1a_B2_SINE+|+|chr11:69355229-69355328"	chr11:69355229-69355328"	"B2_Mm2_B2_SINE+_and_B2_Mm1a_B2_SINE+	"B2_Mm2_B2_SINE+_and_B2_Mm1a_B2_SINE+	"+"	">1.5Kbp from RNAP-III and <2.65Kbp from RNAP-II"	0.33313	5.931	-0.04078	0	1.12484	2.911	0.80165	0	0.52057	3.201	0.81268	0.322	0.843	4.662	1.47404	0.209	-1.12802	0	-1.19018	0	-1.38651	0	-0.83102	2.763	-0.81572	1.409	-0.79058	4.027	-0.56818	0.459	0.14364	0	-0.87491	1.976	-0.35452	3.681	-0.85788	0.6	-0.34339	0
"B2_Mm1a_B2_SINE+|+|chr11:75160470-75160569"	chr11:75160470-75160569"	"B2_Mm1a_B2_SINE+	"B2_Mm1a_B2_SINE+	"+"	">1.5Kbp from RNAP-III and <2.65Kbp from RNAP-II"	1.34558	0.212	0.67739	0	2.61332	0.641	1.30226	0	1.44969	0	1.6623	0	2.22928	0.038	2.58203	0.553	2.88838	0	4.37879	0	3.30902	0	3.57659	0	-0.03631	0	0.49838	0	0.59275	0.005	0.76902	0	-0.15172	0	-0.42046	2.132	0.39264	0	0.68802	1.007
"B1_Mur4_Alu_SINE+|+|chr11:75237773-75237872"	chr11:75237773-75237872"	"B1_Mur4_Alu_SINE+	"B1_Mur4_Alu_SINE+	"+"	">1.5Kbp from RNAP-III and <2.65Kbp from RNAP-II"	1.49422	0	1.15411	0	2.34688	0	1.40278	0	1.64393	0	1.82714	0	1.6441	0	2.63848	0	2.78347	0	1.29619	0	1.41768	0	2.18279	0	1.49333	0	1.87757	0	0.6138	0	0.07161	0	1.51176	0	0.59081	0	0.65538	0	1.01081	0
"B2_Mm1a_B2_SINE+|+|chr11:97652293-97652392"	chr11:97652293-97652392"	"B2_Mm1a_B2_SINE+	"B2_Mm1a_B2_SINE+	"+"	">1.5Kbp from RNAP-III and >2.65Kbp from RNAP-II"	-0.16342	0.245	0.65764	0	1.18915	0.014	0.9159	0	0.72282	0	0.77159	0	0.83358	0.072	1.58499	0	-0.75285	0	-0.9039	0	-1.32419	0	-1.02529	0	-0.37723	0.232	-0.68708	0	-0.78762	0.035	-0.66532	0	-0.85157	0.076	-0.47781	0.313	-0.78255	0.025	-0.6237	0.039
"B2_Mm2_B2_SINE+|+|chr11:97855307-97855406"	chr11:97855307-97855406"	"B2_Mm2_B2_SINE+	"B2_Mm2_B2_SINE+	"+"	">1.5Kbp from RNAP-III and <2.65Kbp from RNAP-II"	1.94655	0	1.31565	0	4.216	0	2.82286	0	3.71662	0.173	4.1144	0	3.5934	0	4.94614	0	0.79682	0.522	1.07918	0	0.50884	0.188	0.04161	0	-0.69316	0	-0.31256	0	-0.72132	0	-0.45499	0	-0.76521	0	-0.7973	0	-0.7462	0	-1.14277	0
"B2_Mm1t_B2_SINE-_and_B2_Mm2_B2_SINE-|-|chr11:101466556-101466655"	chr11:101466556-101466655"	"B2_Mm1t_B2_SINE-_and_B2_Mm2_B2_SINE-	"B2_Mm1t_B2_SINE-_and_B2_Mm2_B2_SINE-	"-"	">1.5Kbp from RNAP-III and <2.65Kbp from RNAP-II"	0.22433	0	0.02095	0.038	2.02527	0.007	0.9088	0.023	2.04897	0.014	3.03601	0.006	2.00692	0.007	3.09011	0.007	2.06612	0.42	1.47878	0.444	1.41017	0.387	1.17103	0.401	3.66075	7.906	2.70023	22.545	3.94376	5.909	3.51261	13.382	5.24803	1.639	4.77974	3.794	4.57686	4.597	4.75241	3.541
"B2_Mm2_B2_SINE+|+|chr11:101859884-101859983"	chr11:101859884-101859983"	"B2_Mm2_B2_SINE+	"B2_Mm2_B2_SINE+	"+"	">1.5Kbp from RNAP-III and <2.65Kbp from RNAP-II"	-0.12301	0	-0.05646	0	0.87251	0	0.06208	0	0.76523	0	0.27632	0	0.50841	0	0.58396	0	-0.98113	0	-0.56794	0	-1.07296	0	-1.0603	0	-0.8488	0	-0.63295	0	-0.59516	0	-0.91201	0	-0.78423	0	-0.40127	0	-0.49212	0	-1.01504	0
"B2_Mm1t_B2_SINE+_and_MTD_MaLR_LTR-|-|chr12:82631757-82631856"	chr12:82631757-82631856"	"B2_Mm1t_B2_SINE+_and_MTD_MaLR_LTR-	"B2_Mm1t_B2_SINE+_and_MTD_MaLR_LTR-	"-"	">1.5Kbp from RNAP-III and <2.65Kbp from RNAP-II"	-0.04737	0.32	0.08057	0	0.10243	4.214	-0.29282	0	0.12611	0.299	0.48947	1.635	-0.00539	0.686	0.64325	1.484	0.93559	0.014	1.23103	0	1.45285	0	1.40033	0	-0.25974	0	-0.55464	0.06	0.11828	0.074	0.15867	0	-0.08913	0.062	0.12263	0.165	-0.04951	0.128	-0.11266	0.047
"B3A_SINE_B2-|-|chr12:86493988-86494179"	chr12:86493988-86494179"	"B3A_SINE_B2-	"B3A_SINE_B2-	"-"	">1.5Kbp from RNAP-III and <2.65Kbp from RNAP-II"	2.70594	0	1.74776	0	4.67946	0	3.85685	0	3.83441	0	4.10358	0	4.3211	0	5.17105	0	0.17059	0	0.13349	0	-0.06113	0	-0.33978	0	-0.30441	0	0.29905	1.123	0.6246	0.283	1.14271	0	1.50374	0	0.42969	1.37	0.69159	0	0.77745	0
"B2_Mm1t_SINE_B2+|+|chr13:25022629-25022811"	chr13:25022629-25022811"	"B2_Mm1t_SINE_B2+	"B2_Mm1t_SINE_B2+	"+"	">1.5Kbp from RNAP-III and <2.65Kbp from RNAP-II"	1.70747	0	1.44732	0	3.75758	0	3.12834	0	3.21912	0	3.84014	0	3.37013	0	4.01534	0	-0.24179	0	-0.37548	0	-0.56261	0	0.41316	0	0.69073	0	0.2708	0	1.61605	0	1.00247	0	0.92366	0	0.92351	0	2.12227	0	1.77642	0
"B2_Mm1aB2_SINE-|-|chr13:58560282-58560381"	chr13:58560282-58560381"	"B2_Mm1aB2_SINE-	"B2_Mm1aB2_SINE-	"-"	">1.5Kbp from RNAP-III and >2.65Kbp from RNAP-II"	0.01146	2.81	-0.39101	0	0.92105	0.008	0.83444	11.884	0.34777	0.011	0.29125	0.14	0.78162	0.011	0.65724	0.148	-0.7177	0.742	-0.75512	0	-1.93065	0	-0.92494	1.09	-0.70342	0.017	-0.40055	0	-0.95679	0.009	-0.21618	0	-0.8928	0	-0.80478	0.282	-0.60555	0.247	-0.47977	0.06
"B2_Mm2_B2_SINE-|-|chr13:94385175-94385274"	chr13:94385175-94385274"	"B2_Mm2_B2_SINE-	"B2_Mm2_B2_SINE-	"-"	">1.5Kbp from RNAP-III and <2.65Kbp from RNAP-II"	2.03882	0.095	1.50023	0.43	2.88579	0.059	0.95545	0	2.27692	0.082	2.56525	0	2.31586	0.278	3.56913	0.829	0.26099	0	-0.13356	0	-0.51714	0	-0.16041	0.023	5.64853	0.006	6.23668	0	4.74034	0.072	3.25104	0	5.35185	0.034	4.31667	0.113	4.7777	0.045	4.47203	0.057
"B2_Mm2_B2_SINE+|+|chr14:51422741-51422840"	chr14:51422741-51422840"	"B2_Mm2_B2_SINE+	"B2_Mm2_B2_SINE+	"+"	">1.5Kbp from RNAP-III and >2.65Kbp from RNAP-II"	0.1265	0	-0.3179	0	0.80244	0	0.09563	0	0.45906	0	1.26581	0	0.65847	0	2.37657	0	-0.68731	0	-0.80854	0	-1.63191	0	-1.39473	0	-0.43414	0	-0.28989	0	-0.83663	0	-0.71561	0	-0.80563	0	-1.28159	0	-0.62625	0	-0.866	0
"B1_Mur3_SINE_Alu+|+|chr14:55512400-55512584"	chr14:55512400-55512584"	"B1_Mur3_SINE_Alu+	"B1_Mur3_SINE_Alu+	"+"	">1.5Kbp from RNAP-III and <2.65Kbp from RNAP-II"	1.5587	0	1.26286	0	3.92884	0	2.84905	0	3.17606	0	2.89564	0	3.15959	0	3.84756	0	4.35934	0	4.2299	0	4.16695	0	4.161	0	3.47633	0	3.31483	0	3.37829	0	3.35169	0	3.9442	0	3.32543	0	3.92214	0	3.51784	0
"B1_Mus1_Alu_SINE+|+|chr14:71113711-71113810"	chr14:71113711-71113810"	"B1_Mus1_Alu_SINE+	"B1_Mus1_Alu_SINE+	"+"	">1.5Kbp from RNAP-III and <2.65Kbp from RNAP-II"	1.24182	0	0.82678	0	2.06763	0	1.60793	0	2.16693	0	3.13524	0	1.91028	0	2.9655	0	0.12501	0	0.30387	0	0.859	0	0.75993	0	0.6936	0	0.88405	0	1.096	0	0.82368	0	1.05149	0	0.91394	0	1.05942	0	1.0353	0
"B2_Mm1t_B2_SINE+|+|chr14:73693701-73693800"	chr14:73693701-73693800"	"B2_Mm1t_B2_SINE+	"B2_Mm1t_B2_SINE+	"+"	">1.5Kbp from RNAP-III and <2.65Kbp from RNAP-II"	1.42898	0	0.90402	0	2.90673	0	2.34724	0	2.53188	0	3.08246	0	2.70007	0	3.99724	0.022	-0.24271	0	-0.42672	0	-0.69287	0	-0.40975	0	0.2918	0	0.03198	0	0.88725	0	0.59545	0	0.39152	0	-0.1806	0	0.56477	0	0.53097	0
"B1_Mus2_Alu_SINE-|-|chr14:74022510-74022609"	chr14:74022510-74022609"	"B1_Mus2_Alu_SINE-	"B1_Mus2_Alu_SINE-	"-"	">1.5Kbp from RNAP-III and >2.65Kbp from RNAP-II"	1.19019	0	1.03082	0	2.29074	0	1.29977	0	1.85235	0	2.88523	0	1.59896	0	3.10404	0	-0.19711	0	-0.50823	0	0.00633	0	-0.32611	0	-0.32816	0	-0.6772	0	-0.44022	0	-0.20989	0	-0.3501	0	0.57693	0	-0.18457	0	-0.26318	0
"B2_Mm2_SINE_B2+|+|chr15:31156406-31156651"	chr15:31156406-31156651"	"B2_Mm2_SINE_B2+	"B2_Mm2_SINE_B2+	"+"	">1.5Kbp from RNAP-III and <2.65Kbp from RNAP-II"	1.22291	0	0.92275	0	2.3871	0.001	1.14804	0	2.40326	0	1.58463	0	1.7939	0	2.65776	0	4.42218	0	5.1896	0	4.00371	0	4.34957	0	3.47612	0	3.73903	0	4.24059	0	4.00148	0	3.86263	0	3.37362	0	3.91414	0	3.42075	0
"B1_Mus1_Alu_SINE+|+|chr15:41621390-41621489"	chr15:41621390-41621489"	"B1_Mus1_Alu_SINE+	"B1_Mus1_Alu_SINE+	"+"	">1.5Kbp from RNAP-III and <2.65Kbp from RNAP-II"	1.37605	0.267	1.8022	0	1.70325	0	0.81958	0	1.57906	0	0.8326	0	0.98257	0	1.25147	0	5.85542	0	5.69204	0	5.63979	0.009	5.2542	0	3.01917	0	2.77481	0	2.80644	0.001	2.90599	0	3.81715	0.001	3.68029	0	3.01493	0	3.48625	0
"B1_Mus1_Alu_SINE+|+|chr15:81295628-81295727"	chr15:81295628-81295727"	"B1_Mus1_Alu_SINE+	"B1_Mus1_Alu_SINE+	"+"	">1.5Kbp from RNAP-III and <2.65Kbp from RNAP-II"	-0.19821	0	-0.31311	0	0.57461	0	0.6084	0	-0.14361	0	0.01338	0	0.51114	0	0.53966	0	2.99503	0	3.57097	0	3.50335	0	3.22738	0	1.47804	0	1.28413	0	2.21837	0	2.0039	0	2.2272	0	1.87337	0	1.79891	0	1.75736	0
"B3A_B2_SINE+|+|chr15:99697526-99697625"	chr15:99697526-99697625"	"B3A_B2_SINE+	"B3A_B2_SINE+	"+"	">1.5Kbp from RNAP-III and <2.65Kbp from RNAP-II"	0.04511	0	0.66519	0	0.56381	0	-0.34513	0	0.47395	0	0.81152	0	0.13973	0	0.88131	0	0.61378	0	1.96448	0	1.63502	0	1.60126	0	1.01876	0	0.38754	0	1.60332	0	1.42678	0	1.96065	0	1.7115	0	1.514	0	1.43091	0
"ID_B1_B4_SINE-_and_B1_Mur3_Alu_SINE+|+|chr15:100213624-100213723"	chr15:100213624-100213723"	"ID_B1_B4_SINE-_and_B1_Mur3_Alu_SINE+	"ID_B1_B4_SINE-_and_B1_Mur3_Alu_SINE+	"+"	">1.5Kbp from RNAP-III and <2.65Kbp from RNAP-II"	0.74242	0	0.25328	0	2.08279	0	1.02427	0	1.63399	0	1.7921	0	1.26967	0	2.37871	0	0.40477	0	1.0697	0	1.23109	0	1.17781	0	0.24286	0	0.26683	0	0.63523	0	0.18747	0	0.47296	0	0.3045	0	0.35945	0	-0.05857	0
"B2_Mm1t_SINE_B2-|-|chr16:14131871-14132075"	chr16:14131871-14132075"	"B2_Mm1t_SINE_B2-	"B2_Mm1t_SINE_B2-	"-"	">1.5Kbp from RNAP-III and <2.65Kbp from RNAP-II"	2.04929	0.092	1.28008	0	3.08847	0	1.20147	0	2.92355	0	3.11914	0	3.09161	0	3.64328	0	-0.084	0	-0.40838	0	-0.59061	0	-0.26239	0	1.039	0	1.22475	0	1.43844	0	0.83528	0	1.62687	0	0.75505	0	1.15342	0	0.83636	0
"B1_Mm_Alu_SINE-|-|chr16:18058411-18058510"	chr16:18058411-18058510"	"B1_Mm_Alu_SINE-	"B1_Mm_Alu_SINE-	"-"	">1.5Kbp from RNAP-III and <2.65Kbp from RNAP-II"	-0.30608	0	0.30491	0	0.54325	0	0.23112	0	0.32002	0	0.73555	0	0.61878	0	0.5485	0	-0.59702	0	-0.51627	0	-1.24877	0	-1.18207	0	-0.42962	0	-0.29603	0	-0.60368	0	-0.14985	0	-0.56705	0	-0.65617	0	-0.26391	0	-0.49376	0
"B2_Mm2_B2_SINE-|-|chr16:30394020-30394119"	chr16:30394020-30394119"	"B2_Mm2_B2_SINE-	"B2_Mm2_B2_SINE-	"-"	">1.5Kbp from RNAP-III and >2.65Kbp from RNAP-II"	0.12839	0	-0.03998	0	1.22086	0	0.8091	0	1.02454	0	1.2806	0	1.11999	0	2.34493	0	-0.58906	0	-0.36936	0	-0.85356	0	-0.5314	0	-0.42973	0	-0.62738	0	-0.8242	0.169	-0.46914	0	-0.61682	0.01	-0.53133	0	-0.49104	0	-0.17687	0
"B2_Mm1t_B2_SINE+|+|chr16:31205978-31206077"	chr16:31205978-31206077"	"B2_Mm1t_B2_SINE+	"B2_Mm1t_B2_SINE+	"+"	">1.5Kbp from RNAP-III and >2.65Kbp from RNAP-II"	-0.31816	0	0.06267	0	0.20123	0	-0.16757	0	0.49631	0	-0.2425	0	0.03864	0	0.40996	0	-0.96001	0	-0.15673	0	-1.37706	0	-1.04882	0	-0.56974	0	-1.07783	0	-0.6019	0	-0.28889	0	-0.79479	0	-0.87461	0	-0.44059	0.023	-0.51628	0
"B2_Mm2_B2_SINE+|+|chr16:31399621-31399720"	chr16:31399621-31399720"	"B2_Mm2_B2_SINE+	"B2_Mm2_B2_SINE+	"+"	">1.5Kbp from RNAP-III and >2.65Kbp from RNAP-II"	1.87883	0	1.12029	0	4.11093	0	2.49618	0	2.7245	0	2.91868	0	3.10168	0	3.6234	0	-0.95076	0	-0.57628	0	-0.87886	0	-0.80914	0	-0.29987	0	0.1154	0	0.12625	0	-0.08899	0	0.28463	0	0.32581	0	0.02135	0	-0.16082	0
"B2_Mm2_B2_SINE+|+|chr16:38275006-38275105"	chr16:38275006-38275105"	"B2_Mm2_B2_SINE+	"B2_Mm2_B2_SINE+	"+"	">1.5Kbp from RNAP-III and <2.65Kbp from RNAP-II"	0.04733	0	0.20301	0	0.41442	0	0.11282	0	0.38111	0	0.64468	0	0.3275	0	0.52513	0	-0.26951	0	-0.00988	0	-0.65879	0	-0.03371	0	1.35778	0	1.27874	0	1.22016	0	1.45325	0	1.25476	0	0.49813	0	1.05153	0	1.26144	0
"B1_Mus1_SINE_Alu+|+|chr16:84746464-84746699"	chr16:84746464-84746699"	"B1_Mus1_SINE_Alu+	"B1_Mus1_SINE_Alu+	"+"	">1.5Kbp from RNAP-III and >2.65Kbp from RNAP-II"	3.2573	0	2.62688	0	4.20686	0	2.99465	0	3.41824	0	3.93135	0	3.71012	0	4.2101	0	2.60026	0	4.13702	0	2.6165	0	2.90565	0	1.29048	0	0.94751	0	1.85034	0	2.02344	0	1.51633	0	1.10691	0.002	1.70791	0	1.35962	0
"B2_Mm1t_B2_SINE-|-|chr16:91770236-91770335"	chr16:91770236-91770335"	"B2_Mm1t_B2_SINE-	"B2_Mm1t_B2_SINE-	"-"	">1.5Kbp from RNAP-III and <2.65Kbp from RNAP-II"	1.51487	0	0.97196	0	1.85724	0.002	1.43179	0	1.57304	0	1.44874	0	2.02197	0	1.95908	0	-0.65535	0	-0.10975	0	-1.03324	0	-0.75942	0	0.17487	0	0.34032	0	0.94232	0.001	0.00369	0	0.74767	0	0.0392	0	0.67604	0	0.80064	0
"B1_Mus1_Alu_SINE-|-|chr17:24832079-24832178"	chr17:24832079-24832178"	"B1_Mus1_Alu_SINE-	"B1_Mus1_Alu_SINE-	"-"	">1.5Kbp from RNAP-III and <2.65Kbp from RNAP-II"	0.52212	0	-0.00139	0	0.90102	0	-0.31953	0	1.06013	0	1.18021	0	1.28544	0	0.95646	0	5.38313	0	5.706	0	5.18954	0	4.57438	0.001	2.35431	0	2.62942	0	2.79527	0.003	2.56712	0	3.17659	0	2.60249	0	2.70777	0	2.53273	0.033
"B2_Mm2_B2_SINE-_and_B1_Mur4_Alu_SINE+|+|chr17:24863030-24863129"	chr17:24863030-24863129"	"B2_Mm2_B2_SINE-_and_B1_Mur4_Alu_SINE+	"B2_Mm2_B2_SINE-_and_B1_Mur4_Alu_SINE+	"+"	">1.5Kbp from RNAP-III and <2.65Kbp from RNAP-II"	0.23061	0	0.04953	0	1.00853	0	0.51396	0	0.97338	0	1.4956	0	0.38545	0	2.07128	0	-0.17622	0.039	-0.93538	0	-1.1073	0	-0.49956	0	-0.51722	0	-0.57716	0	-0.5434	0	-0.90643	0	-0.49496	0	-0.87863	0	-0.951	0.058	-0.49452	0
"B3_SINE_B2-|-|chr17:30794465-30794672"	chr17:30794465-30794672"	"B3_SINE_B2-	"B3_SINE_B2-	"-"	">1.5Kbp from RNAP-III and <2.65Kbp from RNAP-II"	2.38443	0	1.98371	0	4.80815	0	3.52464	0	3.96773	0	4.46154	0	4.4245	0	5.22389	0	2.98108	0	3.37073	0	2.47444	0	2.67045	0	1.02991	0	1.69654	0	0.33855	0	0.24098	0	1.21196	0	-0.06405	0	0.82163	0	0.16971	0
"B4_B4_SINE+|+|chr17:56545262-56545361"	chr17:56545262-56545361"	"B4_B4_SINE+	"B4_B4_SINE+	"+"	">1.5Kbp from RNAP-III and >2.65Kbp from RNAP-II"	1.42246	0	0.58973	0	1.9683	0	0.79964	0	1.59693	0	0.95534	0	2.27546	0	2.0368	0	0.04813	0	0.18772	0	0.24346	0	0.25186	0	1.13967	0	1.20789	0	1.35931	0	1.05449	0	1.52639	0	0.94057	0	1.45092	0	1.34541	0
"B2_Mm2_B2_SINE-|-|chr17:71146704-71146803"	chr17:71146704-71146803"	"B2_Mm2_B2_SINE-	"B2_Mm2_B2_SINE-	"-"	">1.5Kbp from RNAP-III and <2.65Kbp from RNAP-II"	0.4265	0	0.58021	0	2.85351	0	1.63872	0	2.4501	0	3.20595	0	1.21932	0	2.50265	0.534	-1.11769	0	-1.18619	0	-1.53373	0	-1.5453	0	-0.86292	0	-0.22752	0	-0.73351	0	-0.75835	0	-0.74363	0	-0.77078	0	-0.91827	0	-1.65633	0
"B3A_B2_SINE+|+|chr18:20251213-20251312"	chr18:20251213-20251312"	"B3A_B2_SINE+	"B3A_B2_SINE+	"+"	">1.5Kbp from RNAP-III and <2.65Kbp from RNAP-II"	0.04667	0	-0.35889	0	0.48186	0	-0.02126	0	0.00977	0	0.60999	0	0.35365	0	0.64779	0	-1.27144	0	-1.37645	0	-1.03224	0	-1.2903	0	-0.38902	0	-0.3778	0	-0.64581	0	-0.20811	0	-1.02173	0	-0.16184	0	-0.15231	0	-0.23212	0
"RLTR30_ERV1_LTR+_and_B2_Mm1a_B2_SINE+|+|chr18:60961733-60961832"	chr18:60961733-60961832"	"RLTR30_ERV1_LTR+_and_B2_Mm1a_B2_SINE+	"RLTR30_ERV1_LTR+_and_B2_Mm1a_B2_SINE+	"+"	">1.5Kbp from RNAP-III and <2.65Kbp from RNAP-II"	1.57219	0.006	1.41011	0	3.67897	0.074	2.13242	0.016	3.24541	0.141	3.77518	0.004	3.01344	0	4.40064	0.001	-0.8214	0	-1.25199	0	-1.58047	0	-0.79338	0	-0.43028	0.004	-0.43731	0.013	-0.8911	0.036	-0.92991	0	-0.53322	0	-1.02006	0	-0.83097	0.005	-1.40539	0.037
"B2_Mm1a_B2_SINE-|-|chr19:3831713-3831812"	chr19:3831713-3831812"	"B2_Mm1a_B2_SINE-	"B2_Mm1a_B2_SINE-	"-"	">1.5Kbp from RNAP-III and <2.65Kbp from RNAP-II"	3.81694	0.436	3.18639	0.002	3.74027	0.416	2.52185	0.102	4.44522	0.518	5.00215	0.308	3.88771	0.665	5.00952	0.399	0.67939	0	0.11342	0	0.46819	0	0.45421	0	0.97414	0.013	0.67613	0.066	0.03444	0.01	-0.49617	0	0.78317	0.078	0.49642	0.128	0.57454	0.026	0.14159	0.008
"B2_Mm1a_SINE_B2+|+|chr19:4820900-4821061"	chr19:4820900-4821061"	"B2_Mm1a_SINE_B2+	"B2_Mm1a_SINE_B2+	"+"	">1.5Kbp from RNAP-III and >2.65Kbp from RNAP-II"	2.82427	0	2.97924	0	4.15149	0	2.59991	0.029	3.82833	0.1	3.59993	0	3.56218	0.093	4.51335	0	1.60116	1.47	1.17824	0.209	1.33739	0.639	1.51442	0.694	1.65177	0.305	1.82079	0.94	2.47353	0.278	1.75981	0.544	2.32072	0.563	1.89122	0.245	2.4783	0.409	2.38758	0.1
"B2_Mm2_B2_SINE-|-|chr19:5786771-5786870"	chr19:5786771-5786870"	"B2_Mm2_B2_SINE-	"B2_Mm2_B2_SINE-	"-"	">1.5Kbp from RNAP-III and >2.65Kbp from RNAP-II"	-0.12262	0	-0.06574	0	0.4704	0	-0.0684	0	0.77319	0	0.68256	0	0.19149	0	1.06293	0	-0.12616	0	-0.03747	0	-0.7163	0.424	0.26331	0.021	-0.4934	0	-0.17973	0	-0.9828	0.091	-0.45849	0.106	-0.7667	0.167	-0.73767	0.053	-0.74346	0.007	-0.89383	5.558
"B2_Mm1a_B2_SINE-|-|chr19:7570905-7571004"	chr19:7570905-7571004"	"B2_Mm1a_B2_SINE-	"B2_Mm1a_B2_SINE-	"-"	">1.5Kbp from RNAP-III and <2.65Kbp from RNAP-II"	0.43242	0	0.10683	0	0.31037	0	0.3582	0	0.24791	0	1.3383	0	0.20782	0	0.93784	0.031	3.47214	0	3.87091	0	3.33387	0	3.54019	0	0.5424	0	1.05797	0	0.71324	0.006	0.38463	0	1.00119	0	0.9329	0	0.46566	0	0.57273	0
"B1_Mus1_SINE_Alu+|+|chr19:23195036-23195211"	chr19:23195036-23195211"	"B1_Mus1_SINE_Alu+	"B1_Mus1_SINE_Alu+	"+"	">1.5Kbp from RNAP-III and >2.65Kbp from RNAP-II"	2.2561	0	2.66596	0	3.36575	0	2.07988	0	3.51115	0	3.46445	0	3.11126	0	4.63396	0	-0.43415	0	-2.3301	0	-1.62538	0	-1.12018	0	-0.28703	0	0.62011	0	-1.05549	0	-0.65119	0	-0.61532	0	-0.59472	0	-0.78247	0	-0.4484	0
"B2_Mm1a_B2_SINE+|+|chr19:30019652-30019751"	chr19:30019652-30019751"	"B2_Mm1a_B2_SINE+	"B2_Mm1a_B2_SINE+	"+"	">1.5Kbp from RNAP-III and <2.65Kbp from RNAP-II"	0.59349	1.422	0.06707	0	2.4258	0.288	0.73593	0.657	1.97419	1.42	2.36605	1.655	1.86079	1.636	3.22981	0.449	1.12416	0	1.06777	0	1.8704	0	1.49713	0.024	-0.26053	0.673	-0.24763	2.713	0.1185	0	-0.20907	0	0.92599	0.033	0.8163	0	0.2086	0	-0.01222	0
"B2_Mm2_B2_SINE+|+|chr19:32703343-32703442"	chr19:32703343-32703442"	"B2_Mm2_B2_SINE+	"B2_Mm2_B2_SINE+	"+"	">1.5Kbp from RNAP-III and <2.65Kbp from RNAP-II"	1.83121	0	1.33431	0	3.23001	0	2.34762	0	3.04591	0	3.49071	0	2.61755	0	3.39172	0	1.65926	0	1.35533	0	1.34743	0	1.9788	0	1.93041	0	2.07809	0	2.32384	0	1.83495	0	2.74281	0	1.72807	0	2.00806	0	1.95626	0
"B2_Mm2_B2_SINE+|+|chr19:38227174-38227273"	chr19:38227174-38227273"	"B2_Mm2_B2_SINE+	"B2_Mm2_B2_SINE+	"+"	">1.5Kbp from RNAP-III and <2.65Kbp from RNAP-II"	1.52517	0	0.96933	0	0.68389	0	0.01791	0	0.55094	0	1.08507	0	0.35387	0	1.32713	0	-1.02175	0	-1.29834	0	-1.59766	0	-1.11694	0	-0.48741	0	-0.63769	0	-0.62714	0	-1.18444	0	-0.74632	0	-0.56855	0	-0.43192	0	-0.90752	0
"B2_Mm1a_SINE_B2-|-|chr19:57478665-57478829"	chr19:57478665-57478829"	"B2_Mm1a_SINE_B2-	"B2_Mm1a_SINE_B2-	"-"	">1.5Kbp from RNAP-III and >2.65Kbp from RNAP-II"	2.1256	0	1.59888	0	3.23408	0	2.45107	0	3.00678	0.031	3.09453	0.124	2.80925	0	3.63146	0	0.69995	0	1.50676	0	0.33617	0	0.74125	0	-0.65618	0	-0.46669	0	-0.22387	0	-0.05947	0	-0.49334	0	-0.27425	0	-0.14002	0	-0.2455	0
"B2_Mm2_B_SINE2+_and_PB1D10_Alu_SINE+|+|chrX:100824407-100824506"	chrX:100824407-100824506"	"B2_Mm2_B_SINE2+_and_PB1D10_Alu_SINE+	"B2_Mm2_B_SINE2+_and_PB1D10_Alu_SINE+	"+"	">1.5Kbp from RNAP-III and <2.65Kbp from RNAP-II"	1.12149	0	1.35043	0	1.36718	0	0.9703	0	1.62769	0	1.4224	0	1.08114	0	2.677	0	-0.95497	0	-0.91553	0	-1.33252	0	-1.01037	0	-0.17606	0	-1.05396	0	-0.71765	0	-0.37621	0	-0.42845	0	-0.63607	0	-0.41549	0	0.15658	0
"Rn5S|5S_rRNA-|-|chr6:30297452-30297551"	chr6:30297452-30297551"	"Rn5S	5S_rRNA-	"-"	">1.5Kbp from RNAP-III and <2.65Kbp from RNAP-II"	0.11545	0	0.16931	0	0.13866	0	-0.22296	0	0.22396	0	-0.29226	0	0.603	0	-0.29235	0	-0.72562	0	-1.31331	0	-1.80133	0	-1.05086	0	-0.63984	0	-0.51546	0	-0.5418	0	-0.04583	0	-0.81148	0	-0.82792	0	-0.57679	0	-0.33171	0
"Rn5S|5S_rRNA|+|chr8:126062686-126062804"	chr8:126062686-126062804"	"Rn5S	5S_rRNA	"+"	">1.5Kbp from RNAP-III and <2.65Kbp from RNAP-II"	1.27242	72.219	1.77684	80.786	2.67871	61.213	3.13806	74.97	1.953	79.04	2.79672	61.879	2.21145	56.658	2.74949	53.057	-0.07762	98.716	0.23434	91.004	-0.12438	82.185	0.03794	74.895	-1.05714	65.928	-0.43996	77.201	-0.87671	62.007	-0.54926	65.432	-1.02546	60.439	-0.93662	61.091	-1.12991	70.676	-1.43707	72.469
"Rn5S|5S_rRNA|+|chr8:126064393-126064511"	chr8:126064393-126064511"	"Rn5S	5S_rRNA	"+"	">1.5Kbp from RNAP-III and <2.65Kbp from RNAP-II"	0.24187	96.22	1.094	83.132	1.25044	100	1.95828	100	0.96318	97.896	1.4796	95.827	1.11704	100	1.49288	100	-0.1071	100	0.34312	100	-0.36975	96.364	-0.27188	98.302	-1.36767	100	-0.38516	100	-1.0908	100	-0.73055	100	-1.19055	90.206	-1.2212	90.792	-1.18305	94.567	-1.49458	100
"Rn5S|5S_rRNA|+|chr8:126066078-126066196"	chr8:126066078-126066196"	"Rn5S	5S_rRNA	"+"	">1.5Kbp from RNAP-III and <2.65Kbp from RNAP-II"	0.76208	97.688	1.04326	100	1.72231	98.658	2.27937	100	1.44484	97.437	1.97373	100	1.35856	97.227	1.89436	97.379	-0.07583	95.204	0.57284	85.425	-0.40705	94.916	-0.31292	96.907	-1.45083	100	-0.4321	83.891	-0.98019	84.531	-0.84907	100	-1.21754	89.461	-1.40291	100	-1.2848	87.117	-1.66143	100
"Rn5S|5S_rRNA|+|chr8:126067773-126067891"	chr8:126067773-126067891"	"Rn5S	5S_rRNA	"+"	">1.5Kbp from RNAP-III and <2.65Kbp from RNAP-II"	1.31962	100	2.10299	100	2.30462	100	3.04468	100	2.18273	100	2.58447	100	1.87876	100	2.57302	100	0.11973	97.096	0.35463	100	-0.20758	99.651	-0.25578	100	-1.22709	100	-0.49089	97.116	-1.06977	100	-0.74778	100	-1.19705	100	-1.28652	100	-1.19522	100	-1.52063	100
"Rn5S|5S_rRNA|+|chr8:126069478-126069596"	chr8:126069478-126069596"	"Rn5S	5S_rRNA	"+"	">1.5Kbp from RNAP-III and <2.65Kbp from RNAP-II"	1.16846	98.33	1.88438	100	2.04982	98.958	2.81649	100	1.95873	95.88	2.48419	97.697	1.74452	96.897	2.25715	96.9	-0.01655	95.209	0.40562	88.222	-0.40126	98.265	-0.40669	98.315	-1.28943	95.526	-0.51376	100	-1.09904	97.471	-0.74482	86.927	-1.21165	100	-1.28409	100	-1.15349	95.744	-1.44683	89.666
"Rn5S|5S_rRNA|+|chr8:126071165-126071283"	chr8:126071165-126071283"	"Rn5S	5S_rRNA	"+"	">1.5Kbp from RNAP-III and <2.65Kbp from RNAP-II"	1.25433	100	1.97915	100	2.20262	100	3.04012	100	2.08491	100	2.56984	100	1.80828	100	2.32298	100	0.11795	100	0.43206	100	-0.20254	100	-0.20527	100	-1.20109	100	-0.47982	100	-0.98344	94.014	-0.66875	100	-1.19776	100	-1.2036	100	-1.12613	100	-1.48152	100
"Rn5S|5S_rRNA|+|chr8:126072856-126072974"	chr8:126072856-126072974"	"Rn5S	5S_rRNA	"+"	">1.5Kbp from RNAP-III and <2.65Kbp from RNAP-II"	1.33392	95.809	1.81911	94.9	2.79944	96.774	2.92847	100	2.33285	97.399	2.907	99.143	2.09991	98.911	2.89684	99.1	0.03982	95.143	0.62442	100	-0.17706	95.167	-0.19258	98.34	-1.30439	100	-0.62036	100	-0.9182	100	-0.64788	100	-1.22376	100	-1.28791	100	-1.1014	95.264	-1.39941	100
"Rn5S|5S_rRNA|+|chr8:126074567-126074685"	chr8:126074567-126074685"	"Rn5S	5S_rRNA	"+"	">1.5Kbp from RNAP-III and <2.65Kbp from RNAP-II"	1.18689	100	1.89977	100	2.19396	100	3.07828	100	1.99894	100	2.52628	100	1.78207	100	2.27116	100	-0.03204	100	0.41256	100	-0.18193	100	-0.19692	100	-1.26355	100	-0.59979	100	-1.01877	100	-0.72229	100	-1.27074	100	-1.2649	100	-1.25157	100	-1.52426	100
"Rn5S|5S_rRNA|+|chr8:126076264-126076382"	chr8:126076264-126076382"	"Rn5S	5S_rRNA	"+"	">1.5Kbp from RNAP-III and <2.65Kbp from RNAP-II"	1.19729	99.589	1.89845	100	2.20135	100	3.07601	100	2.00701	100	2.50028	100	1.81327	98.902	2.27194	100	-0.00273	100	0.38486	100	-0.20041	95.712	-0.19837	100	-1.20072	92.214	-0.52764	100	-1.06933	100	-0.75911	100	-1.19201	100	-1.33351	100	-1.24453	100	-1.53734	100
"Rn5S|5S_rRNA|+|chr8:126079663-126079781"	chr8:126079663-126079781"	"Rn5S	5S_rRNA	"+"	">1.5Kbp from RNAP-III and <2.65Kbp from RNAP-II"	1.21568	100	2.04884	100	2.28033	100	3.09006	100	2.05986	100	2.55538	100	1.89346	100	2.48655	100	0.17691	100	0.53894	100	-0.04556	100	-0.13326	100	-1.22453	100	-0.51906	100	-0.98442	100	-0.67911	100	-1.24788	100	-1.19522	100	-1.13278	100	-1.48555	100
"Rn5S|5S_rRNA|+|chr8:126081390-126081508"	chr8:126081390-126081508"	"Rn5S	5S_rRNA	"+"	">1.5Kbp from RNAP-III and <2.65Kbp from RNAP-II"	1.19057	100	1.99419	100	2.17097	98.983	3.20262	100	2.00648	98.971	2.39643	98.103	1.80073	99.461	2.44046	96.491	0.2156	95.532	0.53137	100	-0.16138	100	-0.17029	100	-1.21946	94.937	-0.4682	100	-1.03601	92.94	-0.70871	100	-1.23132	100	-1.21469	89.555	-1.21192	100	-1.46222	100
"Rn5S|5S_rRNA|+|chr8:126083101-126083219"	chr8:126083101-126083219"	"Rn5S	5S_rRNA	"+"	">1.5Kbp from RNAP-III and <2.65Kbp from RNAP-II"	1.31038	83.987	1.53132	90.66	2.52209	85.981	2.72261	99.066	2.20591	88.669	2.17052	83.393	2.17782	87.312	2.97152	86.399	0.14584	86.876	0.45078	95.713	-0.22959	96.676	-0.25157	96.603	-1.25633	100	-0.52067	100	-1.04142	100	-0.6531	100	-1.26658	100	-1.2884	100	-1.22159	100	-1.39738	88.18
"Rn5S|5S_rRNA|+|chr8:126084788-126084906"	chr8:126084788-126084906"	"Rn5S	5S_rRNA	"+"	">1.5Kbp from RNAP-III and <2.65Kbp from RNAP-II"	1.196	100	1.88369	100	2.22214	100	3.09981	100	1.99609	100	2.55551	100	1.82687	100	2.27207	100	0.00435	100	0.67177	100	-0.17511	100	-0.22728	100	-1.34897	100	-0.59398	100	-1.08219	100	-0.5599	100	-1.25343	100	-1.24752	100	-1.23447	100	-1.53035	100
"Rn5S|5S_rRNA|+|chr8:126086495-126086613"	chr8:126086495-126086613"	"Rn5S	5S_rRNA	"+"	">1.5Kbp from RNAP-III and <2.65Kbp from RNAP-II"	0.34989	100	1.0474	100	1.21937	100	2.1004	100	0.96186	100	1.39459	100	1.08507	100	1.52831	100	-0.07899	100	0.20909	100	-0.41753	100	-0.26761	100	-1.3017	100	-0.4585	98.496	-0.9496	100	-0.68975	100	-1.21937	93.765	-1.18197	100	-1.12803	100	-1.40806	100
"Rn5S|5S_rRNA|+|chr8:126088186-126088304"	chr8:126088186-126088304"	"Rn5S	5S_rRNA	"+"	">1.5Kbp from RNAP-III and <2.65Kbp from RNAP-II"	0.61878	84.931	1.19314	77.877	1.48029	76.889	1.96038	87.873	1.2747	84.585	2.08181	64.598	1.05976	82.95	2.33483	52.697	-0.12764	92.33	0.05755	93.111	-0.6489	84.951	-0.66571	100	-1.0014	74.454	-0.13958	81.363	-0.91573	100	-0.62127	88.199	-0.94169	75.155	-1.31139	100	-1.0408	94.115	-1.30489	85.721
"Rn5S_like|5S_from_RepeatMasker|+|chr8:126089866-126089987"	chr8:126089866-126089987"	"Rn5S_like	5S_from_RepeatMasker	"+"	">1.5Kbp from RNAP-III and <2.65Kbp from RNAP-II"	1.06628	84.712	1.72677	86.62	2.21017	70.388	3.23858	75.946	1.81122	85.596	2.3522	71.903	1.9983	69.148	2.25173	54.234	0.01461	100	0.36097	100	-0.16755	85.546	-0.25606	96.465	-1.09206	82.634	-0.34431	90.107	-1.03258	100	-0.52805	86.482	-1.1618	89.828	-1.30802	94.304	-1.14113	97.406	-1.50079	85.848
"Rn5S|5S_rRNA|+|chr8:126091537-126091655"	chr8:126091537-126091655"	"Rn5S	5S_rRNA	"+"	">1.5Kbp from RNAP-III and <2.65Kbp from RNAP-II"	1.31849	100	2.09897	100	2.32612	100	3.04682	100	2.17888	100	2.59977	100	1.8492	100	2.58719	100	0.07722	100	0.54173	100	-0.16523	100	-0.22989	100	-1.28989	100	-0.52342	100	-0.9781	100	-0.63093	100	-1.25289	100	-1.09268	91.679	-1.18656	100	-1.52169	100
"Rn5S|5S_rRNA|+|chr8:126093228-126093346"	chr8:126093228-126093346"	"Rn5S	5S_rRNA	"+"	">1.5Kbp from RNAP-III and <2.65Kbp from RNAP-II"	1.25718	100	1.80167	100	2.73436	100	2.95772	100	2.31644	100	2.96123	100	2.10069	100	2.94928	100	-0.01713	100	0.50658	100	-0.27712	100	-0.23918	100	-1.31975	100	-0.55262	100	-0.95351	100	-0.64614	100	-1.22656	100	-1.2535	100	-1.08926	100	-1.47944	99.926
"Rn5S|5S_rRNA|+|chr8:126094901-126095019"	chr8:126094901-126095019"	"Rn5S	5S_rRNA	"+"	">1.5Kbp from RNAP-III and <2.65Kbp from RNAP-II"	0.34137	100	1.05557	98.569	1.20138	98.304	2.00854	98.058	0.96482	98.284	1.40929	94.928	1.0981	95.209	1.57212	96.35	-0.19019	100	0.21304	95.377	-0.47437	92.713	-0.38653	96.529	-1.30655	87.293	-0.42078	83.737	-0.97971	86.75	-0.68437	87.813	-1.24447	85.027	-1.23826	83.248	-1.06085	80.623	-1.58072	87.086
"Rn5S|5S_rRNA|+|chr8:126096610-126096728"	chr8:126096610-126096728"	"Rn5S	5S_rRNA	"+"	">1.5Kbp from RNAP-III and <2.65Kbp from RNAP-II"	1.40299	88.655	1.94452	82.071	2.79845	83.638	3.06267	87.065	2.45466	86.482	2.78926	68.598	2.29421	85.873	3.3806	80.579	0.09432	100	0.33194	100	-0.11081	92.343	-0.22391	98.365	-1.25588	97.222	-0.40639	91.357	-0.93112	91.543	-0.73098	100	-1.14245	92.425	-1.38163	100	-1.15419	100	-1.53237	100
"Rn5S|5S_rRNA|+|chr8:126098297-126098415"	chr8:126098297-126098415"	"Rn5S	5S_rRNA	"+"	">1.5Kbp from RNAP-III and <2.65Kbp from RNAP-II"	1.25023	100	2.03225	100	2.30635	100	3.11238	100	2.05642	100	2.58742	100	1.90725	100	2.49371	99.147	0.11258	100	0.58737	100	-0.1315	99.559	-0.2064	99.307	-1.36648	98.805	-0.45913	98.053	-1.10411	100	-0.6906	100	-1.23262	100	-1.27212	98.231	-1.15227	97.416	-1.52254	97.291
"Rn5S|5S_rRNA|+|chr8:126099976-126100094"	chr8:126099976-126100094"	"Rn5S	5S_rRNA	"+"	">1.5Kbp from RNAP-III and <2.65Kbp from RNAP-II"	1.17392	92.55	1.91641	94.831	2.25792	91.745	3.09538	93.204	1.89798	92.159	2.57954	90.081	1.72517	91.278	2.48581	81.826	-0.0612	95.194	0.3849	85.853	-0.35261	86.09	-0.36156	83.677	-1.28733	72.617	-0.25135	72.485	-1.20754	81.813	-1.10136	100	-1.34635	83.182	-1.18864	77.803	-1.03732	62.157	-1.54048	69.399
"Rn5S|5S_rRNA|+|chr8:126101655-126101773"	chr8:126101655-126101773"	"Rn5S	5S_rRNA	"+"	">1.5Kbp from RNAP-III and <2.65Kbp from RNAP-II"	1.17399	100	1.99405	97.042	2.19157	98.833	3.21496	98.841	1.9958	99.227	2.36508	100	1.79868	99.337	2.34603	100	-0.05603	95.525	0.49926	100	-0.2192	100	-0.22206	98.473	-1.25178	100	-0.70063	100	-0.94114	94.567	-0.67831	100	-1.23692	100	-1.334	100	-1.14804	95.524	-1.59564	100
"Rn5S|5S_rRNA|+|chr8:126103350-126103468"	chr8:126103350-126103468"	"Rn5S	5S_rRNA	"+"	">1.5Kbp from RNAP-III and <2.65Kbp from RNAP-II"	1.05912	95.973	1.81376	100	2.14854	93.067	2.96673	97.906	1.78494	98.984	2.22608	100	1.76095	93.447	1.92224	97.241	-0.00442	100	0.43777	95.69	-0.2432	100	-0.2344	100	-1.20227	100	-0.49552	100	-1.02467	100	-0.60784	100	-1.24353	100	-1.26432	100	-1.17697	100	-1.53723	100
"Rn5S|5S_rRNA|+|chr8:126105055-126105173"	chr8:126105055-126105173"	"Rn5S	5S_rRNA	"+"	">1.5Kbp from RNAP-III and <2.65Kbp from RNAP-II"	1.00451	96.108	1.48926	100	2.11959	93.73	2.53184	97.218	1.94902	91.389	1.95743	100	1.89283	93.901	2.63147	97.516	0.04975	100	0.36493	100	-0.05422	98.388	-0.11907	100	-1.24687	100	-0.53481	100	-0.94031	100	-0.82199	100	-1.2379	100	-1.23153	100	-1.0875	94.9	-1.28208	87.603
"Rn5S_like|5S_from_RepeatMasker|+|chr8:126106747-126106868"	chr8:126106747-126106868"	"Rn5S_like	5S_from_RepeatMasker	"+"	">1.5Kbp from RNAP-III and <2.65Kbp from RNAP-II"	1.65803	54.296	1.98532	56.637	3.38417	47.975	2.9986	63.051	2.63552	51.473	3.12696	55.358	2.97682	46.29	3.56926	43.835	-0.19473	93.944	0.23109	95.004	-0.26608	81.99	-0.1862	87.464	-1.1405	80.396	-0.61337	100	-0.86686	77.027	-0.74155	85.284	-1.17375	87.627	-1.28527	100	-0.9968	95.085	-1.27645	88.091
"Rn5S|5S_rRNA|+|chr8:126108435-126108553"	chr8:126108435-126108553"	"Rn5S	5S_rRNA	"+"	">1.5Kbp from RNAP-III and <2.65Kbp from RNAP-II"	0.03934	97.879	0.51198	100	0.88061	87.74	1.27185	100	0.58114	100	0.63042	100	0.6744	100	0.89666	90.801	-0.07341	100	0.13484	100	-0.46692	100	-0.34399	100	-1.269	96.308	-0.51241	100	-0.9244	95.933	-0.64292	100	-1.23557	96.765	-1.16065	100	-1.16075	100	-1.49739	100
"Rn5S|5S_rRNA|+|chr8:126110142-126110260"	chr8:126110142-126110260"	"Rn5S	5S_rRNA	"+"	">1.5Kbp from RNAP-III and <2.65Kbp from RNAP-II"	1.34882	98.572	2.08608	100	2.40671	100	3.10612	98.139	2.1229	98.382	2.54547	100	1.88691	100	2.59409	99.449	0.13651	100	0.61514	96.016	-0.16316	100	-0.15371	100	-1.23829	100	-0.51368	100	-1.01161	100	-0.66812	100	-1.17487	100	-1.26064	100	-1.12736	100	-1.35823	99.011
"Rn5S|5S_rRNA|+|chr8:126111859-126111977"	chr8:126111859-126111977"	"Rn5S	5S_rRNA	"+"	">1.5Kbp from RNAP-III and <2.65Kbp from RNAP-II"	0.42612	98.165	0.8988	100	1.34844	93.426	1.90176	100	1.04488	98.272	1.46898	98.133	1.06246	98.47	1.57944	92.346	-0.20912	94.141	0.41972	86.714	-0.3897	94.152	-0.34317	96.285	-1.13238	86.199	-0.45987	91.008	-0.97064	87.543	-0.67356	85.573	-1.17037	93.924	-1.29594	100	-1.11469	90.199	-1.32674	77.949
"Rn5S|5S_rRNA|+|chr8:126113554-126113672"	chr8:126113554-126113672"	"Rn5S	5S_rRNA	"+"	">1.5Kbp from RNAP-III and <2.65Kbp from RNAP-II"	0.91758	100	1.46807	100	2.19196	98.269	2.42889	100	1.92569	99.137	2.18594	100	1.73945	98.889	2.41501	100	-0.15709	100	0.26091	100	-0.56396	100	-0.42229	100	-1.17552	100	-0.49405	100	-0.96229	100	-0.65192	100	-1.14265	100	-1.29198	100	-1.09162	100	-1.45057	100
"Rn5S|5S_rRNA|+|chr8:126115271-126115389"	chr8:126115271-126115389"	"Rn5S	5S_rRNA	"+"	">1.5Kbp from RNAP-III and <2.65Kbp from RNAP-II"	0.47868	93.725	1.02551	100	1.22427	100	2.03137	100	1.07964	96.648	1.55824	100	1.0932	100	1.44924	100	-0.28694	100	0.07092	100	-0.60741	100	-0.42546	97.372	-1.11705	94.364	-0.56867	100	-0.85111	92.797	-0.70242	100	-1.19855	100	-1.21804	100	-1.01928	88.694	-1.44206	100
"Rn5S_like|5S_from_RepeatMasker|+|chr8:126116968-126117089"	chr8:126116968-126117089"	"Rn5S_like	5S_from_RepeatMasker	"+"	">1.5Kbp from RNAP-III and <2.65Kbp from RNAP-II"	1.24246	100	2.04665	100	2.27972	100	3.08796	100	2.06717	100	2.55217	100	1.88925	100	2.48334	100	0.17502	100	0.43555	100	-0.10758	100	-0.15805	100	-1.23415	100	-0.46882	100	-1.01523	100	-0.77611	100	-1.17117	99.645	-1.27628	100	-1.16317	98.828	-1.52564	100
"Rn5S|5S_rRNA|+|chr8:126118654-126118772"	chr8:126118654-126118772"	"Rn5S	5S_rRNA	"+"	">1.5Kbp from RNAP-III and <2.65Kbp from RNAP-II"	1.22591	100	2.05795	100	2.29998	100	3.0914	100	2.04732	100	2.52916	100	1.89572	100	2.46214	100	0.03835	100	0.44357	100	-0.13841	100	-0.2404	100	-1.28868	100	-0.55893	100	-1.01263	100	-0.74192	100	-1.16562	95.4	-1.34982	100	-1.17098	100	-1.5848	100
"Rn5S|5S_rRNA|+|chr8:126120357-126120475"	chr8:126120357-126120475"	"Rn5S	5S_rRNA	"+"	">1.5Kbp from RNAP-III and <2.65Kbp from RNAP-II"	1.18381	100	1.90108	100	2.20332	100	3.08062	100	2.00649	100	2.5278	100	1.78655	100	2.28097	100	-0.05061	100	0.48367	100	-0.20752	100	-0.11496	100	-1.29014	100	-0.57737	100	-1.02859	100	-0.73534	100	-1.22749	100	-1.23034	100	-1.2497	100	-1.4419	100
"Rn5S_like|5S_from_RepeatMasker|+|chr8:126122055-126122176"	chr8:126122055-126122176"	"Rn5S_like	5S_from_RepeatMasker	"+"	">1.5Kbp from RNAP-III and <2.65Kbp from RNAP-II"	1.39944	76.893	2.15948	82.437	2.58501	51.505	3.22521	88.417	2.25735	63.498	2.47397	83.544	2.0842	58.09	2.55082	62.392	-0.10405	100	0.43495	89.927	-0.257	83.748	-0.2878	90.743	-1.21962	100	-0.37924	90.34	-1.01768	93.237	-0.61192	100	-1.28458	100	-1.18367	90.048	-1.1754	89.336	-1.37905	87.52
"Rn5S|5S_rRNA|+|chr8:126123761-126123879"	chr8:126123761-126123879"	"Rn5S	5S_rRNA	"+"	">1.5Kbp from RNAP-III and <2.65Kbp from RNAP-II"	1.18479	60.209	1.97646	57.373	2.96183	37.638	2.41174	66.687	2.37726	46.014	2.96964	38.669	2.25521	45.044	2.95124	32.913	0.04891	72.213	0.43168	59.507	-0.38878	63.537	-0.52559	76.417	-1.14835	66.804	-0.4574	63.307	-0.92821	55.154	-0.48162	54.571	-1.10154	46.457	-1.1492	46.881	-1.15279	67.316	-1.25301	55.955
"Rn5S_like|5S_from_RepeatMasker|+|chr8:126125469-126125580"	chr8:126125469-126125580"	"Rn5S_like	5S_from_RepeatMasker	"+"	">1.5Kbp from RNAP-III and <2.65Kbp from RNAP-II"	0.54821	81.891	0.97393	78.429	1.9527	68.839	2.25742	89.916	1.6343	74.473	1.83896	74.239	1.45456	74.315	1.50199	75.958	-0.18603	74.881	0.58349	59.407	-0.62583	76.439	-0.49334	70.474	-1.39771	67.058	-0.34243	44.312	-1.27294	60.195	-0.26972	39.106	-1.29781	40.611	-1.18681	42.396	-1.26046	56.823	-1.63238	59.424
"Rn5S|5S_rRNA|+|chr8:126127147-126127265"	chr8:126127147-126127265"	"Rn5S	5S_rRNA	"+"	">1.5Kbp from RNAP-III and <2.65Kbp from RNAP-II"	1.12893	99.526	1.88393	100	2.2857	97.469	3.10899	100	1.97883	96.933	2.54628	95.491	1.82796	99.565	2.26919	97.297	-0.10275	100	0.34505	100	-0.31922	95.164	-0.34463	98.292	-1.33986	89.995	-0.71851	100	-0.89518	82.36	-0.64822	86.675	-1.12676	84.463	-1.06425	76.177	-1.22064	95.207	-1.44275	81.454
"Rn5S|5S_rRNA|+|chr8:126128848-126128966"	chr8:126128848-126128966"	"Rn5S	5S_rRNA	"+"	">1.5Kbp from RNAP-III and <2.65Kbp from RNAP-II"	1.16889	100	1.90372	100	2.21139	98.865	3.08463	100	2.01816	99.585	2.54067	97.938	1.81101	100	2.2496	99.06	0.06596	100	0.50558	95.454	-0.13497	100	-0.12292	100	-1.19707	86.789	-0.47665	89.372	-0.95015	82.376	-0.67267	100	-1.20019	94.122	-1.14962	90.364	-1.09739	90.101	-1.39068	87.015
"Rn5S_like|5S_from_RepeatMasker|+|chr8:126130510-126130631"	chr8:126130510-126130631"	"Rn5S_like	5S_from_RepeatMasker	"+"	">1.5Kbp from RNAP-III and <2.65Kbp from RNAP-II"	1.24726	100	1.97536	100	2.22487	100	3.03981	100	2.07398	100	2.56132	100	1.79729	100	2.33716	100	-0.01814	97.671	0.43826	100	-0.29619	97.458	-0.28334	96.415	-1.25076	90.278	-0.53203	91.257	-1.00426	91.344	-0.39355	75.458	-1.1809	85.079	-1.12966	82.356	-1.22997	93.031	-1.57514	95.004
"Rn5S|5S_rRNA|+|chr8:126132220-126132338"	chr8:126132220-126132338"	"Rn5S	5S_rRNA	"+"	">1.5Kbp from RNAP-III and <2.65Kbp from RNAP-II"	1.18771	100	1.89911	100	2.19601	100	3.07718	100	2.0061	100	2.52271	100	1.79879	100	2.26265	100	0.07819	95.525	0.34887	100	-0.24093	97.394	-0.17599	95.7	-1.21716	87.694	-0.41985	94.433	-1.06452	90.383	-0.38692	65.021	-1.07243	77.989	-1.09771	77.807	-1.2079	90.919	-1.46688	88.688
"Rn5S|5S_rRNA|+|chr8:126133917-126134035"	chr8:126133917-126134035"	"Rn5S	5S_rRNA	"+"	">1.5Kbp from RNAP-III and <2.65Kbp from RNAP-II"	1.13497	93.321	1.988	94.32	2.22721	87.361	2.92478	95.096	2.011	89.07	2.24649	96.323	1.84183	91.48	2.21368	87.109	0.14527	83.154	0.35808	82.101	-0.12036	77.539	-0.02097	77.251	-1.3097	91.337	-0.43239	91.305	-0.97953	94.126	-0.89988	86.98	-1.30853	100	-1.43436	100	-1.2437	100	-1.52797	100
"Rn5S|5S_rRNA|+|chr8:126135615-126135733"	chr8:126135615-126135733"	"Rn5S	5S_rRNA	"+"	">1.5Kbp from RNAP-III and <2.65Kbp from RNAP-II"	1.29664	100	2.08534	100	2.2562	100	3.03373	100	2.13217	100	2.54753	100	1.87597	100	2.53709	100	0.17869	99.771	0.39211	99.425	-0.18065	100	-0.20591	99.542	-1.17715	100	-0.38531	94.782	-1.01298	100	-0.67021	100	-1.17502	100	-1.15954	95.655	-1.18817	100	-1.51492	100
"Rn5S|5S_rRNA|+|chr8:126137314-126137432"	chr8:126137314-126137432"	"Rn5S	5S_rRNA	"+"	">1.5Kbp from RNAP-III and <2.65Kbp from RNAP-II"	1.21617	100	1.8768	100	2.1536	100	2.98802	100	1.88132	100	2.44427	100	1.68151	100	2.25335	100	0.07124	100	0.41418	95.39	-0.24975	100	-0.1224	94.905	-1.18711	100	-0.32709	90.328	-1.01898	100	-0.81066	100	-1.15084	93.635	-1.12331	90.025	-1.22629	100	-1.44255	100
"Rn5S_like|5S_from_RepeatMasker|+|chr8:126138996-126139117"	chr8:126138996-126139117"	"Rn5S_like	5S_from_RepeatMasker	"+"	">1.5Kbp from RNAP-III and <2.65Kbp from RNAP-II"	1.24499	100	2.04312	100	2.28807	100	3.09329	100	2.05537	100	2.54696	100	1.89718	100	2.48586	100	0.09797	100	0.53223	100	-0.14823	100	-0.22801	100	-1.29158	100	-0.50678	100	-1.01978	100	-0.65654	100	-1.32063	100	-1.24131	100	-1.24935	100	-1.53329	100
"Rn5S|5S_rRNA|+|chr8:126140710-126140828"	chr8:126140710-126140828"	"Rn5S	5S_rRNA	"+"	">1.5Kbp from RNAP-III and <2.65Kbp from RNAP-II"	1.15109	94.161	1.91506	100	2.17639	93.936	3.14288	92.827	1.97581	91.351	2.52167	98.663	1.73128	96.525	2.35711	93.525	-0.02845	75.719	0.43792	88.824	-0.17507	78.951	-0.13173	82.216	-1.26813	72.235	-0.7892	89.992	-1.32386	88.16	-0.86943	100	-1.39379	76.095	-1.36913	82.296	-1.35684	86.939	-1.4135	85.026
"Rn5S_like|5S_from_RepeatMasker|+|chr8:126142433-126142554"	chr8:126142433-126142554"	"Rn5S_like	5S_from_RepeatMasker	"+"	">1.5Kbp from RNAP-III and <2.65Kbp from RNAP-II"	1.22517	99.849	1.97883	100	2.16302	99.772	3.03795	100	2.04438	99.982	2.4987	100	1.8473	100	2.42878	100	0.28313	66.124	0.38087	88.163	-0.16727	72.895	-0.27443	73.1	-1.15875	64.889	-0.32829	61.043	-1.09165	64.642	-0.66861	73.68	-1.32149	62.26	-1.33329	66.8	-0.95902	59.202	-1.36095	56.584
"Rn5S_like|5S_from_RepeatMasker|+|chr8:126144138-126144259"	chr8:126144138-126144259"	"Rn5S_like	5S_from_RepeatMasker	"+"	">1.5Kbp from RNAP-III and <2.65Kbp from RNAP-II"	1.04535	100	1.73595	100	2.19966	100	2.89515	99.124	1.85486	100	2.46255	97.425	1.65634	100	2.15551	98.765	-0.025	92.607	0.56176	87.862	-0.17623	86.645	-0.27242	92.48	-1.10175	73.125	-0.61433	76.379	-0.98166	81.669	-0.6356	94.305	-1.2372	71.041	-1.2578	72.756	-1.13532	83.618	-1.22488	53.654
"Rn5S|5S_rRNA|+|chr8:126145828-126145946"	chr8:126145828-126145946"	"Rn5S	5S_rRNA	"+"	">1.5Kbp from RNAP-III and <2.65Kbp from RNAP-II"	1.01666	92.406	1.65678	100	1.95971	86.802	2.63439	98.963	1.77737	95.608	2.37885	85.054	1.61166	90.291	2.04326	89.444	0.06118	100	0.55453	100	0.15102	72.978	0.13737	80.226	-1.28591	100	-0.39436	86.341	-0.93172	91.422	-0.54671	100	-1.03893	79.064	-1.06457	76.323	-1.09641	100	-1.17701	100
"Rn5S|5S_rRNA|+|chr8:126147537-126147645"	chr8:126147537-126147645"	"Rn5S	5S_rRNA	"+"	">1.5Kbp from RNAP-III and <2.65Kbp from RNAP-II"	0.26695	100	0.34579	100	0.60066	97.535	1.10104	100	0.58875	92.034	0.89261	100	0.43528	100	0.65466	86.166	-0.62677	39.175	-0.27237	13.619	-1.10255	23.068	-0.83875	16.955	-0.36904	6.733	-0.02904	5.414	-0.53729	11.358	-0.61621	8.836	-0.94665	10.257	-0.91135	7.888	-0.48713	3.199	-0.98578	4.973
"Rn4.5s|4.5SRNA_scRNA|-|chr6:47600760-47600854"	chr6:47600760-47600854"	"Rn4.5s	4.5SRNA_scRNA	"-"	">1.5Kbp from RNAP-III and >2.65Kbp from RNAP-II"	1.89317	2.122	3.08173	6.803	2.98004	2.24	2.64767	10.174	3.33126	0.661	3.02875	4.228	2.71015	0.991	3.51132	0.893	4.16848	2.319	3.9609	2.542	4.21963	1.455	3.87235	2.389	-1.09459	6.275	-0.43346	12.791	-1.18685	9.319	-0.45845	8.104	-0.84556	6.049	-0.63234	6.916	-1.00962	11.007	-1.31091	10.554
"Rn4.5s|4.5SRNA_scRNA|-|chr6:47604999-47605093"	chr6:47604999-47605093"	"Rn4.5s	4.5SRNA_scRNA	"-"	">1.5Kbp from RNAP-III and >2.65Kbp from RNAP-II"	3.28383	99.717	4.6071	100	3.29298	99.761	4.79818	100	3.14074	100	3.5722	100	2.9901	100	3.44164	99.827	3.13506	100	2.97021	100	2.58387	99.933	2.43191	100	-1.35734	100	-0.49725	100	-0.9359	100	-0.56448	100	-1.23864	100	-1.2088	100	-1.05175	100	-1.08737	97.631
"Rn4.5s|4.5SRNA_scRNA|-|chr6:47609320-47609414"	chr6:47609320-47609414"	"Rn4.5s	4.5SRNA_scRNA	"-"	">1.5Kbp from RNAP-III and >2.65Kbp from RNAP-II"	3.30321	89.787	4.68659	95.477	3.49437	80.989	4.73088	95.707	3.32396	82.324	3.78868	84.32	3.07271	86.047	3.63774	81.966	2.86112	99.391	2.71836	99.795	2.44088	99.772	2.25651	99.754	-1.32252	98.916	-0.45028	100	-0.99808	100	-0.61095	100	-1.22329	97.964	-1.20467	100	-1.03072	100	-1.236	100
"Rn4.5s|4.5SRNA_scRNA|-|chr6:47613660-47613754"	chr6:47613660-47613754"	"Rn4.5s	4.5SRNA_scRNA	"-"	">1.5Kbp from RNAP-III and >2.65Kbp from RNAP-II"	3.29668	100	4.59404	100	3.29454	100	4.75628	100	3.14024	100	3.56688	100	2.97779	100	3.42645	100	2.99843	100	2.96648	100	2.61396	100	2.42566	100	-1.3144	100	-0.54192	100	-0.83734	98.996	-0.49716	100	-1.17017	100	-1.14846	100	-1.02327	100	-1.06615	97.557
"Rn4.5s|4.5SRNA_scRNA|-|chr6:47617996-47618090"	chr6:47617996-47618090"	"Rn4.5s	4.5SRNA_scRNA	"-"	">1.5Kbp from RNAP-III and >2.65Kbp from RNAP-II"	3.26426	100	4.60417	99.913	3.29611	100	4.79448	99.988	3.15708	99.893	3.5772	100	2.9871	100	3.43728	100	2.66543	99.102	2.58419	99.267	2.32256	96.73	2.11292	95.872	-1.29829	100	-0.52005	100	-1.07827	100	-0.59767	100	-1.24248	98.903	-1.13526	95.205	-1.06803	98.385	-1.24245	95.061
"Rn4.5s|4.5SRNA_scRNA|-|chr6:47622304-47622398"	chr6:47622304-47622398"	"Rn4.5s	4.5SRNA_scRNA	"-"	">1.5Kbp from RNAP-III and >2.65Kbp from RNAP-II"	3.26613	99.848	4.61401	100	3.27992	100	4.74988	99.892	3.15421	99.993	3.55457	99.341	2.97137	100	3.45151	99.173	3.09859	80.942	2.77628	87.422	2.95296	57.053	2.71558	60.723	-1.24127	84.599	-0.40694	92.446	-0.71508	83.288	-0.34214	85.842	-1.03515	83.245	-0.71257	64.849	-0.92855	89.115	-0.70072	66.475
"Rn4.5s|4.5SRNA_scRNA|-|chr6:47626642-47626736"	chr6:47626642-47626736"	"Rn4.5s	4.5SRNA_scRNA	"-"	">1.5Kbp from RNAP-III and >2.65Kbp from RNAP-II"	3.26201	100	4.61434	100	3.28493	100	4.754	100	3.13452	100	3.55029	100	2.9601	100	3.43984	100	2.72664	100	2.63521	100	2.32362	99.72	2.14598	100	-1.24121	100	-0.41552	100	-0.93225	100	-0.46502	100	-1.15508	100	-1.09684	100	-1.0436	100	-1.15599	100
"Rn4.5s|4.5SRNA_scRNA|-|chr6:47630963-47631057"	chr6:47630963-47631057"	"Rn4.5s	4.5SRNA_scRNA	"-"	">1.5Kbp from RNAP-III and >2.65Kbp from RNAP-II"	3.29372	100	4.58332	100	3.30785	100	4.80364	100	3.14237	100	3.58497	100	2.99437	100	3.42269	100	3.08738	100	3.02186	100	2.6471	100	2.44527	100	-1.31689	100	-0.54482	100	-0.8852	100	-0.48926	100	-1.18766	98.854	-1.18153	100	-1.05584	100	-1.12602	100
"Rn4.5s|4.5SRNA_scRNA|-|chr6:47635281-47635375"	chr6:47635281-47635375"	"Rn4.5s	4.5SRNA_scRNA	"-"	">1.5Kbp from RNAP-III and >2.65Kbp from RNAP-II"	3.044	100	4.41321	100	2.94294	100	4.62945	100	2.8345	100	3.34542	100	2.7246	100	3.22552	100	3.14396	100	3.0221	100	2.61628	100	2.45454	100	-1.27646	100	-0.44083	100	-0.85151	100	-0.45246	100	-1.17805	100	-1.15547	100	-0.96044	100	-1.11598	100
"Rn4.5s|4.5SRNA_scRNA|-|chr6:47689877-47689970"	chr6:47689877-47689970"	"Rn4.5s	4.5SRNA_scRNA	"-"	">1.5Kbp from RNAP-III and >2.65Kbp from RNAP-II"	4.08375	44.849	4.70411	65.842	4.54915	34.588	4.91572	64.76	4.52565	37.652	4.65262	41.049	3.98088	44.087	4.79324	30.414	2.84804	78.878	2.78859	84.359	2.5442	65.78	2.40599	72.389	-1.05753	75.014	-0.24746	85.207	-0.68196	79.263	-0.48012	90.726	-1.02025	77.957	-0.88157	74.428	-0.86261	81.5	-0.72172	71.597
"Rn4.5s|4.5SRNA_scRNA|-|chr6:47694136-47694230"	chr6:47694136-47694230"	"Rn4.5s	4.5SRNA_scRNA	"-"	">1.5Kbp from RNAP-III and >2.65Kbp from RNAP-II"	3.87562	66.995	4.94166	78.699	4.23382	54.452	5.07089	81.864	4.17509	56.548	4.31652	63.509	3.82478	63.397	4.20047	51.854	2.77931	98.733	2.77351	99.033	2.33828	94.467	2.16573	94.277	-1.20341	88.019	0.00721	88.582	-0.57842	93.516	-0.20883	89.313	-0.91866	93.113	-0.91193	93.414	-0.74835	90.732	-0.71624	88.177
"Rn4.5s|4.5SRNA_scRNA|-|chr6:47698496-47698590"	chr6:47698496-47698590"	"Rn4.5s	4.5SRNA_scRNA	"-"	">1.5Kbp from RNAP-III and >2.65Kbp from RNAP-II"	4.49743	29.249	5.03095	43.932	4.98391	22.017	5.46811	46.882	4.84528	22.689	5.06039	22.743	4.47477	27.849	5.06009	18.794	2.77857	93.984	2.82929	92.957	2.15747	91.951	2.05522	93.314	-1.17357	68.167	-0.16058	78.773	-0.55137	73.258	-0.20327	74.49	-1.07419	69.447	-0.93142	64.861	-0.79706	73.046	-0.74693	67.291
"Rn4.5s|4.5SRNA_scRNA|-|chr6:47702830-47702924"	chr6:47702830-47702924"	"Rn4.5s	4.5SRNA_scRNA	"-"	">1.5Kbp from RNAP-III and >2.65Kbp from RNAP-II"	3.71242	73.639	4.68768	82.246	3.87514	68.194	4.95011	79.632	3.66931	71.238	4.26836	76.5	3.64769	71.996	3.64211	76.683	2.98277	97.172	3.02751	97.561	2.68927	95.231	2.494	95.356	-1.09041	89.604	-0.17186	95.388	-0.48474	93.705	-0.3442	91.488	-1.06218	94.53	-0.80692	92.429	-0.66373	90.642	-0.68119	86.761
"Rn4.5s|4.5SRNA_scRNA|-|chr6:47713262-47713356"	chr6:47713262-47713356"	"Rn4.5s	4.5SRNA_scRNA	"-"	">1.5Kbp from RNAP-III and >2.65Kbp from RNAP-II"	3.29707	99.776	4.53258	99.68	3.48614	99.356	4.54122	99.559	3.31293	99.426	3.91426	98.82	3.11261	99.564	3.39983	96.995	3.19074	99.701	3.21008	99.519	2.86044	99.576	2.67103	99.472	-1.14026	96.37	-0.21915	97.702	-0.36299	98.764	-0.40597	100	-0.90144	97.396	-0.57128	90.788	-0.74135	98.44	-0.45194	91.928
"Rn4.5s|4.5SRNA_scRNA|-|chr6:128710725-128710819"	chr6:128710725-128710819"	"Rn4.5s	4.5SRNA_scRNA	"-"	"<1.5Kbp from RNAP-III"	5.20624	1.038	4.96984	2.058	5.87309	0.935	4.87388	2.809	5.70302	0.849	5.68139	1.801	5.65988	0.673	5.91336	1.262	4.87928	0.037	4.81749	0.113	4.41249	0.04	4.20033	0.063	2.62964	0.185	2.01881	0	2.65466	0.267	2.12171	0	2.79593	0.098	2.2191	0.186	2.40406	0.227	2.43871	0.57
"Rn4.5s|4.5SRNA_scRNA|-|chr6:128714147-128714241"	chr6:128714147-128714241"	"Rn4.5s	4.5SRNA_scRNA	"-"	">1.5Kbp from RNAP-III and >2.65Kbp from RNAP-II"	5.46034	0.488	5.18236	1.212	6.3636	0.365	5.20358	1.432	5.94629	0.336	6.39247	1.094	5.53831	0.375	6.39627	0.714	2.81382	0	2.75371	0	2.68953	0.036	2.31581	0	-0.08742	0.221	-0.15067	0	-0.33108	0.249	0.12941	0	-0.23534	0	-0.31947	0	-0.49173	0.777	-0.51908	1.946
"Rn4.5s|4.5SRNA_scRNA|-|chr6:128749420-128749559"	chr6:128749420-128749559"	"Rn4.5s	4.5SRNA_scRNA	"-"	"<1.5Kbp from RNAP-III"	4.8953	0	4.67665	0	5.7954	0	4.86683	0	5.44555	0.005	6.03463	0	5.30415	0	5.97569	0.01	5.25317	0.042	4.76172	0.124	4.78267	0.036	4.38602	0.074	0.21938	0.402	0.32314	0	0.47492	0.007	-0.01185	0	1.79499	0	1.16718	0.441	0.32552	0.122	0.27015	0
"Rn4.5s|4.5SRNA_scRNA|-|chr6:128753032-128753126"	chr6:128753032-128753126"	"Rn4.5s	4.5SRNA_scRNA	"-"	">1.5Kbp from RNAP-III and >2.65Kbp from RNAP-II"	5.07638	0.372	4.60117	0.925	5.95391	0.317	5.17573	0.883	6.06555	0.27	5.72064	0.892	5.66782	0.386	6.42253	0.597	1.47773	0	1.41578	0	1.48954	0.075	1.25017	0	-0.46878	0.338	-0.44465	0	-0.2197	0	-0.67796	0	-0.02344	0	-0.67645	0	-0.39029	0.364	-0.41966	1.795
"Rn4.5s|4.5SRNA_scRNA+|+|chr6:128788477-128788563"	chr6:128788477-128788563"	"Rn4.5s	4.5SRNA_scRNA+	"+"	"<1.5Kbp from RNAP-III"	4.7851	0.569	4.4611	1.436	5.48303	0.57	4.99253	1.968	5.511	0.339	5.77703	1.584	5.14434	0.575	5.77332	1.017	4.93405	0	4.94169	0	4.43221	0.008	3.98821	0	0.19914	0.186	0.17592	0	-0.30569	0.25	0.09979	0	0.00701	0	-0.22397	1.068	0.29499	0.463	-0.68863	1.533
"Rn4.5s|4.5SRNA_scRNA+|+|chr6:128793305-128793400"	chr6:128793305-128793400"	"Rn4.5s	4.5SRNA_scRNA+	"+"	">1.5Kbp from RNAP-III and <2.65Kbp from RNAP-II"	5.10191	0.473	5.0735	0.477	6.13927	0.437	4.84755	1.187	6.47373	0.443	5.98949	0.886	5.68048	0.275	6.14366	0.511	4.94572	0	5.23335	0	4.62597	0	4.52678	0	0.70504	0.228	0.61388	0	1.40936	0.728	0.97769	0	1.49445	0.299	0.29253	0	1.29517	0.312	0.90013	0.943
"Rnu6atac|U6atac-|-|chr2:27395325-27395450"	chr2:27395325-27395450"	"Rnu6atac	U6atac-	"-"	">1.5Kbp from RNAP-III and <2.65Kbp from RNAP-II"	4.77707	0	4.99865	0	6.03689	0	5.43083	0	6.01886	0.001	6.55878	0	5.13907	0	6.47567	0	3.44686	0	3.8218	0	3.83657	0	3.31226	0	2.60522	0	2.04226	0	2.99078	0.001	2.65224	0	2.46866	0.001	2.15423	0	2.39708	0	2.232	0
"Rmrp|RNase_MRP-|-|chr4:43505660-43505930"	chr4:43505660-43505930"	"Rmrp	RNase_MRP-	"-"	">1.5Kbp from RNAP-III and <2.65Kbp from RNAP-II"	3.48306	0	4.27709	0.001	5.32357	0.014	4.79595	0	5.07788	0.001	4.71692	0.001	4.20842	0	5.17889	0.057	4.76543	0.001	4.92346	0	4.86313	0	4.41508	0	2.45939	0.02	2.19099	0.024	2.70978	0.019	2.41388	0	2.78422	0.015	2.53447	0.005	2.29773	0.004	2.54211	0.008
"Rny3|Y3_RNA+|+|chr6:47731623-47731724"	chr6:47731623-47731724"	"Rny3	Y3_RNA+	"+"	">1.5Kbp from RNAP-III and <2.65Kbp from RNAP-II"	4.37729	0	4.77416	0	5.04227	0	5.44431	0	5.36121	0	5.40788	0	4.34795	0	5.77786	0	4.0473	0	3.03081	0	3.43875	0	3.20864	0	-0.063	0	0.77194	0	-0.17157	0	-0.48223	0	0.26614	0	0.35378	0	0.01839	0	0.13466	0
"Rny1|Y1_RNA-|-|chr6:47738068-47738179"	chr6:47738068-47738179"	"Rny1	Y1_RNA-	"-"	">1.5Kbp from RNAP-III and <2.65Kbp from RNAP-II"	2.49663	0	3.08199	0	4.63675	0	4.05464	0	4.64079	0	4.76176	0	3.43696	0	4.80585	0	3.4218	0	3.36406	0	3.74483	0	3.56918	0	1.87851	0	1.91412	0	2.35122	0	2.02724	0	3.04339	0	2.81186	0	2.28285	0	3.10362	0
"Bc1|Bc1+|+|chr7:152100375-152100528"	chr7:152100375-152100528"	"Bc1	Bc1+	"+"	">1.5Kbp from RNAP-III and <2.65Kbp from RNAP-II"	0.24246	0	-0.05144	0	0.83065	0	0.5045	0	0.66767	0	0.38491	0	0.26573	0	1.1584	0	5.12873	0	4.84976	0	4.46552	0	4.26886	0	1.66353	0	1.543	0	1.69502	0	1.64832	0	1.49861	0.007	1.22556	0	1.34366	0	1.17677	0.169
"Rnu6|U6+|+|chr9:62981090-62981196"	chr9:62981090-62981196"	"Rnu6	U6+	"+"	">1.5Kbp from RNAP-III and <2.65Kbp from RNAP-II"	1.19727	0.738	2.15413	0.63	2.49138	0.564	1.73646	2.151	2.10611	0.659	2.54436	0.612	1.76091	0.473	2.67065	0.818	4.3708	0.003	4.13684	0.003	4.13116	0.001	3.78363	0.001	2.60732	0.008	2.54931	0	2.96824	0.002	2.6734	0.01	2.78109	0.006	2.42006	0.016	2.58399	0.002	2.70172	0.007
"Rn7sk|7SK-|-|chr9:78023110-78023440"	chr9:78023110-78023440"	"Rn7sk	7SK-	"-"	">1.5Kbp from RNAP-III and <2.65Kbp from RNAP-II"	4.10539	5.569	4.58725	8.076	5.48811	4.946	5.22544	11.35	5.56961	5.067	5.32327	5.941	4.23267	4.092	5.67258	6.787	4.73786	0.041	4.65906	0.096	3.84314	0.044	3.81	0.096	3.25891	0.128	3.4961	0.176	3.57644	0.072	3.66052	0.215	3.46095	0.13	2.77067	0.155	3.0745	0.117	3.23685	0.278
"Rnu6|U6+|+|chr10:79371940-79372046"	chr10:79371940-79372046"	"Rnu6	U6+	"+"	">1.5Kbp from RNAP-III and <2.65Kbp from RNAP-II"	2.47587	0.335	3.49926	0.253	4.28982	0.187	3.6652	0.41	4.45847	0.378	3.98677	0.207	3.55516	0.14	4.74231	0.3	4.86434	0.002	4.63041	0.068	4.01711	0.021	3.88516	0.001	1.50689	0.033	1.42047	0	1.8759	0.007	1.6873	0.026	2.09818	0.027	1.12253	0.034	1.61361	0.004	1.302	0.02
"Rnu6|U6+|+|chr10:79448251-79448357"	chr10:79448251-79448357"	"Rnu6	U6+	"+"	">1.5Kbp from RNAP-III and <2.65Kbp from RNAP-II"	1.28881	0.947	2.44988	0.68	2.21563	0.817	1.54815	2.142	2.16984	1.754	1.56812	1.218	1.83588	0.46	2.20608	1.954	4.22889	0.003	4.06699	0.003	3.54674	0.034	3.29724	0.001	1.46649	0.018	1.58846	0	1.72699	0.006	1.54073	0.024	1.63957	0.033	0.95787	0.045	1.84224	0.003	1.6924	0.014
"Rnu6|U6-|-|chr12:53704775-53704881"	chr12:53704775-53704881"	"Rnu6	U6-	"-"	"<1.5Kbp from RNAP-III"	3.01833	0.265	4.2101	0.182	4.34272	0.202	3.63942	0.383	4.81953	0.425	4.78251	0.114	3.48282	0.277	4.55587	0.305	5.71738	0.002	5.34672	0.003	4.94749	0.001	4.80185	0.001	2.46628	0.016	2.74113	0	2.70744	0.006	2.75611	0.019	2.99875	0.011	2.74128	0.029	2.51335	0.004	2.53595	0.018
"Rnu6|U6-|-|chr12:53705477-53705578"	chr12:53705477-53705578"	"Rnu6	U6-	"-"	"<1.5Kbp from RNAP-III"	2.53933	0.223	4.18326	0.193	3.97654	0.212	4.03998	0.461	4.54659	0.455	4.36123	0.137	3.20941	0.359	5.14194	0.267	5.08766	0.004	4.53887	0.005	4.02869	0.002	4.17116	0.002	1.39059	0.035	1.88859	0	2.10121	0.01	1.97409	0.035	2.18494	0.022	1.83976	0.056	1.81271	0.007	1.68346	0.039
"Rn7sl|7SLRNA_srpRNA+|+|chr12:70260298-70260551"	chr12:70260298-70260551"	"Rn7sl	7SLRNA_srpRNA+	"+"	">1.5Kbp from RNAP-III and <2.65Kbp from RNAP-II"	4.45106	6.388	5.2224	7.605	5.83286	4.532	5.73234	9.832	5.52058	6.006	5.77868	10.727	5.2046	6.444	5.54731	8.27	5.34238	0.177	5.98892	0.101	5.57373	0.037	5.20552	0.116	3.19649	0.133	2.86	0.308	3.16838	0.471	3.65269	0.202	3.14047	0.387	3.02085	0.281	2.8898	0.328	3.27009	0.238
"Rn7sl|7SLRNA_srpRNA-|-|chr12:70462167-70462478"	chr12:70462167-70462478"	"Rn7sl	7SLRNA_srpRNA-	"-"	">1.5Kbp from RNAP-III and <2.65Kbp from RNAP-II"	4.85773	0.854	4.82543	1.069	5.80217	0.51	5.03842	1.583	5.57942	0.623	5.65652	0.632	5.35342	0.461	6.2674	0.254	3.59603	0	3.59633	0	3.50466	0.026	3.64623	0.054	2.19972	0.05	1.92419	0	2.51238	0.041	2.33527	0	3.12135	0	2.5038	0	2.3281	0.099	2.95703	0
"Rpph1|RnasePRNA-|-|chr14:51427123-51427447"	chr14:51427123-51427447"	"Rpph1	RnasePRNA-	"-"	">1.5Kbp from RNAP-III and <2.65Kbp from RNAP-II"	1.96643	0	1.85547	0	4.01055	0	3.45472	0	3.65398	0	3.02782	0	2.96863	0	3.13287	0	4.72614	0	4.81583	0	4.09888	0	3.92157	0	1.85403	0	1.9459	0	2.40442	0	2.44547	0	2.84824	0	2.3801	0	2.13146	0	2.20743	0
"Vaultrc5|Vault+|+|chr18:36961520-36961662"	chr18:36961520-36961662"	"Vaultrc5	Vault+	"+"	">1.5Kbp from RNAP-III and <2.65Kbp from RNAP-II"	4.66319	0	5.36871	0	6.38181	0	5.30328	0	5.93838	0	6.10354	0	5.60236	0	6.42071	0	4.97307	0	3.44703	0	3.86006	0	3.51244	0	2.90708	0	3.18912	0	2.94069	0	2.00386	0	3.13296	0	2.6262	0	2.53867	0	2.37599	0
