# Supplementary material for: Differential regulation of RNA polymerase III genes during liver regeneration
Source: Nucleic Acids Res. 2018 Dec 29;47(4):1786–96. doi: 10.1093/nar/gky1282 (PMC6393285; doi:10.1093/nar/gky1282)
Supplement: Supplementary Data [file gky1282_supplemental_files.zip › Supplementary_Table_S3.xls]

## Sheet: Legend to Table S3
Table S3. List of Pol III loci with indication of surrounding features. For each Pol III locus, the genomic position, type of gene, distance from other Pol III loci or Pol II genes, presence of CpG islands, RPC4, H3K4me3 and RPB2 scores at TP0, and presence or absence of the significant peaks are indicated. The information are indicated for all Pol III loci (646 loci), and for each type of Pol II…

## Sheet: All
Position	MGI.annotation	Pol III locus name	Annotated distance	Type	CpG island	"RPC4 replicate 1 [log2-ratio]"	"RPC4 replicate 2 [log2-ratio]"	"H3K4me3 replicate 2 [log2-ratio]"	"RPB2 replicate 1 [log2-ratio]"	"RPB2 replicate 2 [log2-ratio]"	"RPC4 peak replicate 1 (cutoff=0.84022)"	"RPC4 peak replicate 2 (cutoff=1.32783)"	"H3K4me3 peak replicate 2 (cutoff=1.36659)"	"RPB2 peak replicate 1 (cutoff=1.06842)"	"RPB2 peak replicate 2 (cutoff=1.3781)"
chr1:34491657-34491728"	"n-Te21	chr1_1547_tRNAGlu_TTC-	">1.5Kbp from RNAP-III and <2.65Kbp from RNAP-II"	"tRNA"	0	4.53624	4.21408	3.73499	1.27064	0.887686	1	1	1	1	0
chr1:74863321-74863391"	"n-Tg11	chr1_1392_tRNAGly_GCC-	">1.5Kbp from RNAP-III and >2.65Kbp from RNAP-II"	"tRNA"	1	2.28882	2.70819	5.11061	1.28842	1.74555	1	1	1	1	1
chr1:78294370-78294441"	"n-Tp1	chr1_284_tRNAPro_AGG+	">1.5Kbp from RNAP-III and >2.65Kbp from RNAP-II"	"tRNA"	0	0.0209943	-0.384851	-0.805923	-0.363262	-0.399339	0	0	0	0	0
chr1:112801324-112801396"	"n-Tk7	chr1_1268_tRNALys_CTT-	">1.5Kbp from RNAP-III and <2.65Kbp from RNAP-II"	"tRNA"	0	0.0593273	0.280131	-0.741692	-0.443659	-0.212819	0	0	0	0	0
chr1:120246867-120247052"	"B2_Mm2_SINE_B2+	"B2_Mm2_SINE_B2+	">1.5Kbp from RNAP-III and >2.65Kbp from RNAP-II"	"SINE"	0	2.0282	1.28172	-1.07576	-0.387166	-0.607672	1	0	0	0	0
chr1:130008960-130009059"	"B2_Mm2_B2_SINE+	"B2_Mm2_B2_SINE+	">1.5Kbp from RNAP-III and <2.65Kbp from RNAP-II"	"SINE"	0	1.5563	1.4081	-0.58305	0.780977	0.396135	1	1	0	0	0
chr1:134930539-134930611"	"n-Tk26	chr1_485_tRNALys_TTT+	"<1.5Kbp from RNAP-III"	"tRNA"	0	4.13002	4.08991	3.71958	-0.517638	-0.354001	1	1	1	0	0
chr1:134930904-134930976"	"n-Tk25	chr1_1184_tRNALys_TTT-	"<1.5Kbp from RNAP-III"	"tRNA"	0	2.64619	2.16141	3.65663	-0.233271	-0.178709	1	1	1	0	0
chr1:155305794-155305866"	"n-Ti13	chr1_583_tRNAIle_TAT+	">1.5Kbp from RNAP-III and <2.65Kbp from RNAP-II"	"tRNA"	0	-0.177052	0.0385315	-0.893879	1.18014	0.986676	0	0	0	1	0
chr1:167571765-167571836"	"n-Tp2	chr1_672_tRNAPro_AGG+	"<1.5Kbp from RNAP-III"	"tRNA"	1	4.67676	4.79462	4.93516	1.90929	1.78366	1	1	1	1	1
chr1:167572402-167572473"	"n-Tp8	chr1_1022_tRNAPro_CGG-	"<1.5Kbp from RNAP-III"	"tRNA"	1	4.48842	4.97605	5.52132	2.60036	2.36414	1	1	1	1	1
chr1:172930087-172930186"	"B2_Mm2_SINE-	"B2_Mm2_SINE-	">1.5Kbp from RNAP-III and >2.65Kbp from RNAP-II"	"SINE"	0	0.374119	0.569974	-0.456147	-0.834632	-0.421108	0	0	0	0	0
chr1:172964073-172964146"	"n-Tn6	chr1_1006_tRNAAsn_GTT-	">1.5Kbp from RNAP-III and >2.65Kbp from RNAP-II"	"tRNA"	0	4.97028	4.93337	3.54037	-0.818683	-0.39198	1	1	1	0	0
chr1:172967160-172967231"	"n-Td4	chr1_1005_tRNAAsp_GTC-	"<1.5Kbp from RNAP-III"	"tRNA"	1	5.16054	5.72589	4.05725	-0.333832	0.788759	1	1	1	0	0
chr1:172968128-172968199"	"n-Tg21	chr1_1004_tRNAGly_TCC-	"<1.5Kbp from RNAP-III"	"tRNA"	1	5.26303	4.59899	5.00257	-0.248543	0.110573	1	1	1	0	0
chr1:172968745-172968827"	"n-Tl15	chr1_698_tRNALeu_CAG+	"<1.5Kbp from RNAP-III"	"tRNA"	1	5.43267	5.76916	4.53	-0.391509	-0.125028	1	1	1	0	0
chr1:172975116-172975186"	"n-Tg12	chr1_699_tRNAGly_GCC+	">1.5Kbp from RNAP-III and >2.65Kbp from RNAP-II"	"tRNA"	0	5.02724	4.44847	4.43956	0.660661	0.122521	1	1	1	0	0
chr1:172994295-172994366"	"n-Te5	chr1_1002_tRNAGlu_CTC-	"<1.5Kbp from RNAP-III"	"tRNA"	1	1.57355	1.83528	1.62932	-1.03622	-0.766036	1	1	1	0	0
chr1:172994830-172994901"	"n-Tg20	chr1_1001_tRNAGly_TCC-	"<1.5Kbp from RNAP-III"	"tRNA"	1	1.81876	2.01872	1.74814	-1.18874	-0.885465	1	1	1	0	0
chr1:172995489-172995560"	"n-Td3	chr1_1000_tRNAAsp_GTC-	"<1.5Kbp from RNAP-III"	"tRNA"	1	1.03281	1.40226	1.66528	-1.26146	-0.82888	1	1	1	0	0
chr1:172996115-172996197"	"n-Tl18	chr1_701_tRNALeu_CAG+	"<1.5Kbp from RNAP-III"	"tRNA"	1	-0.123893	-0.202621	0.732799	-1.37444	-0.944496	0	0	0	0	0
chr1:172996762-172996832"	"n-Tg17	chr1_702_tRNAGly_GCC+	"<1.5Kbp from RNAP-III"	"tRNA"	1	0.915194	1.42012	-0.469837	-1.38864	-0.958039	1	1	0	0	0
chr1:173001923-173001994"	"n-Te8	chr1_999_tRNAGlu_CTC-	"<1.5Kbp from RNAP-III"	"tRNA"	1	1.42687	1.64239	1.25715	-1.19941	-0.268531	1	1	0	0	0
chr1:173002465-173002536"	"n-Tg24	chr1_998_tRNAGly_TCC-	"<1.5Kbp from RNAP-III"	"tRNA"	1	1.62771	1.5951	1.50592	-1.44203	-0.724148	1	1	1	0	0
chr1:173003124-173003195"	"n-Td7	chr1_997_tRNAAsp_GTC-	"<1.5Kbp from RNAP-III"	"tRNA"	1	0.626064	0.801608	1.40475	-1.59703	-0.763211	0	0	1	0	0
chr1:173003750-173003832"	"n-Tl19	chr1_703_tRNALeu_CAG+	"<1.5Kbp from RNAP-III"	"tRNA"	1	-0.1588	0.478311	0.52373	-1.57851	-0.834004	0	0	0	0	0
chr1:173004433-173004503"	"n-Tg18	chr1_704_tRNAGly_GCC+	"<1.5Kbp from RNAP-III"	"tRNA"	1	0.715342	0.758406	-0.365795	-1.52623	-0.740947	0	0	0	0	0
chr1:173009537-173009608"	"n-Te7	chr1_996_tRNAGlu_CTC-	"<1.5Kbp from RNAP-III"	"tRNA"	1	0.909754	1.32379	-0.443638	-0.667578	-0.890728	1	0	0	0	0
chr1:173010079-173010150"	"n-Tg23	chr1_995_tRNAGly_TCC-	"<1.5Kbp from RNAP-III"	"tRNA"	1	0.463996	0.571214	0.131812	-0.845303	-0.760486	0	0	0	0	0
chr1:173010738-173010809"	"n-Td6	chr1_994_tRNAAsp_GTC-	"<1.5Kbp from RNAP-III"	"tRNA"	1	0.206942	0.794581	0.135485	-0.690288	0.401196	0	0	0	0	0
chr1:173011364-173011446"	"n-Tl20	chr1_705_tRNALeu_CAG+	"<1.5Kbp from RNAP-III"	"tRNA"	1	0.480024	0.480452	-0.359322	-0.89497	0.180722	0	0	0	0	0
chr1:173012007-173012077"	"n-Tg19	chr1_706_tRNAGly_GCC+	"<1.5Kbp from RNAP-III"	"tRNA"	1	0.919133	0.914637	-0.824623	-0.990721	0.0355184	1	0	0	0	0
chr1:173031969-173032051"	"n-Tl21	chr1_993_tRNALeu_CAG-	"<1.5Kbp from RNAP-III"	"tRNA"	1	5.22915	4.19083	3.83218	-0.504253	-0.95921	1	1	1	0	0
chr1:173032502-173032573"	"n-Td5	chr1_707_tRNAAsp_GTC+	"<1.5Kbp from RNAP-III"	"tRNA"	1	4.17606	3.36901	3.97232	-0.495893	-0.813623	1	1	1	0	0
chr1:173032887-173032958"	"n-Tg22	chr1_708_tRNAGly_TCC+	"<1.5Kbp from RNAP-III"	"tRNA"	1	4.9666	4.8174	3.81304	-0.587265	-0.885094	1	1	1	0	0
chr1:173033174-173033245"	"n-Te6	chr1_709_tRNAGlu_CTC+	"<1.5Kbp from RNAP-III"	"tRNA"	1	5.44936	5.47635	3.67748	-0.585072	-1.16358	1	1	1	0	0
chr1:173041574-173041646"	"n-Tv14	chr1_710_tRNAVal_CAC+	">1.5Kbp from RNAP-III and <2.65Kbp from RNAP-II"	"tRNA"	0	4.22589	4.64826	4.38185	0.252887	0.975183	1	1	1	0	0
chr1:173599570-173599642"	"n-Th1	chr1_717_tRNAHis_ATG+	">1.5Kbp from RNAP-III and >2.65Kbp from RNAP-II"	"tRNA"	0	0.0361268	-0.145851	-0.655563	-0.476572	-0.301139	0	0	0	0	0
chr1:175320460-175320533"	"n-Tr20	chr1_730_tRNAArg_TCT+	">1.5Kbp from RNAP-III and <2.65Kbp from RNAP-II"	"tRNA"	0	0.0924461	-0.264996	-0.728447	-0.636745	-0.333977	0	0	0	0	0
chr1:180241842-180241941"	"B2_Mm2_B2_SINE-	"B2_Mm2_B2_SINE-	">1.5Kbp from RNAP-III and >2.65Kbp from RNAP-II"	"SINE"	0	1.61397	1.50025	0.103518	0.760618	1.35194	1	1	0	0	0
chr1:183986139-183986220"	"n-Ts15	chr1_791_tRNASer_GCT+	">1.5Kbp from RNAP-III and >2.65Kbp from RNAP-II"	"tRNA"	0	-0.029666	-0.111429	-1.28411	-0.323897	-0.193328	0	0	0	0	0
chr1:190765285-190765358"	"n-Tn3	chr1_814_tRNAAsn_GTT+	">1.5Kbp from RNAP-III and <2.65Kbp from RNAP-II"	"tRNA"	0	0.423182	-0.368011	-2.09262	-0.347409	-0.57148	0	0	0	0	0
chr2:18508671-18508744"	"n-Tn9	chr2_1947_tRNAAsn_GTT-	">1.5Kbp from RNAP-III and >2.65Kbp from RNAP-II"	"tRNA"	0	4.50366	4.64347	4.81781	-0.0666301	0.139484	1	1	1	0	0
chr2:27395325-27395450"	"Rnu6atac	U6atac-	">1.5Kbp from RNAP-III and <2.65Kbp from RNAP-II"	"Other"	1	4.77707	4.99865	3.44686	2.60522	2.04226	1	1	1	1	1
chr2:57034489-57034560"	"n-Ta27	chr2_263_tRNAAla_CGC+	"<1.5Kbp from RNAP-III"	"tRNA"	0	4.73318	4.26713	3.82427	-0.17532	-0.201926	1	1	1	0	0
chr2:57034805-57034875"	"n-Tg29	chr2_1747_tRNAGly_GCC-	"<1.5Kbp from RNAP-III"	"tRNA"	0	5.134	4.3469	3.9574	-0.075978	0.0498308	1	1	1	0	0
chr2:78964614-78964713"	"B2_Mm1t_B2_SINE+	"B2_Mm1t_B2_SINE+	">1.5Kbp from RNAP-III and >2.65Kbp from RNAP-II"	"SINE"	0	0.16808	0.357078	-0.881105	-0.122784	0.106353	0	0	0	0	0
chr2:80479746-80479845"	"B1_Mus1_Alu_SINE+	"B1_Mus1_Alu_SINE+	">1.5Kbp from RNAP-III and <2.65Kbp from RNAP-II"	"SINE"	1	0.371227	0.21693	5.01659	0.536044	0.329867	0	0	1	0	0
chr2:91078023-91078122"	"B2_Mm1a_B2_SINE+	"B2_Mm1a_B2_SINE+	">1.5Kbp from RNAP-III and <2.65Kbp from RNAP-II"	"SINE"	1	1.58335	0.891353	3.63811	1.7966	1.64664	1	0	1	1	1
chr2:113929103-113929174"	"n-Td2	chr2_510_tRNAAsp_GTC+	">1.5Kbp from RNAP-III and <2.65Kbp from RNAP-II"	"tRNA"	0	-0.517115	-0.102694	-1.08483	-0.341799	0.0970313	0	0	0	0	0
chr2:118819929-118820028"	"B3A_B2_SINE-	"B3A_B2_SINE-	">1.5Kbp from RNAP-III and >2.65Kbp from RNAP-II"	"SINE"	0	-0.0490559	-0.396153	-1.12573	-0.643239	0.0213932	0	0	0	0	0
chr2:118872486-118872567"	"n-Ts21	chr2_1509_tRNASer_GCT-	">1.5Kbp from RNAP-III and <2.65Kbp from RNAP-II"	"tRNA"	1	5.29442	5.68547	5.20562	0.860502	0.971092	1	1	1	0	0
chr2:118881889-118881962"	"n-Ti12	chr2_1506_tRNAIle_GAT-	">1.5Kbp from RNAP-III and <2.65Kbp from RNAP-II"	"tRNA"	0	0.0942124	-0.429593	-1.56989	-0.716046	-0.818945	0	0	0	0	0
chr2:122059558-122059657"	"B1_Mus2_Alu_SINE-	"B1_Mus2_Alu_SINE-	">1.5Kbp from RNAP-III and <2.65Kbp from RNAP-II"	"SINE"	1	0.76667	0.914861	4.90276	3.0686	3.1958	0	0	1	1	1
chr2:122201230-122201301"	"n-Th4	chr2_1432_tRNAHis_GTG-	">1.5Kbp from RNAP-III and >2.65Kbp from RNAP-II"	"tRNA"	0	5.50029	4.85772	5.14143	0.361494	0.584202	1	1	1	0	0
chr2:122203099-122203170"	"n-Th3	chr2_1431_tRNAHis_GTG-	"<1.5Kbp from RNAP-III"	"tRNA"	0	5.65908	5.25289	4.74438	1.32034	1.24467	1	1	1	1	0
chr2:122203704-122203775"	"n-Th5	chr2_586_tRNAHis_GTG+	"<1.5Kbp from RNAP-III"	"tRNA"	0	5.86502	5.41365	4.39048	1.15035	1.12338	1	1	1	1	0
chr2:154878649-154878748"	"B1F2_Alu_SINE-	"B1F2_Alu_SINE-	">1.5Kbp from RNAP-III and <2.65Kbp from RNAP-II"	"SINE"	0	0.0583993	0.401649	1.70515	3.15156	3.20028	0	0	1	1	1
chr2:164681329-164681428"	"B2_Mm2_B2_SINE+	"B2_Mm2_B2_SINE+	">1.5Kbp from RNAP-III and <2.65Kbp from RNAP-II"	"SINE"	0	2.15147	1.92925	3.6713	0.271502	1.20533	1	1	1	0	0
chr2:173043603-173043702"	"B1_Mus2_Alu_SINE+	"B1_Mus2_Alu_SINE+	">1.5Kbp from RNAP-III and <2.65Kbp from RNAP-II"	"SINE"	0	1.73397	0.667518	1.79388	-0.227689	-0.271684	1	0	1	0	0
chr2:180926179-180926278"	"B2_Mm1t_B2_SINE-	"B2_Mm1t_B2_SINE-	">1.5Kbp from RNAP-III and <2.65Kbp from RNAP-II"	"SINE"	0	0.979164	1.29076	0.120136	2.03827	1.85265	1	0	0	1	1
chr3:3123740-3123812"	"n-Tk1	chr3_1_tRNALys_CTT+	">1.5Kbp from RNAP-III and >2.65Kbp from RNAP-II"	"tRNA"	0	0.0282065	-0.449931	-1.18993	-0.436495	-0.456097	0	0	0	0	0
chr3:3149493-3149565"	"n-Tk9	chr3_2_tRNALys_CTT+	">1.5Kbp from RNAP-III and >2.65Kbp from RNAP-II"	"tRNA"	0	0.124794	-0.46442	-1.42918	-0.57594	-0.332841	0	0	0	0	0
chr3:19527959-19528031"	"n-Tr3	chr3_1040_tRNAArg_ACG-	"<1.5Kbp from RNAP-III"	"tRNA"	0	3.57462	3.75655	4.94168	0.599859	1.00143	1	1	1	0	0
chr3:19528355-19528447"	"n-Ty1	chr3_27_tRNATyr_GTA_I+	"<1.5Kbp from RNAP-III"	"tRNA"	0	4.92292	4.70087	5.13521	0.654246	0.910116	1	1	1	0	0
chr3:19528782-19528870"	"n-Ty2	chr3_28_tRNATyr_GTA_I+	"<1.5Kbp from RNAP-III"	"tRNA"	0	4.89721	5.38914	5.40354	0.726892	0.983835	1	1	1	0	0
chr3:19528995-19529067"	"n-Ta14	chr3_29_tRNAAla_AGC+	"<1.5Kbp from RNAP-III"	"tRNA"	0	4.96847	5.00866	5.34551	0.806394	1.03282	1	1	1	0	0
chr3:24061947-24062029"	"n-Tl13	chr3_1026_tRNALeu_CAG-	">1.5Kbp from RNAP-III and >2.65Kbp from RNAP-II"	"tRNA"	0	0.00436724	-0.366406	-1.15196	-0.167552	-0.688098	0	0	0	0	0
chr3:30500192-30500264"	"n-Tv8	chr3_48_tRNAVal_AAC+	">1.5Kbp from RNAP-III and <2.65Kbp from RNAP-II"	"tRNA"	0	5.18346	4.77178	4.74035	1.99344	1.86919	1	1	1	1	1
chr3:51162276-51162347"	"n-Tp17	chr3_92_tRNAPro_TGG+	"<1.5Kbp from RNAP-III"	"tRNA"	1	2.05236	2.14164	2.2637	-0.821104	-0.750082	1	1	1	0	0
chr3:51163329-51163400"	"n-Tp5	chr3_93_tRNAPro_AGG+	"<1.5Kbp from RNAP-III"	"tRNA"	1	2.33421	2.70355	2.35534	-0.758572	-0.474289	1	1	1	0	0
chr3:58506340-58506439"	"B2_Mm2-B2_SINE-	"B2_Mm2-B2_SINE-	">1.5Kbp from RNAP-III and <2.65Kbp from RNAP-II"	"SINE"	0	-0.129286	-0.0398065	-0.618941	-0.644488	-0.368151	0	0	0	0	0
chr3:59278848-59278919"	"n-Tv9	chr3_928_tRNAVal_CAC-	">1.5Kbp from RNAP-III and >2.65Kbp from RNAP-II"	"tRNA"	0	-0.0276676	0.576802	-1.20734	-0.675631	-0.160641	0	0	0	0	0
chr3:84032933-84033003"	"n-Tg14	chr3_878_tRNAGly_GCC-	">1.5Kbp from RNAP-III and <2.65Kbp from RNAP-II"	"tRNA"	0	0.477909	0.116743	3.64453	1.44052	1.61048	0	0	1	1	1
chr3:90279782-90279853"	"n-Tm11	chr3_792_tRNAMetInit_CAT-	">1.5Kbp from RNAP-III and <2.65Kbp from RNAP-II"	"tRNA"	1	5.6134	4.6195	5.16949	1.84571	1.5221	1	1	1	1	1
chr3:94499511-94499610"	"B1_Mus2_Alu_SINE-	"B1_Mus2_Alu_SINE-	">1.5Kbp from RNAP-III and <2.65Kbp from RNAP-II"	"SINE"	0	1.78476	1.60985	4.00887	2.95264	3.7945	1	1	1	1	1
chr3:94739234-94739333"	"B2_Mm2_B2_SINE-_and_ID_ID_SINE-	"B2_Mm2_B2_SINE-_and_ID_ID_SINE-	">1.5Kbp from RNAP-III and <2.65Kbp from RNAP-II"	"SINE"	0	1.06995	0.623083	3.42262	0.886212	1.36509	1	0	1	0	0
chr3:96115177-96115247"	"n-Tg2	chr3_282_tRNAGly_CCC+	">1.5Kbp from RNAP-III and >2.65Kbp from RNAP-II"	"tRNA"	0	-0.0267473	-0.0409257	-0.890788	-0.990252	-0.424577	0	0	0	0	0
chr3:96125997-96126070"	"n-Tn4	chr3_283_tRNAAsn_GTT+	">1.5Kbp from RNAP-III and >2.65Kbp from RNAP-II"	"tRNA"	0	0.0869699	0.63433	-1.61244	-0.594435	-0.826733	0	0	0	0	0
chr3:96136663-96136735"	"n-Tv18	chr3_284_tRNAVal_CAC+	">1.5Kbp from RNAP-III and >2.65Kbp from RNAP-II"	"tRNA"	0	0.807641	0.795584	-0.375713	-0.391447	-1.00676	0	0	0	0	0
chr3:96138538-96138611"	"n-Tn5	chr3_757_tRNAAsn_GTT-	"<1.5Kbp from RNAP-III"	"tRNA"	0	0.0188347	-0.500309	0.987108	-0.816314	-0.740807	0	0	0	0	0
chr3:96138894-96138967"	"n-Tn1	chr3_285_tRNAAsn_GTT+	"<1.5Kbp from RNAP-III"	"tRNA"	0	-0.0754098	0.212798	0.532354	-0.797585	-0.884603	0	0	0	0	0
chr3:96145079-96145150"	"n-Tq5	chr3_756_tRNAGln_CTG-	">1.5Kbp from RNAP-III and >2.65Kbp from RNAP-II"	"tRNA"	0	0.815266	0.366157	-0.276871	-0.845946	-0.703419	0	0	0	0	0
chr3:96150598-96150669"	"n-Te19	chr3_286_tRNAGlu_TTC+	">1.5Kbp from RNAP-III and <2.65Kbp from RNAP-II"	"tRNA"	0	-0.0258009	-0.0954894	-1.04868	-1.14905	-0.413614	0	0	0	0	0
chr3:96155090-96155160"	"n-Tg5	chr3_755_tRNAGly_CCC-	">1.5Kbp from RNAP-III and <2.65Kbp from RNAP-II"	"tRNA"	0	0.0859024	0.461771	-0.982883	-1.06357	-0.561007	0	0	0	0	0
chr3:96186834-96186904"	"n-Tg4	chr3_287_tRNAGly_CCC+	">1.5Kbp from RNAP-III and <2.65Kbp from RNAP-II"	"tRNA"	0	0.0467168	0.12658	0.244828	-0.0805318	0.146774	0	0	0	0	0
chr3:96191328-96191399"	"n-Te20	chr3_754_tRNAGlu_TTC-	">1.5Kbp from RNAP-III and <2.65Kbp from RNAP-II"	"tRNA"	0	0.0163333	0	-0.45661	-0.474557	-0.29152	0	0	0	0	0
chr3:96202982-96203053"	"n-Tq4	chr3_753_tRNAGln_CTG-	">1.5Kbp from RNAP-III and <2.65Kbp from RNAP-II"	"tRNA"	0	2.17128	1.95505	-0.790786	-0.756829	-0.21306	1	1	0	0	0
chr3:96206141-96206214"	"n-Tn10	chr3_289_tRNAAsn_GTT+	">1.5Kbp from RNAP-III and <2.65Kbp from RNAP-II"	"tRNA"	1	1.30944	2.43434	-0.128994	-0.531183	-0.598597	1	1	0	0	0
chr3:96213992-96214063"	"n-Th6	chr3_291_tRNAHis_GTG+	">1.5Kbp from RNAP-III and >2.65Kbp from RNAP-II"	"tRNA"	0	2.76907	3.00845	1.0314	0.410884	0.383662	1	1	0	0	0
chr3:96227956-96228026"	"n-Tg6	chr3_752_tRNAGly_CCC-	">1.5Kbp from RNAP-III and <2.65Kbp from RNAP-II"	"tRNA"	0	0.502347	1.09121	-1.23545	-0.998281	-0.386148	0	0	0	0	0
chr3:96232158-96232230"	"n-Tk15	chr3_292_tRNALys_CTT+	">1.5Kbp from RNAP-III and >2.65Kbp from RNAP-II"	"tRNA"	0	0.987107	1.83437	-0.545042	-0.506624	-0.0447178	1	1	0	0	0
chr3:96239895-96239966"	"n-Th2	chr3_293_tRNAHis_GTG+	">1.5Kbp from RNAP-III and <2.65Kbp from RNAP-II"	"tRNA"	0	0.16119	0.213322	-0.762274	-0.380416	-0.637814	0	0	0	0	0
chr3:96255348-96255421"	"n-Tn11	chr3_294_tRNAAsn_GTT+	"<1.5Kbp from RNAP-III"	"tRNA"	1	1.35368	2.27244	1.56038	-1.14258	-0.0887642	1	1	1	0	0
chr3:96256418-96256489"	"n-Th7	chr3_295_tRNAHis_GTG+	"<1.5Kbp from RNAP-III"	"tRNA"	1	1.47356	1.04606	1.00039	-1.17059	-0.311632	1	0	0	0	0
chr3:96261993-96262064"	"n-Th9	chr3_751_tRNAHis_GTG-	"<1.5Kbp from RNAP-III"	"tRNA"	1	0.349899	0.478071	0.262184	0	-0.115449	0	0	0	0	0
chr3:96263061-96263134"	"n-Tn13	chr3_750_tRNAAsn_GTT-	"<1.5Kbp from RNAP-III"	"tRNA"	1	0.401202	0.758257	0.467695	0.276197	0.595986	0	0	0	0	0
chr3:96267895-96267966"	"n-Th11	chr3_749_tRNAHis_GTG-	">1.5Kbp from RNAP-III and >2.65Kbp from RNAP-II"	"tRNA"	0	0.0169328	0.427915	-0.767419	-0.492602	-0.0742604	0	0	0	0	0
chr3:96283314-96283385"	"n-Tq3	chr3_297_tRNAGln_CTG+	">1.5Kbp from RNAP-III and >2.65Kbp from RNAP-II"	"tRNA"	0	1.05349	0.966187	-0.832198	-0.457655	0.0312247	1	0	0	0	0
chr3:96301704-96301777"	"n-Tn12	chr3_298_tRNAAsn_GTT+	">1.5Kbp from RNAP-III and >2.65Kbp from RNAP-II"	"tRNA"	0	4.64532	4.83353	4.39733	1.59251	2.22375	1	1	1	1	1
chr3:96303435-96303507"	"n-Tk16	chr3_748_tRNALys_CTT-	"<1.5Kbp from RNAP-III"	"tRNA"	0	4.59287	5.13643	4.59859	0.12266	0.416834	1	1	1	0	0
chr3:96304289-96304360"	"n-Th8	chr3_747_tRNAHis_GTG-	"<1.5Kbp from RNAP-III"	"tRNA"	0	2.98597	4.43084	5.44876	0.317002	0.720571	1	1	1	0	0
chr3:96304932-96305003"	"n-Tg26	chr3_746_tRNAGly_TCC-	"<1.5Kbp from RNAP-III"	"tRNA"	0	5.77378	5.56148	5.35373	0.391728	0.660111	1	1	1	0	0
chr3:96305370-96305441"	"n-Te13	chr3_745_tRNAGlu_CTC-	"<1.5Kbp from RNAP-III"	"tRNA"	0	5.089	4.86003	5.45543	0.193212	0.541995	1	1	1	0	0
chr3:96962008-96962079"	"n-Te12	chr3_303_tRNAGlu_CTC+	">1.5Kbp from RNAP-III and <2.65Kbp from RNAP-II"	"tRNA"	1	4.15663	3.96446	4.9819	2.27251	1.92172	1	1	1	1	1
chr3:97485382-97485453"	"n-Tq2	chr3_309_tRNAGln_CTG+	">1.5Kbp from RNAP-III and >2.65Kbp from RNAP-II"	"tRNA"	0	0.416552	0.451607	3.23293	0.215687	0.122489	0	0	1	0	0
chr3:121992390-121992489"	"B2_Mm1t_B2_SINE-	"B2_Mm1t_B2_SINE-	">1.5Kbp from RNAP-III and >2.65Kbp from RNAP-II"	"SINE"	0	0.096677	0.236502	-0.215734	-0.815665	0.0338842	0	0	0	0	0
chr3:121995866-121995950"	"n-Tr22	chr3_628_tRNAArg_TCT_I-	">1.5Kbp from RNAP-III and <2.65Kbp from RNAP-II"	"tRNA"	1	5.11749	4.26719	5.58046	2.17948	1.45974	1	1	1	1	1
chr3:123602105-123602176"	"n-Te1	chr3_622_tRNAGlu_CTC-	">1.5Kbp from RNAP-III and >2.65Kbp from RNAP-II"	"tRNA"	0	-0.237724	0.4443	-1.088	-0.483995	-0.066122	0	0	0	0	0
chr3:146184477-146184576"	"B1_Mus2_alu_SINE+	"B1_Mus2_alu_SINE+	">1.5Kbp from RNAP-III and <2.65Kbp from RNAP-II"	"SINE"	1	1.38618	-0.219162	5.08608	2.6042	2.30834	1	0	1	1	1
chr4:10801211-10801292"	"n-Ts9	chr4_16_tRNASer_AGA+	">1.5Kbp from RNAP-III and <2.65Kbp from RNAP-II"	"tRNA"	1	4.35277	3.94662	5.90817	1.10132	1.19764	1	1	1	1	0
chr4:27831926-27831999"	"n-Ti2	chr4_62_tRNAIle_AAT+	">1.5Kbp from RNAP-III and >2.65Kbp from RNAP-II"	"tRNA"	0	0.0509492	0.370862	-0.660347	-0.450347	-0.714818	0	0	0	0	0
chr4:32317225-32317295"	"n-Tg3	chr4_67_tRNAGly_CCC+	">1.5Kbp from RNAP-III and >2.65Kbp from RNAP-II"	"tRNA"	0	-0.156764	0.086137	-0.982515	-0.744573	-0.347269	0	0	0	0	0
chr4:40161169-40161268"	"B2_Mm1t_B2_SINE+	"B2_Mm1t_B2_SINE+	">1.5Kbp from RNAP-III and <2.65Kbp from RNAP-II"	"SINE"	0	0.159076	0.0449135	-0.969332	0.190469	-0.158033	0	0	0	0	0
chr4:43505660-43505930"	"Rmrp	RNase_MRP-	">1.5Kbp from RNAP-III and <2.65Kbp from RNAP-II"	"Other"	1	3.48306	4.27709	4.76543	2.45939	2.19099	1	1	1	1	1
chr4:82265527-82265598"	"n-Th10	chr4_1697_tRNAHis_GTG-	">1.5Kbp from RNAP-III and <2.65Kbp from RNAP-II"	"tRNA"	0	-0.4754	0.173089	-0.859138	-0.386676	-0.278158	0	0	0	0	0
chr4:128780080-128780179"	"B2_Mm1t_B2_SINE+	"B2_Mm1t_B2_SINE+	">1.5Kbp from RNAP-III and <2.65Kbp from RNAP-II"	"SINE"	0	1.19354	1.04373	0.354953	-0.502932	-0.31257	1	0	0	0	0
chr4:131681174-131681245"	"n-Ta22	chr4_626_tRNAAla_CGC+	">1.5Kbp from RNAP-III and <2.65Kbp from RNAP-II"	"tRNA"	0	0.320575	0.0576438	-1.08608	-0.6031	-0.539004	0	0	0	0	0
chr4:131972358-131972457"	"B2_Mm1t_B2_SINE+	"B2_Mm1t_B2_SINE+	">1.5Kbp from RNAP-III and <2.65Kbp from RNAP-II"	"SINE"	0	1.53415	0.854004	1.36165	0.718981	1.0264	1	0	0	0	0
chr4:132071923-132071994"	"n-Ta8	chr4_645_tRNAAla_AGC+	">1.5Kbp from RNAP-III and >2.65Kbp from RNAP-II"	"tRNA"	0	-0.0835319	-0.0978761	3.67842	2.9041	2.77557	0	0	1	1	1
chr4:132670411-132670481"	"n-Tg9	chr4_1314_tRNAGly_GCC-	">1.5Kbp from RNAP-III and >2.65Kbp from RNAP-II"	"tRNA"	0	-0.257162	0.0437877	-0.718849	-0.648092	-0.0563368	0	0	0	0	0
chr4:135478326-135478425"	"B2_Mm2_B2_SINE+	"B2_Mm2_B2_SINE+	">1.5Kbp from RNAP-III and <2.65Kbp from RNAP-II"	"SINE"	0	1.00164	0.658081	3.2435	0.51855	0.853385	1	0	1	0	0
chr4:135550206-135550305"	"B1_Mus1_Alu_SINE+	"B1_Mus1_Alu_SINE+	">1.5Kbp from RNAP-III and >2.65Kbp from RNAP-II"	"SINE"	0	1.52582	0.881193	0.5333	0.505547	1.10958	1	0	0	0	0
chr4:138986421-138986492"	"n-Tv1	chr4_1183_tRNAVal_AAC-	">1.5Kbp from RNAP-III and <2.65Kbp from RNAP-II"	"tRNA"	0	0.0156017	-0.843497	-0.689351	0.692618	0.590623	0	0	0	0	0
chr4:141510536-141510635"	"B4_B4_SINE-	"B4_B4_SINE-	">1.5Kbp from RNAP-III and <2.65Kbp from RNAP-II"	"SINE"	0	1.67838	0.543469	0.772548	0.363905	0.379777	1	0	0	0	0
chr5:5627681-5627751"	"n-Ts1	chr5_13_tRNASeC_TCA+	">1.5Kbp from RNAP-III and <2.65Kbp from RNAP-II"	"tRNA"	0	0.531618	-0.103467	-1.03213	-0.460744	-0.690847	0	0	0	0	0
chr5:30439143-30439242"	"B2_Mm2_B2_SINE-	"B2_Mm2_B2_SINE-	">1.5Kbp from RNAP-III and <2.65Kbp from RNAP-II"	"SINE"	0	2.03602	1.47948	-0.523778	-0.746947	-0.486793	1	1	0	0	0
chr5:31190456-31190544"	"n-Ty9	chr5_109_tRNATyr_GTA_I+	"<1.5Kbp from RNAP-III"	"tRNA"	1	4.77798	4.68983	5.50504	3.56914	3.15329	1	1	1	1	1
chr5:31190888-31190960"	"n-Ta15	chr5_110_tRNAAla_AGC+	"<1.5Kbp from RNAP-III"	"tRNA"	1	5.27266	5.54204	5.85795	3.2893	2.91353	1	1	1	1	1
chr5:33205445-33205544"	"B1_Mus2_Alu_SINE-	"B1_Mus2_Alu_SINE-	">1.5Kbp from RNAP-III and <2.65Kbp from RNAP-II"	"SINE"	1	1.49314	0.24306	3.90715	1.56713	1.95271	1	0	1	1	1
chr5:54383776-54383875"	"B2_Mm2_B2_SINE-	"B2_Mm2_B2_SINE-	">1.5Kbp from RNAP-III and >2.65Kbp from RNAP-II"	"SINE"	0	1.0793	1.24481	0.971315	0.176261	0.0208596	1	0	0	0	0
chr5:65926870-65927025"	"B2_Mm2_SINE_B2+	"B2_Mm2_SINE_B2+	">1.5Kbp from RNAP-III and <2.65Kbp from RNAP-II"	"SINE"	0	2.1954	2.05167	1.91069	-0.261834	-0.109076	1	1	1	0	0
chr5:92781746-92781845"	"B2_Mm1a_B2_SINE-_and_RLTR13D2_ERVK_LTR-	"B2_Mm1a_B2_SINE-_and_RLTR13D2_ERVK_LTR-	">1.5Kbp from RNAP-III and <2.65Kbp from RNAP-II"	"SINE"	0	0.325455	-0.217243	3.66964	0.813819	1.02638	0	0	1	0	0
chr5:93139643-93139742"	"B2_Mm2_B2_SINE-	"B2_Mm2_B2_SINE-	">1.5Kbp from RNAP-III and <2.65Kbp from RNAP-II"	"SINE"	0	2.14846	1.96582	1.50497	0.536983	0.775288	1	1	1	0	0
chr5:98470109-98470181"	"n-Tk8	chr5_1627_tRNALys_CTT-	">1.5Kbp from RNAP-III and >2.65Kbp from RNAP-II"	"tRNA"	0	0.188733	-0.0812123	-0.615471	-0.375227	-0.518074	0	0	0	0	0
chr5:101421893-101421964"	"n-Td1	chr5_1609_tRNAAsp_GTC-	">1.5Kbp from RNAP-III and >2.65Kbp from RNAP-II"	"tRNA"	0	-0.0187158	-0.172635	-1.59996	-0.355915	-0.731576	0	0	0	0	0
chr5:115002158-115002423"	"B2_Mm2_SINE_B2-	"B2_Mm2_SINE_B2-	">1.5Kbp from RNAP-III and >2.65Kbp from RNAP-II"	"SINE"	0	3.32092	3.39321	1.20395	-0.504138	0.298416	1	1	0	0	0
chr5:125884620-125884691"	"n-Ta39	chr5_1317_tRNAAla_TGC-	"<1.5Kbp from RNAP-III"	"tRNA"	0	5.10439	5.1767	4.80069	1.19853	1.41432	1	1	1	1	1
chr5:125885977-125886048"	"n-Td15	chr5_1316_tRNAAsp_GTC-	"<1.5Kbp from RNAP-III"	"tRNA"	0	4.79867	4.89871	4.76034	0.378924	0.422619	1	1	1	0	0
chr5:125886425-125886497"	"n-Tf7	chr5_1315_tRNAPhe_GAA-	"<1.5Kbp from RNAP-III"	"tRNA"	0	4.64283	4.72707	4.70835	0.137251	0.461359	1	1	1	0	0
chr5:125889386-125889457"	"n-Td14	chr5_1314_tRNAAsp_GTC-	"<1.5Kbp from RNAP-III"	"tRNA"	0	5.34623	5.21104	2.04562	-0.656499	-0.0589935	1	1	1	0	0
chr5:125889842-125889913"	"n-Ta34	chr5_702_tRNAAla_TGC+	"<1.5Kbp from RNAP-III"	"tRNA"	0	5.26162	5.12652	1.95147	-0.644573	-0.125304	1	1	1	0	0
chr5:134651370-134651469"	"PB1D7_alu_SINE-	"PB1D7_alu_SINE-	">1.5Kbp from RNAP-III and <2.65Kbp from RNAP-II"	"SINE"	1	-0.147571	0.195558	5.06248	0.981086	1.35759	0	0	1	0	0
chr5:135372305-135372576"	"B3_SINE_B2-	"B3_SINE_B2-	">1.5Kbp from RNAP-III and >2.65Kbp from RNAP-II"	"SINE"	0	1.08103	0.189771	-0.734228	-0.629632	-0.318387	1	0	0	0	0
chr5:137775343-137775442"	"B1_Mus1_Alu_SINE+	"B1_Mus1_Alu_SINE+	">1.5Kbp from RNAP-III and <2.65Kbp from RNAP-II"	"SINE"	1	0.970667	1.18541	4.53386	1.17297	0.963039	1	0	1	1	0
chr5:140252062-140252161"	"B2_Mus1_Alu_SINE+	"B2_Mus1_Alu_SINE+	">1.5Kbp from RNAP-III and <2.65Kbp from RNAP-II"	"SINE"	1	1.32882	0.697149	4.98227	0.317291	0.876144	1	0	1	0	0
chr5:144108745-144108871"	"n-Ts11	chr5_1135_tRNASer_AGA_I-	">1.5Kbp from RNAP-III and >2.65Kbp from RNAP-II"	"tRNA"	0	-0.0292287	-0.159458	-0.974895	-1.12245	-0.604928	0	0	0	0	0
chr5:150040577-150040650"	"n-Tn14	chr5_1043_tRNAAsn_GTT-	">1.5Kbp from RNAP-III and >2.65Kbp from RNAP-II"	"tRNA"	1	4.92628	4.46285	2.6608	0.22433	0.48518	1	1	1	0	0
chr6:10050371-10050443"	"n-Tv13	chr6_10_tRNAVal_CAC+	">1.5Kbp from RNAP-III and >2.65Kbp from RNAP-II"	"tRNA"	0	-0.00543598	-0.0591384	-0.828629	-0.399895	-0.0331454	0	0	0	0	0
chr6:29338824-29338895"	"n-Tp6	chr6_46_tRNAPro_AGG+	">1.5Kbp from RNAP-III and <2.65Kbp from RNAP-II"	"tRNA"	0	2.47728	2.56832	2.3186	-0.371229	-0.191716	1	1	1	0	0
chr6:30297452-30297551"	"Rn5S	5S_rRNA-	">1.5Kbp from RNAP-III and <2.65Kbp from RNAP-II"	"Rn5S"	0	0.115452	0.169314	-0.725616	-0.63984	-0.515457	0	0	0	0	0
chr6:35127220-35127319"	"B1_Mm_Alu_SINE-	"B1_Mm_Alu_SINE-	">1.5Kbp from RNAP-III and <2.65Kbp from RNAP-II"	"SINE"	1	0.222009	0.194793	5.3656	0.301756	0.267463	0	0	1	0	0
chr6:38287916-38288126"	"B2_Mm2_SINE_B2-	"B2_Mm2_SINE_B2-	">1.5Kbp from RNAP-III and <2.65Kbp from RNAP-II"	"SINE"	0	3.69463	2.53184	-0.0984831	0.966708	0.51104	1	1	0	0	0
chr6:38483931-38484003"	"n-Tr10	chr6_107_tRNAArg_CCT+	">1.5Kbp from RNAP-III and <2.65Kbp from RNAP-II"	"tRNA"	1	5.18302	5.04169	5.37747	3.03296	2.96271	1	1	1	1	1
chr6:47600760-47600854"	"Rn4.5s	4.5SRNA_scRNA	">1.5Kbp from RNAP-III and >2.65Kbp from RNAP-II"	"Rn45s"	1	1.89317	3.08173	4.16848	-1.09459	-0.433464	1	1	1	0	0
chr6:47604999-47605093"	"Rn4.5s	4.5SRNA_scRNA	">1.5Kbp from RNAP-III and >2.65Kbp from RNAP-II"	"Rn45s"	1	3.28383	4.6071	3.13506	-1.35734	-0.497245	1	1	1	0	0
chr6:47609320-47609414"	"Rn4.5s	4.5SRNA_scRNA	">1.5Kbp from RNAP-III and >2.65Kbp from RNAP-II"	"Rn45s"	1	3.30321	4.68659	2.86112	-1.32252	-0.450281	1	1	1	0	0
chr6:47613660-47613754"	"Rn4.5s	4.5SRNA_scRNA	">1.5Kbp from RNAP-III and >2.65Kbp from RNAP-II"	"Rn45s"	1	3.29668	4.59404	2.99843	-1.3144	-0.541921	1	1	1	0	0
chr6:47617996-47618090"	"Rn4.5s	4.5SRNA_scRNA	">1.5Kbp from RNAP-III and >2.65Kbp from RNAP-II"	"Rn45s"	1	3.26426	4.60417	2.66543	-1.29829	-0.520046	1	1	1	0	0
chr6:47622304-47622398"	"Rn4.5s	4.5SRNA_scRNA	">1.5Kbp from RNAP-III and >2.65Kbp from RNAP-II"	"Rn45s"	1	3.26613	4.61401	3.09859	-1.24127	-0.406945	1	1	1	0	0
chr6:47626642-47626736"	"Rn4.5s	4.5SRNA_scRNA	">1.5Kbp from RNAP-III and >2.65Kbp from RNAP-II"	"Rn45s"	1	3.26201	4.61434	2.72664	-1.24121	-0.415519	1	1	1	0	0
chr6:47630963-47631057"	"Rn4.5s	4.5SRNA_scRNA	">1.5Kbp from RNAP-III and >2.65Kbp from RNAP-II"	"Rn45s"	1	3.29372	4.58332	3.08738	-1.31689	-0.54482	1	1	1	0	0
chr6:47635281-47635375"	"Rn4.5s	4.5SRNA_scRNA	">1.5Kbp from RNAP-III and >2.65Kbp from RNAP-II"	"Rn45s"	1	3.044	4.41321	3.14396	-1.27646	-0.440834	1	1	1	0	0
chr6:47689877-47689970"	"Rn4.5s	4.5SRNA_scRNA	">1.5Kbp from RNAP-III and >2.65Kbp from RNAP-II"	"Rn45s"	1	4.08375	4.70411	2.84804	-1.05753	-0.24746	1	1	1	0	0
chr6:47694136-47694230"	"Rn4.5s	4.5SRNA_scRNA	">1.5Kbp from RNAP-III and >2.65Kbp from RNAP-II"	"Rn45s"	1	3.87562	4.94166	2.77931	-1.20341	0.00720593	1	1	1	0	0
chr6:47698496-47698590"	"Rn4.5s	4.5SRNA_scRNA	">1.5Kbp from RNAP-III and >2.65Kbp from RNAP-II"	"Rn45s"	1	4.49743	5.03095	2.77857	-1.17357	-0.160577	1	1	1	0	0
chr6:47702830-47702924"	"Rn4.5s	4.5SRNA_scRNA	">1.5Kbp from RNAP-III and >2.65Kbp from RNAP-II"	"Rn45s"	1	3.71242	4.68768	2.98277	-1.09041	-0.171859	1	1	1	0	0
chr6:47713262-47713356"	"Rn4.5s	4.5SRNA_scRNA	">1.5Kbp from RNAP-III and >2.65Kbp from RNAP-II"	"Rn45s"	1	3.29707	4.53258	3.19074	-1.14026	-0.219154	1	1	1	0	0
chr6:47731623-47731724"	"Rny3	Y3_RNA+	">1.5Kbp from RNAP-III and <2.65Kbp from RNAP-II"	"Other"	0	4.37729	4.77416	4.0473	-0.0630012	0.771939	1	1	1	0	0
chr6:47738068-47738179"	"Rny1	Y1_RNA-	">1.5Kbp from RNAP-III and <2.65Kbp from RNAP-II"	"Other"	0	2.49663	3.08199	3.4218	1.87851	1.91412	1	1	1	1	1
chr6:47928996-47929067"	"n-Tc57	chr6_157_tRNACys_GCA+	">1.5Kbp from RNAP-III and >2.65Kbp from RNAP-II"	"tRNA"	0	5.38913	4.50816	-0.690898	-0.60218	-0.476475	1	1	0	0	0
chr6:48083936-48084007"	"n-Tc37	chr6_161_tRNACys_GCA+	">1.5Kbp from RNAP-III and <2.65Kbp from RNAP-II"	"tRNA"	0	0.154946	-0.212695	-0.897021	-0.460008	-0.506344	0	0	0	0	0
chr6:48089509-48089580"	"n-Tc10	chr6_1034_tRNACys_GCA-	"<1.5Kbp from RNAP-III"	"tRNA"	0	-0.0124976	-0.391849	-0.925169	-0.552604	-0.364601	0	0	0	0	0
chr6:48090483-48090554"	"n-Tc4	chr6_1033_tRNACys_GCA-	"<1.5Kbp from RNAP-III"	"tRNA"	0	0.0712805	0.143547	-1.06805	-0.609135	-0.655545	0	0	0	0	0
chr6:48093355-48093426"	"n-Tc13	chr6_162_tRNACys_GCA+	">1.5Kbp from RNAP-III and <2.65Kbp from RNAP-II"	"tRNA"	0	-0.0670483	-0.334621	-0.687349	-0.508565	-0.431066	0	0	0	0	0
chr6:48094927-48094998"	"n-Tc36	chr6_1032_tRNACys_GCA-	">1.5Kbp from RNAP-III and <2.65Kbp from RNAP-II"	"tRNA"	0	-0.162052	0.0608379	-1.11599	-0.505525	-0.963281	0	0	0	0	0
chr6:48104713-48104784"	"n-Tc38	chr6_163_tRNACys_GCA+	"<1.5Kbp from RNAP-III"	"tRNA"	0	-0.227999	0.108562	-1.32634	-0.53476	-0.450753	0	0	0	0	0
chr6:48106274-48106345"	"n-Tc35	chr6_1031_tRNACys_GCA-	"<1.5Kbp from RNAP-III"	"tRNA"	0	-0.170075	0.0338273	-0.568512	-0.592615	0.0979163	0	0	0	0	0
chr6:48110178-48110249"	"n-Tc39	chr6_164_tRNACys_GCA+	">1.5Kbp from RNAP-III and <2.65Kbp from RNAP-II"	"tRNA"	0	-0.194513	-0.166541	-1.4524	-0.650137	-0.816755	0	0	0	0	0
chr6:48114100-48114171"	"n-Tc40	chr6_166_tRNACys_GCA+	">1.5Kbp from RNAP-III and <2.65Kbp from RNAP-II"	"tRNA"	0	0.0601177	-0.207733	-1.26801	-0.47666	-0.525933	0	0	0	0	0
chr6:48136317-48136388"	"n-Tc8	chr6_167_tRNACys_GCA+	">1.5Kbp from RNAP-III and <2.65Kbp from RNAP-II"	"tRNA"	0	-0.095489	0.214728	-0.861777	-0.579681	-0.6878	0	0	0	0	0
chr6:48147025-48147096"	"n-Tc41	chr6_168_tRNACys_GCA+	">1.5Kbp from RNAP-III and <2.65Kbp from RNAP-II"	"tRNA"	0	-0.119921	-0.261845	-1.48239	-0.550322	-0.453481	0	0	0	0	0
chr6:48155067-48155138"	"n-Tc1	chr6_170_tRNACys_GCA+	">1.5Kbp from RNAP-III and <2.65Kbp from RNAP-II"	"tRNA"	0	0.240931	0.347583	-1.30429	-0.612781	-0.231146	0	0	0	0	0
chr6:48157450-48157521"	"n-Tc34	chr6_1030_tRNACys_GCA-	">1.5Kbp from RNAP-III and <2.65Kbp from RNAP-II"	"tRNA"	0	-0.1306	-0.250862	-0.982794	-0.452416	-0.163973	0	0	0	0	0
chr6:48159837-48159908"	"n-Tc49	chr6_1029_tRNACys_GCA-	">1.5Kbp from RNAP-III and <2.65Kbp from RNAP-II"	"tRNA"	0	0.246386	0.303926	-1.0698	-0.573342	-0.759554	0	0	0	0	0
chr6:48173093-48173164"	"n-Tc33	chr6_1027_tRNACys_GCA-	"<1.5Kbp from RNAP-III"	"tRNA"	0	0.0702039	0.443285	-1.22009	-0.58327	-0.207612	0	0	0	0	0
chr6:48174328-48174399"	"n-Tc48	chr6_1026_tRNACys_GCA-	"<1.5Kbp from RNAP-III"	"tRNA"	0	-0.327946	-0.451981	-1.29021	-0.390902	-0.153199	0	0	0	0	0
chr6:48194315-48194386"	"n-Tc32	chr6_1025_tRNACys_GCA-	">1.5Kbp from RNAP-III and <2.65Kbp from RNAP-II"	"tRNA"	0	0.0862083	-0.254921	-1.10241	-0.512746	-0.0549716	0	0	0	0	0
chr6:48202102-48202173"	"n-Tc31	chr6_1024_tRNACys_GCA-	"<1.5Kbp from RNAP-III"	"tRNA"	0	0.341494	0.196694	-0.733352	-0.504387	-0.537165	0	0	0	0	0
chr6:48203079-48203150"	"n-Tc15	chr6_1023_tRNACys_GCA-	"<1.5Kbp from RNAP-III"	"tRNA"	0	0.0866183	0.357562	-1.12433	-0.457706	-1.03181	0	0	0	0	0
chr6:48211721-48211792"	"n-Tc30	chr6_1022_tRNACys_GCA-	">1.5Kbp from RNAP-III and <2.65Kbp from RNAP-II"	"tRNA"	0	0.239671	0.0272956	-0.792088	-0.515348	-0.132704	0	0	0	0	0
chr6:48218457-48218528"	"n-Tc29	chr6_1021_tRNACys_GCA-	">1.5Kbp from RNAP-III and <2.65Kbp from RNAP-II"	"tRNA"	0	0.478176	-0.164242	-1.40722	0.0638051	-0.46234	0	0	0	0	0
chr6:48221925-48221996"	"n-Tc42	chr6_171_tRNACys_GCA+	">1.5Kbp from RNAP-III and <2.65Kbp from RNAP-II"	"tRNA"	0	-0.305595	-0.294691	-1.26497	-0.835454	-0.0159688	0	0	0	0	0
chr6:48223679-48223750"	"n-Tc43	chr6_172_tRNACys_GCA+	">1.5Kbp from RNAP-III and <2.65Kbp from RNAP-II"	"tRNA"	0	-0.363845	0.183217	-1.1362	-0.596731	-0.010909	0	0	0	0	0
chr6:48228791-48228862"	"n-Tc3	chr6_1020_tRNACys_GCA-	"<1.5Kbp from RNAP-III"	"tRNA"	0	0.106522	-0.378375	-1.02511	-0.134949	-0.361376	0	0	0	0	0
chr6:48229770-48229841"	"n-Tc28	chr6_1019_tRNACys_GCA-	"<1.5Kbp from RNAP-III"	"tRNA"	0	0.140663	-0.0896926	-1.3174	-0.408394	-0.552039	0	0	0	0	0
chr6:48238875-48238946"	"n-Tc12	chr6_1018_tRNACys_GCA-	">1.5Kbp from RNAP-III and <2.65Kbp from RNAP-II"	"tRNA"	0	0.213326	0.83672	-0.861005	-0.457716	-0.0935146	0	0	0	0	0
chr6:48243006-48243077"	"n-Tc50	chr6_1017_tRNACys_GCA-	">1.5Kbp from RNAP-III and <2.65Kbp from RNAP-II"	"tRNA"	0	0.027504	-0.205182	-0.600739	-0.514809	-0.664901	0	0	0	0	0
chr6:48247432-48247503"	"n-Tc44	chr6_173_tRNACys_GCA+	"<1.5Kbp from RNAP-III"	"tRNA"	0	0.100251	0.109638	-1.51708	-0.664709	0.280206	0	0	0	0	0
chr6:48248949-48249020"	"n-Tc27	chr6_1016_tRNACys_GCA-	"<1.5Kbp from RNAP-III"	"tRNA"	0	0.0891573	-0.0842024	-1.1435	-0.664762	-0.332372	0	0	0	0	0
chr6:48252458-48252529"	"n-Tc6	chr6_174_tRNACys_GCA+	"<1.5Kbp from RNAP-III"	"tRNA"	0	-0.221279	0.200856	-1.11092	-0.751636	0.0115313	0	0	0	0	0
chr6:48253464-48253535"	"n-Tc17	chr6_175_tRNACys_GCA+	"<1.5Kbp from RNAP-III"	"tRNA"	0	-0.0410488	0.161442	-0.964267	-0.691863	-0.230097	0	0	0	0	0
chr6:48255463-48255534"	"n-Tc7	chr6_1015_tRNACys_GCA-	">1.5Kbp from RNAP-III and <2.65Kbp from RNAP-II"	"tRNA"	0	-0.0688577	-0.586128	-1.25081	-0.740353	-1.09235	0	0	0	0	0
chr6:48258728-48258799"	"n-Tc16	chr6_1014_tRNACys_GCA-	"<1.5Kbp from RNAP-III"	"tRNA"	0	-0.335537	-0.35347	-1.32576	-0.964644	-1.0665	0	0	0	0	0
chr6:48259706-48259777"	"n-Tc26	chr6_1013_tRNACys_GCA-	"<1.5Kbp from RNAP-III"	"tRNA"	0	0.0177466	-0.313033	-1.66207	-0.764062	-1.01186	0	0	0	0	0
chr6:48261498-48261569"	"n-Tc9	chr6_176_tRNACys_GCA+	"<1.5Kbp from RNAP-III"	"tRNA"	0	0.0189283	-0.384294	-1.22281	-0.689894	-0.614325	0	0	0	0	0
chr6:48263017-48263088"	"n-Tc25	chr6_1012_tRNACys_GCA-	"<1.5Kbp from RNAP-III"	"tRNA"	0	-0.271905	-0.200088	-1.53675	-0.666497	-0.324534	0	0	0	0	0
chr6:48266536-48266605"	"n-Tc2	chr6_177_tRNACys_GCA+	"<1.5Kbp from RNAP-III"	"tRNA"	0	-0.217718	-0.772752	-1.61285	-0.798888	-0.702669	0	0	0	0	0
chr6:48267514-48267585"	"n-Tc45	chr6_178_tRNACys_GCA+	"<1.5Kbp from RNAP-III"	"tRNA"	0	0.191623	-0.206175	-1.38959	-0.630956	-0.534759	0	0	0	0	0
chr6:48282839-48282910"	"n-Tc24	chr6_1011_tRNACys_GCA-	">1.5Kbp from RNAP-III and <2.65Kbp from RNAP-II"	"tRNA"	0	0.028833	-0.171702	-1.2602	-0.522295	-0.689491	0	0	0	0	0
chr6:48286107-48286178"	"n-Tc23	chr6_1010_tRNACys_GCA-	"<1.5Kbp from RNAP-III"	"tRNA"	0	0.0499781	-0.166939	-0.906851	-0.489846	-0.883755	0	0	0	0	0
chr6:48287090-48287161"	"n-Tc22	chr6_1009_tRNACys_GCA-	"<1.5Kbp from RNAP-III"	"tRNA"	0	-0.335375	-0.274396	-0.888791	-0.324013	-0.647562	0	0	0	0	0
chr6:48290612-48290683"	"n-Tc14	chr6_179_tRNACys_GCA+	"<1.5Kbp from RNAP-III"	"tRNA"	0	0.00109425	-0.110683	-1.48571	-0.359294	-1.06529	0	0	0	0	0
chr6:48291587-48291658"	"n-Tc5	chr6_180_tRNACys_GCA+	"<1.5Kbp from RNAP-III"	"tRNA"	0	-0.0126639	-0.0815504	-1.24598	-0.515951	-1.02063	0	0	0	0	0
chr6:48299761-48299832"	"n-Tc21	chr6_1008_tRNACys_GCA-	">1.5Kbp from RNAP-III and <2.65Kbp from RNAP-II"	"tRNA"	0	-0.272974	0.305391	-0.774472	-0.430531	0.0140038	0	0	0	0	0
chr6:48304018-48304089"	"n-Tc20	chr6_1006_tRNACys_GCA-	">1.5Kbp from RNAP-III and <2.65Kbp from RNAP-II"	"tRNA"	0	-0.0798824	-0.313274	-1.54284	-0.471452	-0.918933	0	0	0	0	0
chr6:48305854-48305925"	"n-Tc46	chr6_181_tRNACys_GCA+	"<1.5Kbp from RNAP-III"	"tRNA"	0	-0.146921	0.182753	-1.08576	-0.539244	-0.630677	0	0	0	0	0
chr6:48306850-48306921"	"n-Tc11	chr6_182_tRNACys_GCA+	"<1.5Kbp from RNAP-III"	"tRNA"	0	-0.1125	0.165788	-1.16787	-0.509763	-0.531811	0	0	0	0	0
chr6:48313531-48313602"	"n-Tc19	chr6_1005_tRNACys_GCA-	">1.5Kbp from RNAP-III and <2.65Kbp from RNAP-II"	"tRNA"	0	-0.0198899	0.686275	-0.762774	-0.198268	-0.450617	0	0	0	0	0
chr6:86353887-86353957"	"n-Tg8	chr6_317_tRNAGly_CCC+	">1.5Kbp from RNAP-III and <2.65Kbp from RNAP-II"	"tRNA"	1	4.99635	4.84157	5.17276	1.42533	0.740341	1	1	1	1	0
chr6:120876571-120876670"	"B2_Mm1a_B2_SINE-_and_B1_Mus1_Alu_SINE-	"B2_Mm1a_B2_SINE-_and_B1_Mus1_Alu_SINE-	">1.5Kbp from RNAP-III and >2.65Kbp from RNAP-II"	"SINE"	0	1.57495	1.93136	0.2905	0.854484	1.23233	1	1	0	0	0
chr6:128710011-128710362"	"B4A_SINE_B4-	"B4A_SINE_B4-	"<1.5Kbp from RNAP-III"	"SINE"	1	5.15271	4.36765	4.8087	2.60162	1.95911	1	1	1	1	1
chr6:128710725-128710819"	"Rn4.5s	4.5SRNA_scRNA	"<1.5Kbp from RNAP-III"	"Rn45s"	1	5.20624	4.96984	4.87928	2.62964	2.01881	1	1	1	1	1
chr6:128714147-128714241"	"Rn4.5s	4.5SRNA_scRNA	">1.5Kbp from RNAP-III and >2.65Kbp from RNAP-II"	"Rn45s"	0	5.46034	5.18236	2.81382	-0.0874223	-0.150673	1	1	1	0	0
chr6:128748852-128749049"	"B4A_SINE_B4-	"B4A_SINE_B4-	"<1.5Kbp from RNAP-III"	"SINE"	1	4.96386	4.33663	5.14594	0.185168	0.340155	1	1	1	0	0
chr6:128749420-128749559"	"Rn4.5s	4.5SRNA_scRNA	"<1.5Kbp from RNAP-III"	"Rn45s"	1	4.8953	4.67665	5.25317	0.219382	0.323143	1	1	1	0	0
chr6:128753032-128753126"	"Rn4.5s	4.5SRNA_scRNA	">1.5Kbp from RNAP-III and >2.65Kbp from RNAP-II"	"Rn45s"	0	5.07638	4.60117	1.47773	-0.46878	-0.444654	1	1	1	0	0
chr6:128788477-128788563"	"Rn4.5s	4.5SRNA_scRNA+	"<1.5Kbp from RNAP-III"	"Rn45s"	1	4.7851	4.4611	4.93405	0.199143	0.175916	1	1	1	0	0
chr6:128788924-128789196"	"B4A_SINE_B4+	"B4A_SINE_B4+	"<1.5Kbp from RNAP-III"	"SINE"	1	4.92063	4.60441	4.84015	0.448489	0.0378625	1	1	1	0	0
chr6:128793305-128793400"	"Rn4.5s	4.5SRNA_scRNA+	">1.5Kbp from RNAP-III and <2.65Kbp from RNAP-II"	"Rn45s"	1	5.10191	5.0735	4.94572	0.705043	0.613883	1	1	1	0	0
chr6:128796113-128796212"	"B2_Mm1a_B2_SINE-	"B2_Mm1a_B2_SINE-	">1.5Kbp from RNAP-III and <2.65Kbp from RNAP-II"	"SINE"	0	0.624686	0.616177	0.0591806	-0.541046	-0.225512	0	0	0	0	0
chr6:135217793-135217866"	"n-Tv20	chr6_651_tRNAVal_GAC-	">1.5Kbp from RNAP-III and >2.65Kbp from RNAP-II"	"tRNA"	0	-0.221497	0.283127	-1.34546	-0.700969	-0.68923	0	0	0	0	0
chr6:149096989-149097088"	"B2_Mm1t_B2_SINE-	"B2_Mm1t_B2_SINE-	">1.5Kbp from RNAP-III and <2.65Kbp from RNAP-II"	"SINE"	0	0.965173	0.813891	0.42636	3.73002	3.37007	1	0	0	1	1
chr7:19886593-19886678"	"n-Ts2	chr7_86_tRNASeC(e)_TCA+	">1.5Kbp from RNAP-III and <2.65Kbp from RNAP-II"	"tRNA"	0	3.14635	4.08639	2.88672	-0.645729	-0.855053	1	1	1	0	0
chr7:29158018-29158112"	"n-Ti16	chr7_156_tRNAIle_TAT_I+	">1.5Kbp from RNAP-III and <2.65Kbp from RNAP-II"	"tRNA"	1	3.98624	4.57699	4.44665	2.28571	1.92011	1	1	1	1	1
chr7:29579007-29579079"	"n-Tk24	chr7_1276_tRNALys_TTT-	">1.5Kbp from RNAP-III and <2.65Kbp from RNAP-II"	"tRNA"	0	0.799778	0.715411	-0.909217	-0.47178	-0.713442	0	0	0	0	0
chr7:36019789-36019862"	"n-Tt9	chr7_1213_tRNAThr_AGT-	">1.5Kbp from RNAP-III and <2.65Kbp from RNAP-II"	"tRNA"	0	4.45491	4.28555	4.42735	0.758849	0.925179	1	1	1	0	0
chr7:52740591-52740766"	"B2_Mm2_SINE_B2+	"B2_Mm2_SINE_B2+	">1.5Kbp from RNAP-III and <2.65Kbp from RNAP-II"	"SINE"	0	0.525931	0.894693	0.476649	1.42428	2.21682	0	0	0	1	1
chr7:54241133-54241232"	"B2_Mm2_B2_SINE-	"B2_Mm2_B2_SINE-	">1.5Kbp from RNAP-III and <2.65Kbp from RNAP-II"	"SINE"	0	1.27884	-0.0930631	0.0803167	-0.509266	-0.676495	1	0	0	0	0
chr7:59763599-59763698"	"B3_B2_SINE+	"B3_B2_SINE+	">1.5Kbp from RNAP-III and >2.65Kbp from RNAP-II"	"SINE"	0	1.85586	1.33544	0.640752	-0.14958	-0.22624	1	1	0	0	0
chr7:65654685-65654756"	"n-Te17	chr7_337_tRNAGlu_TTC+	">1.5Kbp from RNAP-III and >2.65Kbp from RNAP-II"	"tRNA"	0	4.84117	4.74651	4.15574	-0.0289953	0.104716	1	1	1	0	0
chr7:86611305-86611377"	"n-Tr19	chr7_387_tRNAArg_TCG+	">1.5Kbp from RNAP-III and <2.65Kbp from RNAP-II"	"tRNA"	1	5.35715	5.42879	5.33968	2.93457	2.24707	1	1	1	1	1
chr7:105963925-105963996"	"n-Tp18	chr7_441_tRNAPro_TGG+	"<1.5Kbp from RNAP-III"	"tRNA"	1	4.92883	5.05837	5.24355	2.01216	2.03837	1	1	1	1	1
chr7:105964186-105964257"	"n-Tp7	chr7_977_tRNAPro_AGG-	"<1.5Kbp from RNAP-III"	"tRNA"	1	4.99444	4.79124	5.29127	1.91583	2.07168	1	1	1	1	1
chr7:106692410-106692481"	"n-Te3	chr7_967_tRNAGlu_CTC-	">1.5Kbp from RNAP-III and <2.65Kbp from RNAP-II"	"tRNA"	0	-0.331518	0.0939632	-0.310463	-0.441223	0.133571	0	0	0	0	0
chr7:117336693-117336856"	"B1_Mus1_SINE_Alu-	"B1_Mus1_SINE_Alu-	">1.5Kbp from RNAP-III and >2.65Kbp from RNAP-II"	"SINE"	0	2.17681	1.80778	-0.758965	-0.460621	-0.352833	1	1	0	0	0
chr7:127978993-127979074"	"n-Tl27	chr7_861_tRNALeu_TAG-	">1.5Kbp from RNAP-III and >2.65Kbp from RNAP-II"	"tRNA"	0	5.23247	5.40175	5.58217	1.1707	1.75133	1	1	1	1	1
chr7:127986097-127986293"	"B1_Mus1_SINE_Alu-	"B1_Mus1_SINE_Alu-	">1.5Kbp from RNAP-III and <2.65Kbp from RNAP-II"	"SINE"	1	2.40054	2.25114	4.76212	0.789751	0.687641	1	1	1	0	0
chr7:128061031-128061112"	"n-Tl4	chr7_559_tRNALeu_AAG+	"<1.5Kbp from RNAP-III"	"tRNA"	1	4.21342	3.7385	5.72841	2.13479	1.78266	1	1	1	1	1
chr7:128062206-128062333"	"MIR_SINE_MIR-	"MIR_SINE_MIR-	"<1.5Kbp from RNAP-III"	"SINE"	1	5.27821	4.68884	5.22671	2.37556	1.99044	1	1	1	1	1
chr7:128147749-128147848"	"B2_Mm1t_B2_SINE+	"B2_Mm1t_B2_SINE+	">1.5Kbp from RNAP-III and <2.65Kbp from RNAP-II"	"SINE"	0	0.718418	1.50401	-0.113773	-0.814784	0.0587513	0	1	0	0	0
chr7:133786811-133786910"	"B2_Mm1a_B2_SINE-	"B2_Mm1a_B2_SINE-	">1.5Kbp from RNAP-III and >2.65Kbp from RNAP-II"	"SINE"	0	2.33157	2.11766	0.584538	-0.414473	0.0897172	1	1	0	0	0
chr7:133824516-133824806"	"B1_Mus1_SINE_Alu-	"B1_Mus1_SINE_Alu-	">1.5Kbp from RNAP-III and >2.65Kbp from RNAP-II"	"SINE"	0	2.99776	2.35017	0.635459	0.664696	1.06029	1	1	0	0	0
chr7:152100375-152100528"	"Bc1	Bc1+	">1.5Kbp from RNAP-III and <2.65Kbp from RNAP-II"	"Other"	1	0.242465	-0.0514423	5.12873	1.66353	1.543	0	0	1	1	1
chr8:14842649-14843098"	"B2_Mm2_SINE_B2+	"B2_Mm2_SINE_B2+	">1.5Kbp from RNAP-III and <2.65Kbp from RNAP-II"	"SINE"	0	3.54855	2.31059	0.353599	-0.298345	-0.780718	1	1	0	0	0
chr8:39276255-39276337"	"n-Tl14	chr8_168_tRNALeu_CAG+	">1.5Kbp from RNAP-III and <2.65Kbp from RNAP-II"	"tRNA"	0	-0.27972	0.536817	-1.08961	-0.461057	0.362799	0	0	0	0	0
chr8:82433177-82433249"	"n-Tk20	chr8_317_tRNALys_TTT+	">1.5Kbp from RNAP-III and >2.65Kbp from RNAP-II"	"tRNA"	0	0.00943573	0.346905	-1.17572	-0.145209	-0.765048	0	0	0	0	0
chr8:86809783-86809882"	"B3_B2_SINE+_and_B1_Mm_Alu_SINE+	"B3_B2_SINE+_and_B1_Mm_Alu_SINE+	">1.5Kbp from RNAP-III and >2.65Kbp from RNAP-II"	"SINE"	0	0.457396	-0.684253	-0.611219	-0.914292	-0.881995	0	0	0	0	0
chr8:87404850-87404949"	"B2_Mm2_B2_SINE-	"B2_Mm2_B2_SINE-	">1.5Kbp from RNAP-III and <2.65Kbp from RNAP-II"	"SINE"	0	1.42116	1.35106	0.0169447	-0.37785	-0.309583	1	1	0	0	0
chr8:97227531-97227613"	"n-Tl17	chr8_414_tRNALeu_CAG+	"<1.5Kbp from RNAP-III"	"tRNA"	0	5.0163	4.44213	4.23653	-0.438835	-0.739631	1	1	1	0	0
chr8:97227904-97227986"	"n-Tl16	chr8_1008_tRNALeu_CAG-	"<1.5Kbp from RNAP-III"	"tRNA"	0	6.13233	5.21626	3.73084	-0.342888	-0.762916	1	1	1	0	0
chr8:113154453-113154523"	"n-Tg16	chr8_887_tRNAGly_GCC-	"<1.5Kbp from RNAP-III"	"tRNA"	0	0.151975	0.0610989	-0.39848	-0.0671088	-0.407394	0	0	0	0	0
chr8:113155146-113155216"	"n-Tg15	chr8_886_tRNAGly_GCC-	"<1.5Kbp from RNAP-III"	"tRNA"	0	0.457517	0.146397	-0.0742308	-0.0779187	0.101519	0	0	0	0	0
chr8:113522107-113522266"	"B2_Mm1t_SINE_B2+	"B2_Mm1t_SINE_B2+	">1.5Kbp from RNAP-III and <2.65Kbp from RNAP-II"	"SINE"	1	1.70229	2.58318	5.84797	2.17487	2.50964	1	1	1	1	1
chr8:113586461-113586531"	"n-Tg10	chr8_560_tRNAGly_GCC+	">1.5Kbp from RNAP-III and >2.65Kbp from RNAP-II"	"tRNA"	0	3.66079	3.60966	2.69273	-0.62516	-0.304685	1	1	1	0	0
chr8:124103129-124103201"	"n-Tm17	chr8_783_tRNAMet_CAT-	">1.5Kbp from RNAP-III and <2.65Kbp from RNAP-II"	"tRNA"	1	5.5088	5.1849	4.73563	3.25009	2.36992	1	1	1	1	1
chr8:126062686-126062804"	"Rn5S	5S_rRNA	">1.5Kbp from RNAP-III and <2.65Kbp from RNAP-II"	"Rn5S"	0	1.27242	1.77684	-0.077618	-1.05714	-0.439957	1	1	0	0	0
chr8:126064393-126064511"	"Rn5S	5S_rRNA	">1.5Kbp from RNAP-III and <2.65Kbp from RNAP-II"	"Rn5S"	0	0.241867	1.094	-0.107101	-1.36767	-0.38516	0	0	0	0	0
chr8:126066078-126066196"	"Rn5S	5S_rRNA	">1.5Kbp from RNAP-III and <2.65Kbp from RNAP-II"	"Rn5S"	0	0.762081	1.04326	-0.075827	-1.45083	-0.432102	0	0	0	0	0
chr8:126067773-126067891"	"Rn5S	5S_rRNA	">1.5Kbp from RNAP-III and <2.65Kbp from RNAP-II"	"Rn5S"	0	1.31962	2.10299	0.119726	-1.22709	-0.490888	1	1	0	0	0
chr8:126069478-126069596"	"Rn5S	5S_rRNA	">1.5Kbp from RNAP-III and <2.65Kbp from RNAP-II"	"Rn5S"	1	1.16846	1.88438	-0.0165537	-1.28943	-0.513755	1	1	0	0	0
chr8:126071165-126071283"	"Rn5S	5S_rRNA	">1.5Kbp from RNAP-III and <2.65Kbp from RNAP-II"	"Rn5S"	0	1.25433	1.97915	0.117947	-1.20109	-0.47982	1	1	0	0	0
chr8:126072856-126072974"	"Rn5S	5S_rRNA	">1.5Kbp from RNAP-III and <2.65Kbp from RNAP-II"	"Rn5S"	0	1.33392	1.81911	0.039815	-1.30439	-0.620356	1	1	0	0	0
chr8:126074567-126074685"	"Rn5S	5S_rRNA	">1.5Kbp from RNAP-III and <2.65Kbp from RNAP-II"	"Rn5S"	0	1.18689	1.89977	-0.0320369	-1.26355	-0.599789	1	1	0	0	0
chr8:126076264-126076382"	"Rn5S	5S_rRNA	">1.5Kbp from RNAP-III and <2.65Kbp from RNAP-II"	"Rn5S"	0	1.19729	1.89845	-0.0027264	-1.20072	-0.527642	1	1	0	0	0
chr8:126079663-126079781"	"Rn5S	5S_rRNA	">1.5Kbp from RNAP-III and <2.65Kbp from RNAP-II"	"Rn5S"	0	1.21568	2.04884	0.176908	-1.22453	-0.51906	1	1	0	0	0
chr8:126081390-126081508"	"Rn5S	5S_rRNA	">1.5Kbp from RNAP-III and <2.65Kbp from RNAP-II"	"Rn5S"	0	1.19057	1.99419	0.215601	-1.21946	-0.468202	1	1	0	0	0
chr8:126083101-126083219"	"Rn5S	5S_rRNA	">1.5Kbp from RNAP-III and <2.65Kbp from RNAP-II"	"Rn5S"	0	1.31038	1.53132	0.145842	-1.25633	-0.520669	1	1	0	0	0
chr8:126084788-126084906"	"Rn5S	5S_rRNA	">1.5Kbp from RNAP-III and <2.65Kbp from RNAP-II"	"Rn5S"	0	1.196	1.88369	0.00434623	-1.34897	-0.593984	1	1	0	0	0
chr8:126086495-126086613"	"Rn5S	5S_rRNA	">1.5Kbp from RNAP-III and <2.65Kbp from RNAP-II"	"Rn5S"	0	0.349891	1.0474	-0.0789869	-1.3017	-0.458505	0	0	0	0	0
chr8:126088186-126088304"	"Rn5S	5S_rRNA	">1.5Kbp from RNAP-III and <2.65Kbp from RNAP-II"	"Rn5S"	0	0.61878	1.19314	-0.127644	-1.0014	-0.139581	0	0	0	0	0
chr8:126089866-126089987"	"Rn5S_like	5S_from_RepeatMasker	">1.5Kbp from RNAP-III and <2.65Kbp from RNAP-II"	"Rn5S"	0	1.06628	1.72677	0.0146144	-1.09206	-0.344309	1	1	0	0	0
chr8:126091537-126091655"	"Rn5S	5S_rRNA	">1.5Kbp from RNAP-III and <2.65Kbp from RNAP-II"	"Rn5S"	0	1.31849	2.09897	0.0772216	-1.28989	-0.523425	1	1	0	0	0
chr8:126093228-126093346"	"Rn5S	5S_rRNA	">1.5Kbp from RNAP-III and <2.65Kbp from RNAP-II"	"Rn5S"	0	1.25718	1.80167	-0.0171302	-1.31975	-0.552622	1	1	0	0	0
chr8:126094901-126095019"	"Rn5S	5S_rRNA	">1.5Kbp from RNAP-III and <2.65Kbp from RNAP-II"	"Rn5S"	0	0.341365	1.05557	-0.190193	-1.30655	-0.420778	0	0	0	0	0
chr8:126096610-126096728"	"Rn5S	5S_rRNA	">1.5Kbp from RNAP-III and <2.65Kbp from RNAP-II"	"Rn5S"	0	1.40299	1.94452	0.0943248	-1.25588	-0.406394	1	1	0	0	0
chr8:126098297-126098415"	"Rn5S	5S_rRNA	">1.5Kbp from RNAP-III and <2.65Kbp from RNAP-II"	"Rn5S"	0	1.25023	2.03225	0.112577	-1.36648	-0.45913	1	1	0	0	0
chr8:126099976-126100094"	"Rn5S	5S_rRNA	">1.5Kbp from RNAP-III and <2.65Kbp from RNAP-II"	"Rn5S"	0	1.17392	1.91641	-0.0612021	-1.28733	-0.251346	1	1	0	0	0
chr8:126101655-126101773"	"Rn5S	5S_rRNA	">1.5Kbp from RNAP-III and <2.65Kbp from RNAP-II"	"Rn5S"	0	1.17399	1.99405	-0.0560306	-1.25178	-0.700626	1	1	0	0	0
chr8:126103350-126103468"	"Rn5S	5S_rRNA	">1.5Kbp from RNAP-III and <2.65Kbp from RNAP-II"	"Rn5S"	0	1.05912	1.81376	-0.00441954	-1.20227	-0.495519	1	1	0	0	0
chr8:126105055-126105173"	"Rn5S	5S_rRNA	">1.5Kbp from RNAP-III and <2.65Kbp from RNAP-II"	"Rn5S"	0	1.00451	1.48926	0.0497504	-1.24687	-0.534807	1	1	0	0	0
chr8:126106747-126106868"	"Rn5S_like	5S_from_RepeatMasker	">1.5Kbp from RNAP-III and <2.65Kbp from RNAP-II"	"Rn5S"	0	1.65803	1.98532	-0.194734	-1.1405	-0.613366	1	1	0	0	0
chr8:126108435-126108553"	"Rn5S	5S_rRNA	">1.5Kbp from RNAP-III and <2.65Kbp from RNAP-II"	"Rn5S"	0	0.0393411	0.511976	-0.0734053	-1.269	-0.512412	0	0	0	0	0
chr8:126110142-126110260"	"Rn5S	5S_rRNA	">1.5Kbp from RNAP-III and <2.65Kbp from RNAP-II"	"Rn5S"	0	1.34882	2.08608	0.136509	-1.23829	-0.513678	1	1	0	0	0
chr8:126111859-126111977"	"Rn5S	5S_rRNA	">1.5Kbp from RNAP-III and <2.65Kbp from RNAP-II"	"Rn5S"	0	0.426121	0.898802	-0.209117	-1.13238	-0.459869	0	0	0	0	0
chr8:126113554-126113672"	"Rn5S	5S_rRNA	">1.5Kbp from RNAP-III and <2.65Kbp from RNAP-II"	"Rn5S"	0	0.917583	1.46807	-0.157092	-1.17552	-0.494052	1	1	0	0	0
chr8:126115271-126115389"	"Rn5S	5S_rRNA	">1.5Kbp from RNAP-III and <2.65Kbp from RNAP-II"	"Rn5S"	0	0.478676	1.02551	-0.286941	-1.11705	-0.568665	0	0	0	0	0
chr8:126116968-126117089"	"Rn5S_like	5S_from_RepeatMasker	">1.5Kbp from RNAP-III and <2.65Kbp from RNAP-II"	"Rn5S"	0	1.24246	2.04665	0.175021	-1.23415	-0.468822	1	1	0	0	0
chr8:126118654-126118772"	"Rn5S	5S_rRNA	">1.5Kbp from RNAP-III and <2.65Kbp from RNAP-II"	"Rn5S"	0	1.22591	2.05795	0.0383466	-1.28868	-0.558928	1	1	0	0	0
chr8:126120357-126120475"	"Rn5S	5S_rRNA	">1.5Kbp from RNAP-III and <2.65Kbp from RNAP-II"	"Rn5S"	0	1.18381	1.90108	-0.0506135	-1.29014	-0.577366	1	1	0	0	0
chr8:126122055-126122176"	"Rn5S_like	5S_from_RepeatMasker	">1.5Kbp from RNAP-III and <2.65Kbp from RNAP-II"	"Rn5S"	0	1.39944	2.15948	-0.104047	-1.21962	-0.379245	1	1	0	0	0
chr8:126123761-126123879"	"Rn5S	5S_rRNA	">1.5Kbp from RNAP-III and <2.65Kbp from RNAP-II"	"Rn5S"	0	1.18479	1.97646	0.0489078	-1.14835	-0.457398	1	1	0	0	0
chr8:126125469-126125580"	"Rn5S_like	5S_from_RepeatMasker	">1.5Kbp from RNAP-III and <2.65Kbp from RNAP-II"	"Rn5S"	0	0.548214	0.973927	-0.18603	-1.39771	-0.34243	0	0	0	0	0
chr8:126127147-126127265"	"Rn5S	5S_rRNA	">1.5Kbp from RNAP-III and <2.65Kbp from RNAP-II"	"Rn5S"	0	1.12893	1.88393	-0.102755	-1.33986	-0.718509	1	1	0	0	0
chr8:126128848-126128966"	"Rn5S	5S_rRNA	">1.5Kbp from RNAP-III and <2.65Kbp from RNAP-II"	"Rn5S"	0	1.16889	1.90372	0.0659634	-1.19707	-0.476649	1	1	0	0	0
chr8:126130510-126130631"	"Rn5S_like	5S_from_RepeatMasker	">1.5Kbp from RNAP-III and <2.65Kbp from RNAP-II"	"Rn5S"	0	1.24726	1.97536	-0.0181388	-1.25076	-0.532034	1	1	0	0	0
chr8:126132220-126132338"	"Rn5S	5S_rRNA	">1.5Kbp from RNAP-III and <2.65Kbp from RNAP-II"	"Rn5S"	0	1.18771	1.89911	0.0781946	-1.21716	-0.419848	1	1	0	0	0
chr8:126133917-126134035"	"Rn5S	5S_rRNA	">1.5Kbp from RNAP-III and <2.65Kbp from RNAP-II"	"Rn5S"	0	1.13497	1.988	0.145273	-1.3097	-0.43239	1	1	0	0	0
chr8:126135615-126135733"	"Rn5S	5S_rRNA	">1.5Kbp from RNAP-III and <2.65Kbp from RNAP-II"	"Rn5S"	0	1.29664	2.08534	0.178687	-1.17715	-0.385311	1	1	0	0	0
chr8:126137314-126137432"	"Rn5S	5S_rRNA	">1.5Kbp from RNAP-III and <2.65Kbp from RNAP-II"	"Rn5S"	0	1.21617	1.8768	0.0712409	-1.18711	-0.327095	1	1	0	0	0
chr8:126138996-126139117"	"Rn5S_like	5S_from_RepeatMasker	">1.5Kbp from RNAP-III and <2.65Kbp from RNAP-II"	"Rn5S"	0	1.24499	2.04312	0.0979736	-1.29158	-0.506781	1	1	0	0	0
chr8:126140710-126140828"	"Rn5S	5S_rRNA	">1.5Kbp from RNAP-III and <2.65Kbp from RNAP-II"	"Rn5S"	0	1.15109	1.91506	-0.0284498	-1.26813	-0.7892	1	1	0	0	0
chr8:126142433-126142554"	"Rn5S_like	5S_from_RepeatMasker	">1.5Kbp from RNAP-III and <2.65Kbp from RNAP-II"	"Rn5S"	0	1.22517	1.97883	0.283126	-1.15875	-0.328294	1	1	0	0	0
chr8:126144138-126144259"	"Rn5S_like	5S_from_RepeatMasker	">1.5Kbp from RNAP-III and <2.65Kbp from RNAP-II"	"Rn5S"	0	1.04535	1.73595	-0.0249986	-1.10175	-0.614331	1	1	0	0	0
chr8:126145828-126145946"	"Rn5S	5S_rRNA	">1.5Kbp from RNAP-III and <2.65Kbp from RNAP-II"	"Rn5S"	0	1.01666	1.65678	0.0611758	-1.28591	-0.394363	1	1	0	0	0
chr8:126147537-126147645"	"Rn5S	5S_rRNA	">1.5Kbp from RNAP-III and <2.65Kbp from RNAP-II"	"Rn5S"	0	0.266945	0.34579	-0.626768	-0.369044	-0.0290391	0	0	0	0	0
chr8:126149708-126149807"	"B2_Mm2_B2_SINE-	"B2_Mm2_B2_SINE-	">1.5Kbp from RNAP-III and <2.65Kbp from RNAP-II"	"SINE"	0	0.632509	1.08367	-1.53637	-0.809098	-0.69086	0	0	0	0	0
chr9:14762877-14762949"	"n-Tk4	chr9_1514_tRNALys_CTT-	">1.5Kbp from RNAP-III and >2.65Kbp from RNAP-II"	"tRNA"	0	-0.178363	-0.2463	-1.19753	-0.42392	-0.570669	0	0	0	0	0
chr9:46080760-46081111"	"B2_Mm1a_SINE_B2-	"B2_Mm1a_SINE_B2-	">1.5Kbp from RNAP-III and <2.65Kbp from RNAP-II"	"SINE"	1	1.73892	1.00134	4.80726	6.82585	6.19619	1	0	1	1	1
chr9:62981090-62981196"	"Rnu6	U6+	">1.5Kbp from RNAP-III and <2.65Kbp from RNAP-II"	"Other"	0	1.19727	2.15413	4.3708	2.60732	2.54931	1	1	1	1	1
chr9:64585853-64585924"	"n-Tq9	chr9_342_tRNAGln_CTG+	">1.5Kbp from RNAP-III and <2.65Kbp from RNAP-II"	"tRNA"	1	5.37946	5.1999	5.52114	2.28083	1.91865	1	1	1	1	1
chr9:65049244-65049401"	"B2_Mm1a_SINE_B2+	"B2_Mm1a_SINE_B2+	">1.5Kbp from RNAP-III and <2.65Kbp from RNAP-II"	"SINE"	0	2.48367	1.9838	2.35624	5.8801	4.62387	1	1	1	1	1
chr9:66003087-66003186"	"B2_Mm2_B2_SINE-	"B2_Mm2_B2_SINE-	">1.5Kbp from RNAP-III and >2.65Kbp from RNAP-II"	"SINE"	0	1.31807	0.885171	-0.130593	-0.382019	-0.567866	1	0	0	0	0
chr9:66919915-66920014"	"B2_Mm2_B2_SINE-	"B2_Mm2_B2_SINE-	">1.5Kbp from RNAP-III and >2.65Kbp from RNAP-II"	"SINE"	0	1.51001	1.49063	0.266957	-0.584272	-0.373235	1	1	0	0	0
chr9:74956737-74956819"	"n-Ta4	chr9_1100_tRNAAla_AGC-	">1.5Kbp from RNAP-III and <2.65Kbp from RNAP-II"	"tRNA"	0	0.271515	0.146341	-0.756422	-0.25965	-0.174493	0	0	0	0	0
chr9:78023110-78023440"	"Rn7sk	7SK-	">1.5Kbp from RNAP-III and <2.65Kbp from RNAP-II"	"Other"	1	4.10539	4.58725	4.73786	3.25891	3.4961	1	1	1	1	1
chr9:90021347-90021419"	"n-Tk18	chr9_1035_tRNALys_CTT-	">1.5Kbp from RNAP-III and >2.65Kbp from RNAP-II"	"tRNA"	0	4.5345	4.1879	3.32782	0.00297503	0.814708	1	1	1	0	0
chr9:104302450-104302521"	"n-Tc47	chr9_592_tRNACys_GCA+	">1.5Kbp from RNAP-III and >2.65Kbp from RNAP-II"	"tRNA"	0	-0.246547	-0.0241862	-1.52362	-0.452436	-0.362059	0	0	0	0	0
chr9:104306386-104306457"	"n-Tc53	chr9_593_tRNACys_GCA+	">1.5Kbp from RNAP-III and >2.65Kbp from RNAP-II"	"tRNA"	0	0.213487	0.0369771	-0.716435	-0.756828	-0.0432455	0	0	0	0	0
chr9:104310997-104311068"	"n-Te18	chr9_961_tRNAGlu_TTC-	">1.5Kbp from RNAP-III and >2.65Kbp from RNAP-II"	"tRNA"	0	0.0503376	0.210853	0.518496	-1.00011	-0.930702	0	0	0	0	0
chr9:107551368-107551823"	"B2_Mm2_SINE_B2-	"B2_Mm2_SINE_B2-	">1.5Kbp from RNAP-III and <2.65Kbp from RNAP-II"	"SINE"	0	1.2879	0.844215	0.0797385	4.32543	4.4221	1	0	0	1	1
chr9:109833765-109833864"	"B1_Mm_Alu_SINE-	"B1_Mm_Alu_SINE-	">1.5Kbp from RNAP-III and <2.65Kbp from RNAP-II"	"SINE"	1	0.300735	0.576114	5.82723	2.5477	2.61837	0	0	1	1	1
chr9:123438543-123438615"	"n-Tr2	chr9_783_tRNAArg_ACG-	">1.5Kbp from RNAP-III and <2.65Kbp from RNAP-II"	"tRNA"	1	4.95105	5.15389	6.12781	3.70293	3.5699	1	1	1	1	1
chr10:8702849-8702948"	"B2_Mm2_B2_SINE+	"B2_Mm2_B2_SINE+	">1.5Kbp from RNAP-III and >2.65Kbp from RNAP-II"	"SINE"	0	1.27947	0.86567	-0.0208146	-0.0862979	0.311997	1	0	0	0	0
chr10:12642369-12642451"	"n-Tl25	chr10_1316_tRNALeu_TAA-	">1.5Kbp from RNAP-III and <2.65Kbp from RNAP-II"	"tRNA"	1	4.4005	4.4048	5.06769	0.784842	0.888038	1	1	1	0	0
chr10:19798427-19798526"	"B2_Mm1t_B2_SINE+	"B2_Mm1t_B2_SINE+	">1.5Kbp from RNAP-III and <2.65Kbp from RNAP-II"	"SINE"	0	1.89697	1.04656	1.03193	2.20779	1.999	1	0	0	1	1
chr10:23496889-23496960"	"n-Tw1	chr10_1282_tRNATrp_CCA-	">1.5Kbp from RNAP-III and >2.65Kbp from RNAP-II"	"tRNA"	0	-0.153668	0.160039	-0.665131	1.27549	1.35595	0	0	0	1	0
chr10:30530946-30531017"	"n-Te9	chr10_81_tRNAGlu_CTC+	">1.5Kbp from RNAP-III and >2.65Kbp from RNAP-II"	"tRNA"	0	4.64736	4.6915	2.9736	-0.0392684	0.078835	1	1	1	0	0
chr10:61853872-61853944"	"n-Ta6	chr10_1120_tRNAAla_AGC-	">1.5Kbp from RNAP-III and <2.65Kbp from RNAP-II"	"tRNA"	0	0.167601	-0.299396	-0.783227	-0.839587	-0.285154	0	0	0	0	0
chr10:62255334-62255433"	"B1_Mus1_Alu_SINE+	"B1_Mus1_Alu_SINE+	">1.5Kbp from RNAP-III and <2.65Kbp from RNAP-II"	"SINE"	1	1.37251	1.07404	5.73109	2.62644	2.91868	1	0	1	1	1
chr10:62656988-62657080"	"n-Tm18	chr10_1101_tRNAMet_CAT_I-	">1.5Kbp from RNAP-III and <2.65Kbp from RNAP-II"	"tRNA"	0	0.216271	0.0443649	-0.991483	-0.630278	-0.667761	0	0	0	0	0
chr10:62866100-62866281"	"B3_SINE_B2+	"B3_SINE_B2+	">1.5Kbp from RNAP-III and <2.65Kbp from RNAP-II"	"SINE"	0	3.99193	4.44082	0.247682	-0.197334	0.269489	1	1	0	0	0
chr10:62892224-62892305"	"n-Ts26	chr10_1095_tRNASer_TGA-	">1.5Kbp from RNAP-III and <2.65Kbp from RNAP-II"	"tRNA"	1	5.32936	4.52362	5.14974	-0.122121	-0.455752	1	1	1	0	0
chr10:70786302-70786504"	"B2_Mm1a_SINE_B2-	"B2_Mm1a_SINE_B2-	">1.5Kbp from RNAP-III and >2.65Kbp from RNAP-II"	"SINE"	0	1.4887	1.48953	0.234874	-0.0472045	0.105998	1	1	0	0	0
chr10:74967299-74967451"	"B3_SINE_B2+	"B3_SINE_B2+	">1.5Kbp from RNAP-III and <2.65Kbp from RNAP-II"	"SINE"	0	3.20758	3.18949	0.852675	4.14783	4.49015	1	1	0	1	1
chr10:77846390-77846462"	"n-Ta5	chr10_979_tRNAAla_AGC-	">1.5Kbp from RNAP-III and >2.65Kbp from RNAP-II"	"tRNA"	0	-0.366104	0.105021	-0.513708	-0.717797	-0.578056	0	0	0	0	0
chr10:79355503-79355602"	"B2_Mm1a_B2_SINE-	"B2_Mm1a_B2_SINE-	">1.5Kbp from RNAP-III and <2.65Kbp from RNAP-II"	"SINE"	0	0.743394	0.435592	-0.0952662	0.753887	0.749301	0	0	0	0	0
chr10:79371940-79372046"	"Rnu6	U6+	">1.5Kbp from RNAP-III and <2.65Kbp from RNAP-II"	"Other"	1	2.47587	3.49926	4.86434	1.50689	1.42047	1	1	1	1	1
chr10:79448251-79448357"	"Rnu6	U6+	">1.5Kbp from RNAP-III and <2.65Kbp from RNAP-II"	"Other"	0	1.28881	2.44988	4.22889	1.46649	1.58846	1	1	1	1	1
chr10:79711709-79711781"	"n-Tf3	chr10_961_tRNAPhe_GAA-	"<1.5Kbp from RNAP-III"	"tRNA"	1	5.39406	5.29961	5.46238	2.59134	2.58128	1	1	1	1	1
chr10:79711904-79711977"	"n-Tn7	chr10_381_tRNAAsn_GTT+	"<1.5Kbp from RNAP-III"	"tRNA"	1	5.71109	5.62985	5.48241	2.60563	2.46407	1	1	1	1	1
chr10:79786931-79787030"	"B1F2_Alu_SINE+_and_B2_Mm1a_B2_SINE+	"B1F2_Alu_SINE+_and_B2_Mm1a_B2_SINE+	">1.5Kbp from RNAP-III and <2.65Kbp from RNAP-II"	"SINE"	1	2.99741	2.61194	4.86971	2.72008	3.25996	1	1	1	1	1
chr10:87292631-87292703"	"n-Tk21	chr10_885_tRNALys_TTT-	">1.5Kbp from RNAP-III and <2.65Kbp from RNAP-II"	"tRNA"	0	0.374332	-0.189341	-1.35387	-0.306803	-0.236844	0	0	0	0	0
chr10:90644157-90644228"	"n-Tw2	chr10_857_tRNATrp_CCA-	"<1.5Kbp from RNAP-III"	"tRNA"	1	4.0579	4.91975	4.80833	2.68794	2.32972	1	1	1	1	1
chr10:90644842-90644913"	"n-Td16	chr10_856_tRNAAsp_GTC-	"<1.5Kbp from RNAP-III"	"tRNA"	1	5.39879	5.17649	4.81192	2.68754	2.26936	1	1	1	1	1
chr10:92915723-92915794"	"n-Td8	chr10_851_tRNAAsp_GTC-	">1.5Kbp from RNAP-III and <2.65Kbp from RNAP-II"	"tRNA"	1	5.34316	5.18679	5.67776	2.80629	2.67066	1	1	1	1	1
chr10:119656419-119656518"	"B2_Mm1a_B2_SINE+	"B2_Mm1a_B2_SINE+	">1.5Kbp from RNAP-III and <2.65Kbp from RNAP-II"	"SINE"	0	0.180578	-0.202171	0.0909026	0.830988	0.469727	0	0	0	0	0
chr10:126508214-126508433"	"B3_SINE_B2-	"B3_SINE_B2-	">1.5Kbp from RNAP-III and <2.65Kbp from RNAP-II"	"SINE"	0	2.45251	1.5556	3.72082	2.08494	2.00263	1	1	1	1	1
chr10:126597026-126597125"	"B1_Mus1_Alu_SINE-	"B1_Mus1_Alu_SINE-	">1.5Kbp from RNAP-III and >2.65Kbp from RNAP-II"	"SINE"	0	1.62543	1.32708	0.920344	1.62047	1.59737	1	0	0	1	1
chr10:127071228-127071327"	"B1_Mus2_Alu_SINE-	"B1_Mus2_Alu_SINE-	">1.5Kbp from RNAP-III and >2.65Kbp from RNAP-II"	"SINE"	0	0.890117	0.34698	-0.42863	-0.485489	-0.519475	1	0	0	0	0
chr10:127895520-127895601"	"n-Ts13	chr10_688_tRNASer_CGA-	">1.5Kbp from RNAP-III and <2.65Kbp from RNAP-II"	"tRNA"	1	4.56368	4.31874	4.97139	1.5045	1.04473	1	1	1	1	0
chr11:7769780-7769851"	"n-Td10	chr11_69_tRNAAsp_GTC+	">1.5Kbp from RNAP-III and >2.65Kbp from RNAP-II"	"tRNA"	0	-0.0504496	-0.350089	-1.51042	-0.232765	-0.82879	0	0	0	0	0
chr11:48632044-48632116"	"n-Tv15	chr11_204_tRNAVal_CAC+	">1.5Kbp from RNAP-III and <2.65Kbp from RNAP-II"	"tRNA"	1	4.86741	4.80365	3.91474	2.53889	2.32876	1	1	1	1	1
chr11:48637230-48637303"	"n-Tg1	chr11_205_tRNAGly_ACC+	">1.5Kbp from RNAP-III and <2.65Kbp from RNAP-II"	"tRNA"	0	4.2601	3.9459	1.42381	-0.345905	-0.647455	1	1	1	0	0
chr11:48647385-48647457"	"n-Tk10	chr11_2023_tRNALys_CTT-	"<1.5Kbp from RNAP-III"	"tRNA"	0	5.34174	5.1141	4.01816	0.220334	0.0811721	1	1	1	0	0
chr11:48647931-48648002"	"n-Ta38	chr11_2022_tRNAAla_TGC-	"<1.5Kbp from RNAP-III"	"tRNA"	0	5.48906	4.95721	3.78375	0.134742	-0.0700552	1	1	1	0	0
chr11:48667121-48667193"	"n-Tt16	chr11_206_tRNAThr_TGT+	">1.5Kbp from RNAP-III and <2.65Kbp from RNAP-II"	"tRNA"	0	5.30445	4.95506	4.02902	1.67358	1.77261	1	1	1	1	1
chr11:48669782-48669853"	"n-Tp14	chr11_207_tRNAPro_TGG+	"<1.5Kbp from RNAP-III"	"tRNA"	1	4.34904	4.43912	4.7513	1.16907	1.03814	1	1	1	1	0
chr11:48670139-48670211"	"n-Tv7	chr11_208_tRNAVal_AAC+	"<1.5Kbp from RNAP-III"	"tRNA"	1	5.06601	4.87427	4.40602	0.942417	0.704305	1	1	1	0	0
chr11:48670476-48670557"	"n-Tl6	chr11_2021_tRNALeu_AAG-	"<1.5Kbp from RNAP-III"	"tRNA"	0	3.40618	3.21932	3.79833	0.710145	0.45117	1	1	1	0	0
chr11:48676608-48676707"	"B2_Mm2_B2_SINE+	"B2_Mm2_B2_SINE+	">1.5Kbp from RNAP-III and <2.65Kbp from RNAP-II"	"SINE"	0	0.890029	-0.012355	-0.853306	1.60143	1.20479	1	0	0	1	0
chr11:48686457-48686556"	"B1_Mur1_Alu_SINE-	"B1_Mur1_Alu_SINE-	">1.5Kbp from RNAP-III and <2.65Kbp from RNAP-II"	"SINE"	0	-0.250294	0.320617	3.41057	2.6165	2.55176	0	0	1	1	1
chr11:48689042-48689141"	"B2_Mm2_B2_SINE-_and_Lx7_L1_LINE-	"B2_Mm2_B2_SINE-_and_Lx7_L1_LINE-	">1.5Kbp from RNAP-III and >2.65Kbp from RNAP-II"	"SINE"	0	0.20304	0.643469	-0.394517	0.0210976	0.23908	0	0	0	0	0
chr11:49998672-49998771"	"B2_Mm2_B2_SINE+	"B2_Mm2_B2_SINE+	">1.5Kbp from RNAP-III and <2.65Kbp from RNAP-II"	"SINE"	0	1.91803	1.26789	0.503481	0.775836	0.84993	1	0	0	0	0
chr11:51790041-51790112"	"n-Ta1	chr11_238_tRNAAla_AGC+	">1.5Kbp from RNAP-III and <2.65Kbp from RNAP-II"	"tRNA"	0	0.319517	0.334466	-0.835074	0.887493	0.482557	0	0	0	0	0
chr11:58115679-58115750"	"n-Te10	chr11_1912_tRNAGlu_CTC-	"<1.5Kbp from RNAP-III"	"tRNA"	1	5.57079	5.59886	4.52859	-0.0888507	0.353823	1	1	1	0	0
chr11:58115976-58116082"	"n-Tl12	chr11_1911_tRNALeu_CAA_I-	"<1.5Kbp from RNAP-III"	"tRNA"	1	5.38449	4.86323	4.70198	0.0910696	0.365916	1	1	1	0	0
chr11:61221418-61221489"	"n-Tw5	chr11_1880_tRNATrp_CCA-	">1.5Kbp from RNAP-III and >2.65Kbp from RNAP-II"	"tRNA"	1	5.1932	4.69806	4.74275	1.22015	1.13648	1	1	1	1	0
chr11:62559517-62559588"	"n-Tw8	chr11_1849_tRNATrp_CCA-	">1.5Kbp from RNAP-III and >2.65Kbp from RNAP-II"	"tRNA"	0	0.636151	-0.17452	0.170001	-0.408823	-0.606161	0	0	0	0	0
chr11:67104641-67104712"	"n-Tp12	chr11_372_tRNAPro_TGG+	">1.5Kbp from RNAP-III and <2.65Kbp from RNAP-II"	"tRNA"	0	-0.0740631	0.16479	-1.1151	-0.947865	-0.549872	0	0	0	0	0
chr11:68850505-68850578"	"n-Ti5	chr11_393_tRNAIle_AAT+	"<1.5Kbp from RNAP-III"	"tRNA"	0	5.58904	5.44742	3.6221	0.552522	1.03207	1	1	1	0	0
chr11:68850979-68851060"	"n-Ts4	chr11_394_tRNASer_AGA+	"<1.5Kbp from RNAP-III"	"tRNA"	0	5.20818	5.44207	3.44097	0.528054	0.663867	1	1	1	0	0
chr11:68851355-68851428"	"n-Tt8	chr11_395_tRNAThr_AGT+	"<1.5Kbp from RNAP-III"	"tRNA"	0	4.65897	4.65813	3.23861	0.272232	0.387381	1	1	1	0	0
chr11:68853887-68853958"	"n-Tp9	chr11_396_tRNAPro_CGG+	"<1.5Kbp from RNAP-III"	"tRNA"	1	4.46589	4.98237	4.94849	-0.345151	0.277789	1	1	1	0	0
chr11:68854486-68854557"	"n-Td9	chr11_397_tRNAAsp_GTC+	"<1.5Kbp from RNAP-III"	"tRNA"	1	5.76855	5.34245	5.11188	-0.29552	0.225014	1	1	1	0	0
chr11:68854780-68854851"	"n-Tg25	chr11_1824_tRNAGly_TCC-	"<1.5Kbp from RNAP-III"	"tRNA"	1	5.56496	5.61009	4.77988	-0.494795	-0.119266	1	1	1	0	0
chr11:68855328-68855399"	"n-Tw7	chr11_398_tRNATrp_CCA+	"<1.5Kbp from RNAP-III"	"tRNA"	0	4.27615	4.57512	3.70789	-0.381664	-0.478261	1	1	1	0	0
chr11:68875822-68875895"	"n-Ti4	chr11_1823_tRNAIle_AAT-	"<1.5Kbp from RNAP-III"	"tRNA"	0	5.48433	5.55673	3.64305	1.07374	1.2766	1	1	1	1	0
chr11:68876246-68876319"	"n-Tt7	chr11_1822_tRNAThr_AGT-	"<1.5Kbp from RNAP-III"	"tRNA"	0	4.46664	3.96282	4.35769	1.19778	1.24727	1	1	1	1	0
chr11:68876544-68876625"	"n-Ts17	chr11_1821_tRNASer_GCT-	"<1.5Kbp from RNAP-III"	"tRNA"	0	5.48642	5.58852	4.76247	1.18699	1.19893	1	1	1	1	0
chr11:68876997-68877068"	"n-Tw6	chr11_1820_tRNATrp_CCA-	"<1.5Kbp from RNAP-III"	"tRNA"	0	3.3866	3.87526	4.75635	0.355721	0.320451	1	1	1	0	0
chr11:68889367-68889466"	"B2_Mm1t_B2_SINE-_and_B1_Mur3_alu_SINE-	"B2_Mm1t_B2_SINE-_and_B1_Mur3_alu_SINE-	">1.5Kbp from RNAP-III and <2.65Kbp from RNAP-II"	"SINE"	0	0.739087	0.234284	0.154989	-0.549718	-0.19079	0	0	0	0	0
chr11:68923967-68924040"	"n-Tt5	chr11_399_tRNAThr_AGT+	"<1.5Kbp from RNAP-III"	"tRNA"	0	2.84127	2.71134	1.62007	2.89988	2.87976	1	1	1	1	1
chr11:68924421-68924502"	"n-Ts14	chr11_400_tRNASer_CGA+	"<1.5Kbp from RNAP-III"	"tRNA"	0	2.67293	3.03595	1.71185	2.55824	2.69394	1	1	1	1	1
chr11:68932296-68932366"	"n-Tg13	chr11_1819_tRNAGly_GCC-	">1.5Kbp from RNAP-III and <2.65Kbp from RNAP-II"	"tRNA"	1	5.67738	4.95057	4.2411	0.876293	0.0811049	1	1	1	0	0
chr11:68936984-68937070"	"n-Tr25	chr11_1818_tRNAArg_TCT_I-	"<1.5Kbp from RNAP-III"	"tRNA"	1	3.30205	3.86136	4.77099	0.49346	0.575122	1	1	1	0	0
chr11:68937743-68937824"	"n-Tl29	chr11_401_tRNALeu_TAG+	"<1.5Kbp from RNAP-III"	"tRNA"	0	5.61469	4.71827	4.23356	0.2924	0.639171	1	1	1	0	0
chr11:68938109-68938180"	"n-Tq6	chr11_1817_tRNAGln_CTG-	"<1.5Kbp from RNAP-III"	"tRNA"	0	4.39249	4.14568	4.33996	0.0875842	0.254979	1	1	1	0	0
chr11:68938678-68938750"	"n-Tk27	chr11_1816_tRNALys_TTT-	"<1.5Kbp from RNAP-III"	"tRNA"	0	5.3272	5.27983	3.73288	-0.0774332	-0.0839299	1	1	1	0	0
chr11:69355229-69355328"	"B2_Mm2_B2_SINE+_and_B2_Mm1a_B2_SINE+	"B2_Mm2_B2_SINE+_and_B2_Mm1a_B2_SINE+	">1.5Kbp from RNAP-III and <2.65Kbp from RNAP-II"	"SINE"	0	0.333132	-0.0407813	-1.12802	-0.81572	-0.790579	0	0	0	0	0
chr11:73950817-73950889"	"n-Tk5	chr11_1752_tRNALys_CTT-	">1.5Kbp from RNAP-III and >2.65Kbp from RNAP-II"	"tRNA"	0	-0.140725	0.568982	-1.20641	-0.64554	-0.389203	0	0	0	0	0
chr11:75160470-75160569"	"B2_Mm1a_B2_SINE+	"B2_Mm1a_B2_SINE+	">1.5Kbp from RNAP-III and <2.65Kbp from RNAP-II"	"SINE"	0	1.34558	0.677387	2.88838	-0.0363108	0.49838	1	0	1	0	0
chr11:75237773-75237872"	"B1_Mur4_Alu_SINE+	"B1_Mur4_Alu_SINE+	">1.5Kbp from RNAP-III and <2.65Kbp from RNAP-II"	"SINE"	0	1.49422	1.15411	2.78347	1.49333	1.87757	1	0	1	1	1
chr11:79518152-79518223"	"n-Tt12	chr11_550_tRNAThr_CGT+	">1.5Kbp from RNAP-III and <2.65Kbp from RNAP-II"	"tRNA"	1	4.18154	4.48545	5.15498	3.22824	2.33749	1	1	1	1	1
chr11:86075670-86075741"	"n-Tq12	chr11_630_tRNAGln_TTG+	">1.5Kbp from RNAP-III and <2.65Kbp from RNAP-II"	"tRNA"	0	-0.0082423	-0.181724	-0.667962	1.29932	1.42342	0	0	0	1	1
chr11:95720486-95720557"	"n-Tq16	chr11_1493_tRNAGln_TTG-	">1.5Kbp from RNAP-III and <2.65Kbp from RNAP-II"	"tRNA"	1	4.87573	4.81133	5.09395	1.879	1.9092	1	1	1	1	1
chr11:97563763-97563836"	"n-Tn8	chr11_1446_tRNAAsn_GTT-	">1.5Kbp from RNAP-III and <2.65Kbp from RNAP-II"	"tRNA"	0	4.76939	4.63752	4.38708	2.73144	2.18727	1	1	1	1	1
chr11:97631143-97631214"	"n-Tc18	chr11_1444_tRNACys_GCA-	">1.5Kbp from RNAP-III and <2.65Kbp from RNAP-II"	"tRNA"	0	1.16255	1.7179	-0.508831	-0.0608386	0.201882	1	1	0	0	0
chr11:97652293-97652392"	"B2_Mm1a_B2_SINE+	"B2_Mm1a_B2_SINE+	">1.5Kbp from RNAP-III and >2.65Kbp from RNAP-II"	"SINE"	0	-0.163423	0.657635	-0.752851	-0.377232	-0.687078	0	0	0	0	0
chr11:97658386-97658457"	"n-Tc56	chr11_791_tRNACys_GCA+	">1.5Kbp from RNAP-III and <2.65Kbp from RNAP-II"	"tRNA"	0	4.73984	4.64803	0.187986	-0.3672	-0.00839698	1	1	0	0	0
chr11:97660220-97660291"	"n-Tc51	chr11_1442_tRNACys_GCA-	">1.5Kbp from RNAP-III and <2.65Kbp from RNAP-II"	"tRNA"	1	3.15552	3.35612	5.2639	2.99321	2.40016	1	1	1	1	1
chr11:97849560-97849631"	"n-Tc55	chr11_1433_tRNACys_GCA-	"<1.5Kbp from RNAP-III"	"tRNA"	0	5.50764	5.20944	5.20377	0.444239	0.602012	1	1	1	0	0
chr11:97850237-97850308"	"n-Tc54	chr11_1432_tRNACys_GCA-	"<1.5Kbp from RNAP-III"	"tRNA"	0	5.40635	5.2845	4.99356	-0.0346063	0.378885	1	1	1	0	0
chr11:97855307-97855406"	"B2_Mm2_B2_SINE+	"B2_Mm2_B2_SINE+	">1.5Kbp from RNAP-III and <2.65Kbp from RNAP-II"	"SINE"	0	1.94655	1.31565	0.796822	-0.693163	-0.312559	1	0	0	0	0
chr11:100399472-100399544"	"n-Ts23	chr11_832_tRNASer_GGA+	">1.5Kbp from RNAP-III and >2.65Kbp from RNAP-II"	"tRNA"	0	0.0779076	0.182906	-0.617987	-0.954566	-0.0511741	0	0	0	0	0
chr11:101466556-101466655"	"B2_Mm1t_B2_SINE-_and_B2_Mm2_B2_SINE-	"B2_Mm1t_B2_SINE-_and_B2_Mm2_B2_SINE-	">1.5Kbp from RNAP-III and <2.65Kbp from RNAP-II"	"SINE"	0	0.224333	0.0209505	2.06612	3.66075	2.70023	0	0	1	1	1
chr11:101859884-101859983"	"B2_Mm2_B2_SINE+	"B2_Mm2_B2_SINE+	">1.5Kbp from RNAP-III and <2.65Kbp from RNAP-II"	"SINE"	0	-0.123006	-0.0564581	-0.981129	-0.848796	-0.632946	0	0	0	0	0
chr11:106874180-106874252"	"n-Tr7	chr11_945_tRNAArg_CCG+	">1.5Kbp from RNAP-III and >2.65Kbp from RNAP-II"	"tRNA"	1	5.08087	5.35115	3.89665	3.32113	3.38035	1	1	1	1	1
chr11:115274295-115274367"	"n-Tr14	chr11_1022_tRNAArg_CCT+	"<1.5Kbp from RNAP-III"	"tRNA"	1	5.21135	4.90631	4.74114	2.62364	2.32053	1	1	1	1	1
chr11:115274618-115274690"	"n-Tr12	chr11_1234_tRNAArg_CCT-	"<1.5Kbp from RNAP-III"	"tRNA"	1	4.63163	4.90299	4.58678	2.7367	2.58052	1	1	1	1	1
chr11:115275093-115275165"	"n-Tr18	chr11_1023_tRNAArg_TCG+	"<1.5Kbp from RNAP-III"	"tRNA"	1	5.35454	5.08888	4.05433	2.75305	2.68289	1	1	1	1	1
chr11:116277293-116277365"	"n-Ta3	chr11_1203_tRNAAla_AGC-	">1.5Kbp from RNAP-III and >2.65Kbp from RNAP-II"	"tRNA"	0	-0.241196	-0.481826	-0.789656	-0.623887	-0.368353	0	0	0	0	0
chr11:121825376-121825448"	"n-Tm1	chr11_1132_tRNAMet_CAT-	">1.5Kbp from RNAP-III and >2.65Kbp from RNAP-II"	"tRNA"	0	-0.0420123	-0.551825	-0.795881	-0.739343	-0.366996	0	0	0	0	0
chr12:43516062-43516133"	"n-Te2	chr12_886_tRNAGlu_CTC-	">1.5Kbp from RNAP-III and >2.65Kbp from RNAP-II"	"tRNA"	0	-0.0485974	-0.284917	-1.3279	-0.565868	-0.717722	0	0	0	0	0
chr12:53704775-53704881"	"Rnu6	U6-	"<1.5Kbp from RNAP-III"	"Other"	0	3.01833	4.2101	5.71738	2.46628	2.74113	1	1	1	1	1
chr12:53705477-53705578"	"Rnu6	U6-	"<1.5Kbp from RNAP-III"	"Other"	0	2.53933	4.18326	5.08766	1.39059	1.88859	1	1	1	1	1
chr12:70260298-70260551"	"Rn7sl	7SLRNA_srpRNA+	">1.5Kbp from RNAP-III and <2.65Kbp from RNAP-II"	"Other"	1	4.45106	5.2224	5.34238	3.19649	2.86	1	1	1	1	1
chr12:70462167-70462478"	"Rn7sl	7SLRNA_srpRNA-	">1.5Kbp from RNAP-III and <2.65Kbp from RNAP-II"	"Other"	1	4.85773	4.82543	3.59603	2.19972	1.92419	1	1	1	1	1
chr12:72070107-72070179"	"n-Tk17	chr12_790_tRNALys_CTT-	">1.5Kbp from RNAP-III and >2.65Kbp from RNAP-II"	"tRNA"	1	4.55446	5.09455	5.48727	1.07548	1.84438	1	1	1	1	1
chr12:82631757-82631856"	"B2_Mm1t_B2_SINE+_and_MTD_MaLR_LTR-	"B2_Mm1t_B2_SINE+_and_MTD_MaLR_LTR-	">1.5Kbp from RNAP-III and <2.65Kbp from RNAP-II"	"SINE"	0	-0.047373	0.0805678	0.935586	-0.259741	-0.554639	0	0	0	0	0
chr12:86493988-86494179"	"B3A_SINE_B2-	"B3A_SINE_B2-	">1.5Kbp from RNAP-III and <2.65Kbp from RNAP-II"	"SINE"	0	2.70594	1.74776	0.170586	-0.304406	0.299045	1	1	0	0	0
chr12:112083548-112083621"	"n-Ti6	chr12_470_tRNAIle_AAT+	">1.5Kbp from RNAP-III and <2.65Kbp from RNAP-II"	"tRNA"	1	4.56933	4.6455	4.53998	0.429313	0.569471	1	1	1	0	0
chr13:4223394-4223466"	"n-Tk6	chr13_1041_tRNALys_CTT-	">1.5Kbp from RNAP-III and >2.65Kbp from RNAP-II"	"tRNA"	0	-0.190083	-0.240072	-0.784309	-0.190525	-0.12899	0	0	0	0	0
chr13:21252654-21252725"	"n-Te11	chr13_1001_tRNAGlu_CTC-	"<1.5Kbp from RNAP-III"	"tRNA"	0	5.1214	4.56611	4.60955	-0.478887	-0.0380515	1	1	1	0	0
chr13:21253274-21253346"	"n-Tf4	chr13_60_tRNAPhe_GAA+	"<1.5Kbp from RNAP-III"	"tRNA"	0	4.44341	4.63522	3.99043	-0.297916	-0.12784	1	1	1	0	0
chr13:21259473-21259545"	"n-Tm14	chr13_61_tRNAMet_CAT+	"<1.5Kbp from RNAP-III"	"tRNA"	0	2.63775	3.50255	4.25484	-0.559074	-0.148979	1	1	1	0	0
chr13:21259944-21260016"	"n-Tk28	chr13_1000_tRNALys_TTT-	"<1.5Kbp from RNAP-III"	"tRNA"	0	5.07918	5.11821	4.79529	-0.526987	-0.160824	1	1	1	0	0
chr13:21261556-21261628"	"n-Tm15	chr13_999_tRNAMet_CAT-	"<1.5Kbp from RNAP-III"	"tRNA"	0	4.92878	4.73122	4.46924	-0.462173	-0.0199903	1	1	1	0	0
chr13:21261905-21261986"	"n-Tl7	chr13_62_tRNALeu_AAG+	"<1.5Kbp from RNAP-III"	"tRNA"	0	4.58269	3.85563	4.09598	-0.586671	-0.127416	1	1	1	0	0
chr13:21262075-21262156"	"n-Tl5	chr13_63_tRNALeu_AAG+	"<1.5Kbp from RNAP-III"	"tRNA"	0	4.67482	4.11463	3.74586	-0.577542	-0.195059	1	1	1	0	0
chr13:21264220-21264291"	"n-Tq7	chr13_64_tRNAGln_CTG+	"<1.5Kbp from RNAP-III"	"tRNA"	0	4.6373	4.18163	3.2674	-0.546207	-0.502102	1	1	1	0	0
chr13:21264706-21264811"	"n-Tl9	chr13_998_tRNALeu_CAA_I-	"<1.5Kbp from RNAP-III"	"tRNA"	0	3.02443	3.0259	3.22503	-0.585593	-0.289352	1	1	1	0	0
chr13:21292073-21292177"	"n-Tl10	chr13_65_tRNALeu_CAA_I+	">1.5Kbp from RNAP-III and >2.65Kbp from RNAP-II"	"tRNA"	1	5.75768	5.22166	5.03246	-0.202891	-0.147839	1	1	1	0	0
chr13:21307327-21307399"	"n-Tr9	chr13_997_tRNAArg_CCG-	">1.5Kbp from RNAP-III and >2.65Kbp from RNAP-II"	"tRNA"	0	4.47446	4.02861	1.59858	-0.635125	-0.332149	1	1	1	0	0
chr13:21314455-21314526"	"n-Ta16	chr13_66_tRNAAla_AGC+	">1.5Kbp from RNAP-III and >2.65Kbp from RNAP-II"	"tRNA"	0	4.7211	4.47956	4.37592	-0.647607	0.572737	1	1	1	0	0
chr13:21325914-21325985"	"n-Ta17	chr13_67_tRNAAla_AGC+	">1.5Kbp from RNAP-III and >2.65Kbp from RNAP-II"	"tRNA"	0	5.23931	4.60213	3.89175	-0.182365	-0.760554	1	1	1	0	0
chr13:21332814-21332885"	"n-Ta40	chr13_68_tRNAAla_TGC+	">1.5Kbp from RNAP-III and >2.65Kbp from RNAP-II"	"tRNA"	0	1.40028	1.30042	-1.64812	-0.647471	-0.6884	1	0	0	0	0
chr13:21334439-21334510"	"n-Ta18	chr13_69_tRNAAla_AGC+	">1.5Kbp from RNAP-III and >2.65Kbp from RNAP-II"	"tRNA"	0	0.20906	0.117938	-0.670643	-0.602021	-0.637157	0	0	0	0	0
chr13:21341063-21341136"	"n-Tt3	chr13_996_tRNAThr_AGT-	">1.5Kbp from RNAP-III and >2.65Kbp from RNAP-II"	"tRNA"	0	0.36948	0.842324	-1.27118	-0.621718	-0.706106	0	0	0	0	0
chr13:21346089-21346160"	"n-Ta28	chr13_70_tRNAAla_CGC+	">1.5Kbp from RNAP-III and >2.65Kbp from RNAP-II"	"tRNA"	0	1.56908	1.57414	0.412384	-0.407998	-0.553258	1	1	0	0	0
chr13:21351637-21351708"	"n-Ta19	chr13_71_tRNAAla_AGC+	">1.5Kbp from RNAP-III and >2.65Kbp from RNAP-II"	"tRNA"	0	2.46661	2.96187	1.5019	-0.657476	-0.134129	1	1	1	0	0
chr13:21356449-21356522"	"n-Tt11	chr13_72_tRNAThr_CGT+	">1.5Kbp from RNAP-III and >2.65Kbp from RNAP-II"	"tRNA"	0	1.96891	1.5846	4.09707	0.396981	0.602548	1	1	1	0	0
chr13:21360338-21360409"	"n-Tq13	chr13_995_tRNAGln_TTG-	">1.5Kbp from RNAP-III and >2.65Kbp from RNAP-II"	"tRNA"	0	0.74839	1.25581	-0.394823	-0.397225	0.0417493	0	0	0	0	0
chr13:21367825-21367898"	"n-Tt18	chr13_73_tRNAThr_TGT+	">1.5Kbp from RNAP-III and >2.65Kbp from RNAP-II"	"tRNA"	0	0.364464	1.26213	0.608486	-0.365048	0.0167139	0	0	0	0	0
chr13:21371565-21371637"	"n-Tr16	chr13_74_tRNAArg_TCG+	">1.5Kbp from RNAP-III and >2.65Kbp from RNAP-II"	"tRNA"	0	1.36574	2.40107	0.716808	-0.377053	-0.127158	1	1	0	0	0
chr13:21414682-21414755"	"n-Tt13	chr13_75_tRNAThr_CGT+	">1.5Kbp from RNAP-III and <2.65Kbp from RNAP-II"	"tRNA"	0	1.45965	2.2945	0.272212	-0.520031	-0.768623	1	1	0	0	0
chr13:21418586-21418658"	"n-Tm13	chr13_994_tRNAMet_CAT-	">1.5Kbp from RNAP-III and >2.65Kbp from RNAP-II"	"tRNA"	0	4.10847	3.85225	3.23902	-0.46002	-0.220037	1	1	1	0	0
chr13:21584714-21584795"	"n-Ts16	chr13_992_tRNASer_GCT-	">1.5Kbp from RNAP-III and <2.65Kbp from RNAP-II"	"tRNA"	0	0.268032	-0.429994	-1.24394	-0.426024	-0.850768	0	0	0	0	0
chr13:21802449-21802519"	"n-Tg28	chr13_77_tRNAGly_GCC+	"<1.5Kbp from RNAP-III"	"tRNA"	0	5.23181	4.65038	5.48742	-0.187626	0.37358	1	1	1	0	0
chr13:21802863-21802934"	"n-Tm7	chr13_78_tRNAMetInit_CAT+	"<1.5Kbp from RNAP-III"	"tRNA"	0	5.22722	5.46786	5.47501	-0.0602196	0.424461	1	1	1	0	0
chr13:21887668-21887750"	"n-Tsta1	chr13_79_tRNASup_TTA+	">1.5Kbp from RNAP-III and >2.65Kbp from RNAP-II"	"tRNA"	0	0.0525598	0.078588	-0.664567	-0.71416	-0.691371	0	0	0	0	0
chr13:21939891-21939973"	"n-Tl24	chr13_991_tRNALeu_TAA-	">1.5Kbp from RNAP-III and >2.65Kbp from RNAP-II"	"tRNA"	0	1.07402	0.787954	-0.678154	-0.620012	-0.528012	1	0	0	0	0
chr13:21947189-21947262"	"n-Ti11	chr13_990_tRNAIle_AAT-	"<1.5Kbp from RNAP-III"	"tRNA"	0	3.90254	4.05354	2.81743	-0.543427	-0.659673	1	1	1	0	0
chr13:21947890-21947963"	"n-Tt4	chr13_81_tRNAThr_AGT+	"<1.5Kbp from RNAP-III"	"tRNA"	0	3.19713	3.63997	2.81633	-0.758843	-0.553066	1	1	1	0	0
chr13:21973902-21973975"	"n-Ti10	chr13_989_tRNAIle_AAT-	"<1.5Kbp from RNAP-III"	"tRNA"	0	3.97808	3.46172	3.06914	-0.579545	-0.686092	1	1	1	0	0
chr13:21974754-21974826"	"n-Tf1	chr13_988_tRNAPhe_GAA-	"<1.5Kbp from RNAP-III"	"tRNA"	0	3.99158	3.942	3.51713	-0.523509	-0.812496	1	1	1	0	0
chr13:21988807-21988900"	"n-Ti14	chr13_987_tRNAIle_TAT_I-	">1.5Kbp from RNAP-III and <2.65Kbp from RNAP-II"	"tRNA"	0	-0.0920345	0.549333	-0.58278	-0.67523	-0.740067	0	0	0	0	0
chr13:21998980-21999051"	"n-Tm2	chr13_82_tRNAMet_CAT+	"<1.5Kbp from RNAP-III"	"tRNA"	0	0.113899	-0.289199	-0.788967	-0.39892	-0.769028	0	0	0	0	0
chr13:21999809-21999881"	"n-Tk23	chr13_83_tRNALys_TTT+	"<1.5Kbp from RNAP-III"	"tRNA"	0	0.364563	0.47119	-0.801178	-0.550047	-0.34448	0	0	0	0	0
chr13:22003182-22003253"	"n-Td11	chr13_84_tRNAAsp_GTC+	">1.5Kbp from RNAP-III and >2.65Kbp from RNAP-II"	"tRNA"	0	0.507988	0.597251	-1.172	-0.504603	-0.969728	0	0	0	0	0
chr13:22006707-22006812"	"n-Tl11	chr13_85_tRNALeu_CAA_I+	">1.5Kbp from RNAP-III and >2.65Kbp from RNAP-II"	"tRNA"	0	1.42569	1.3455	1.35556	-0.346726	-0.339048	1	1	0	0	0
chr13:22009031-22009116"	"n-Tr23	chr13_985_tRNAArg_TCT_I-	">1.5Kbp from RNAP-III and >2.65Kbp from RNAP-II"	"tRNA"	0	0.382628	0.438469	-0.0703151	-0.550068	-1.03957	0	0	0	0	0
chr13:22011084-22011165"	"n-Ts5	chr13_86_tRNASer_AGA+	"<1.5Kbp from RNAP-III"	"tRNA"	0	3.47993	2.93194	2.48908	-0.747299	-0.813741	1	1	1	0	0
chr13:22012069-22012140"	"n-Tq10	chr13_87_tRNAGln_CTG+	"<1.5Kbp from RNAP-III"	"tRNA"	0	2.44645	2.308	0.650776	-0.481174	-0.355811	1	1	0	0	0
chr13:22016804-22016885"	"n-Ts25	chr13_984_tRNASer_TGA-	">1.5Kbp from RNAP-III and >2.65Kbp from RNAP-II"	"tRNA"	0	0.454775	1.3593	-0.610264	-0.785349	-0.327294	0	1	0	0	0
chr13:22019726-22019807"	"n-Ts6	chr13_88_tRNASer_AGA+	">1.5Kbp from RNAP-III and >2.65Kbp from RNAP-II"	"tRNA"	0	0.201756	0.396149	-0.402707	-0.608194	-0.118727	0	0	0	0	0
chr13:22023038-22023109"	"n-Tm10	chr13_983_tRNAMetInit_CAT-	">1.5Kbp from RNAP-III and >2.65Kbp from RNAP-II"	"tRNA"	0	0.445546	0.656913	-0.772565	-0.358225	-0.188124	0	0	0	0	0
chr13:22025830-22025901"	"n-Tq8	chr13_982_tRNAGln_CTG-	"<1.5Kbp from RNAP-III"	"tRNA"	0	0.543292	0.384214	-0.179329	-0.6424	-0.653389	0	0	0	0	0
chr13:22027366-22027437"	"n-Td13	chr13_981_tRNAAsp_GTC-	"<1.5Kbp from RNAP-III"	"tRNA"	0	2.37073	1.91335	-0.0924975	-0.268117	-0.789093	1	1	0	0	0
chr13:22028963-22029044"	"n-Ts10	chr13_980_tRNASer_AGA-	">1.5Kbp from RNAP-III and >2.65Kbp from RNAP-II"	"tRNA"	0	2.23256	1.87981	0.34602	-0.067218	-0.547689	1	1	0	0	0
chr13:22032188-22032259"	"n-Td12	chr13_979_tRNAAsp_GTC-	"<1.5Kbp from RNAP-III"	"tRNA"	0	4.1432	4.50576	3.79108	-0.69332	-0.507697	1	1	1	0	0
chr13:22032783-22032864"	"n-Ts8	chr13_978_tRNASer_AGA-	"<1.5Kbp from RNAP-III"	"tRNA"	0	4.29414	3.93554	3.7495	-0.784596	-0.445035	1	1	1	0	0
chr13:22063657-22063729"	"n-Tk22	chr13_89_tRNALys_TTT+	">1.5Kbp from RNAP-III and >2.65Kbp from RNAP-II"	"tRNA"	0	0.676475	0.944283	-0.981335	-0.233639	-0.294737	0	0	0	0	0
chr13:22066901-22066972"	"n-Tm8	chr13_90_tRNAMetInit_CAT+	">1.5Kbp from RNAP-III and >2.65Kbp from RNAP-II"	"tRNA"	0	5.6424	4.91594	5.01482	0.361534	0.721783	1	1	1	0	0
chr13:22086059-22086140"	"n-Ts22	chr13_976_tRNASer_GCT-	">1.5Kbp from RNAP-III and >2.65Kbp from RNAP-II"	"tRNA"	0	1.68099	1.57584	-0.403524	-0.510029	-0.415805	1	1	0	0	0
chr13:22088450-22088521"	"n-Tq1	chr13_975_tRNAGln_CTG-	">1.5Kbp from RNAP-III and >2.65Kbp from RNAP-II"	"tRNA"	0	1.35182	1.86814	0.0954528	-0.792073	-0.495058	1	1	0	0	0
chr13:22107660-22107732"	"n-Tv3	chr13_974_tRNAVal_AAC-	">1.5Kbp from RNAP-III and <2.65Kbp from RNAP-II"	"tRNA"	0	4.38704	4.21279	0.469782	-0.579873	-0.124445	1	1	0	0	0
chr13:22113013-22113085"	"n-Tr1	chr13_973_tRNAArg_ACG-	"<1.5Kbp from RNAP-III"	"tRNA"	0	5.22344	4.81932	5.21909	-0.00252411	0.304128	1	1	1	0	0
chr13:22114288-22114369"	"n-Ts12	chr13_972_tRNASer_CGA-	"<1.5Kbp from RNAP-III"	"tRNA"	0	4.53084	4.60266	4.3805	-0.235187	-0.460103	1	1	1	0	0
chr13:22118417-22118489"	"n-Tv16	chr13_91_tRNAVal_CAC+	">1.5Kbp from RNAP-III and <2.65Kbp from RNAP-II"	"tRNA"	0	3.58312	3.39697	3.76957	-0.557648	-0.887648	1	1	1	0	0
chr13:22121092-22121165"	"n-Ti7	chr13_92_tRNAIle_AAT+	"<1.5Kbp from RNAP-III"	"tRNA"	0	4.80715	4.6677	3.18083	-0.499889	0.0694108	1	1	1	0	0
chr13:22121969-22122042"	"n-Tt1	chr13_971_tRNAThr_AGT-	"<1.5Kbp from RNAP-III"	"tRNA"	0	0.276563	0.403382	1.39663	-0.217923	-0.543012	0	0	1	0	0
chr13:22142555-22142636"	"n-Ts19	chr13_970_tRNASer_GCT-	">1.5Kbp from RNAP-III and >2.65Kbp from RNAP-II"	"tRNA"	1	4.08967	3.74769	4.37758	-0.363323	-0.426116	1	1	1	0	0
chr13:23362290-23362385"	"n-Ti15	chr13_969_tRNAIle_TAT_I-	">1.5Kbp from RNAP-III and <2.65Kbp from RNAP-II"	"tRNA"	0	-0.291045	-0.213911	-0.239887	-0.256361	-0.063704	0	0	0	0	0
chr13:23377270-23377342"	"n-Tv4	chr13_93_tRNAVal_AAC+	"<1.5Kbp from RNAP-III"	"tRNA"	0	0.345938	0.536841	0.764614	-0.830937	-0.677823	0	0	0	0	0
chr13:23377518-23377590"	"n-Ta10	chr13_94_tRNAAla_AGC+	"<1.5Kbp from RNAP-III"	"tRNA"	0	0.957492	0.95259	1.04818	-0.798656	-0.981907	1	0	0	0	0
chr13:23390650-23390722"	"n-Tv6	chr13_95_tRNAVal_AAC+	"<1.5Kbp from RNAP-III"	"tRNA"	0	1.34856	1.54066	1.36933	-0.825044	-0.431699	1	1	1	0	0
chr13:23390930-23391002"	"n-Ta11	chr13_96_tRNAAla_AGC+	"<1.5Kbp from RNAP-III"	"tRNA"	0	0.304268	1.36388	1.85461	-0.854847	-0.58851	0	1	1	0	0
chr13:23391991-23392063"	"n-Tv12	chr13_97_tRNAVal_CAC+	"<1.5Kbp from RNAP-III"	"tRNA"	0	1.65665	1.83477	1.75199	-0.739078	-0.877842	1	1	1	0	0
chr13:23399498-23399570"	"n-Tv19	chr13_98_tRNAVal_CAC+	"<1.5Kbp from RNAP-III"	"tRNA"	0	0.177602	1.10167	-0.628956	-0.787639	-0.449298	0	0	0	0	0
chr13:23400921-23400994"	"n-Ti9	chr13_968_tRNAIle_AAT-	"<1.5Kbp from RNAP-III"	"tRNA"	0	1.07718	1.75582	0.988254	-0.607398	0.0781456	1	1	0	0	0
chr13:23409335-23409407"	"n-Tm12	chr13_99_tRNAMet_CAT+	">1.5Kbp from RNAP-III and <2.65Kbp from RNAP-II"	"tRNA"	0	0.790911	0.660328	-0.52398	-0.253561	-0.540056	0	0	0	0	0
chr13:23488929-23489002"	"n-Ti3	chr13_100_tRNAIle_AAT+	">1.5Kbp from RNAP-III and >2.65Kbp from RNAP-II"	"tRNA"	1	0.138691	0.883339	0.802967	-0.599751	-0.0133229	0	0	0	0	0
chr13:23492664-23492736"	"n-Ta12	chr13_966_tRNAAla_AGC-	"<1.5Kbp from RNAP-III"	"tRNA"	0	0.612822	1.20574	0.861808	-0.910244	-0.583035	0	0	0	0	0
chr13:23492942-23493014"	"n-Tv2	chr13_965_tRNAVal_AAC-	"<1.5Kbp from RNAP-III"	"tRNA"	0	0.716253	1.14006	2.41918	-0.884977	-0.484745	0	0	1	0	0
chr13:23503946-23504018"	"n-Tv10	chr13_964_tRNAVal_CAC-	"<1.5Kbp from RNAP-III"	"tRNA"	0	0.0236638	0.316954	0.199274	-0.44138	-1.02483	0	0	0	0	0
chr13:23504810-23504882"	"n-Ta7	chr13_963_tRNAAla_AGC-	"<1.5Kbp from RNAP-III"	"tRNA"	0	0.191547	0.179747	0.1258	-0.356184	-1.41805	0	0	0	0	0
chr13:23505117-23505189"	"n-Tv5	chr13_962_tRNAVal_AAC-	"<1.5Kbp from RNAP-III"	"tRNA"	0	0.946834	0.377595	-0.168691	-0.414923	-1.24046	1	0	0	0	0
chr13:23517515-23517603"	"n-Ty3	chr13_961_tRNATyr_GTA_I-	"<1.5Kbp from RNAP-III"	"tRNA"	0	2.71441	3.16293	1.06123	-0.100301	0.0313753	1	1	0	0	0
chr13:23518374-23518461"	"n-Ty4	chr13_101_tRNATyr_GTA_I+	"<1.5Kbp from RNAP-III"	"tRNA"	0	2.42657	2.31848	-0.0521997	-0.140621	0.232459	1	1	0	0	0
chr13:23518964-23519049"	"n-Ty5	chr13_960_tRNATyr_GTA_I-	"<1.5Kbp from RNAP-III"	"tRNA"	0	1.26623	0.704368	-0.248835	-0.526369	-0.234366	1	0	0	0	0
chr13:23520607-23520695"	"n-Ty6	chr13_959_tRNATyr_GTA_I-	">1.5Kbp from RNAP-III and <2.65Kbp from RNAP-II"	"tRNA"	0	0.0825449	0.288099	-0.144894	-0.248134	-0.475297	0	0	0	0	0
chr13:23523281-23523353"	"n-Ta13	chr13_102_tRNAAla_AGC+	">1.5Kbp from RNAP-III and <2.65Kbp from RNAP-II"	"tRNA"	0	4.74417	4.78541	4.96639	0.472827	0.697027	1	1	1	0	0
chr13:23524859-23524946"	"n-Ty7	chr13_958_tRNATyr_GTA_I-	">1.5Kbp from RNAP-III and <2.65Kbp from RNAP-II"	"tRNA"	0	4.29386	4.20894	3.46049	0.366306	0.480806	1	1	1	0	0
chr13:23528209-23528281"	"n-Tk11	chr13_103_tRNALys_CTT+	"<1.5Kbp from RNAP-III"	"tRNA"	0	5.20704	4.29294	3.57655	-0.461576	-0.329305	1	1	1	0	0
chr13:23528863-23528934"	"n-Tp3	chr13_957_tRNAPro_AGG-	"<1.5Kbp from RNAP-III"	"tRNA"	0	4.09251	4.03777	4.91764	-0.285389	-0.0615614	1	1	1	0	0
chr13:23529978-23530051"	"n-Ti8	chr13_956_tRNAIle_AAT-	"<1.5Kbp from RNAP-III"	"tRNA"	0	5.46209	5.42283	4.75496	-0.462906	-0.159683	1	1	1	0	0
chr13:23530566-23530637"	"n-Ta29	chr13_955_tRNAAla_CGC-	"<1.5Kbp from RNAP-III"	"tRNA"	0	4.4991	4.39465	3.41178	-0.239018	-0.49179	1	1	1	0	0
chr13:23538011-23538083"	"n-Tv17	chr13_954_tRNAVal_CAC-	"<1.5Kbp from RNAP-III"	"tRNA"	1	4.54142	4.30804	5.51549	0.768423	1.06073	1	1	1	0	0
chr13:23538661-23538733"	"n-Tr5	chr13_953_tRNAArg_ACG-	"<1.5Kbp from RNAP-III"	"tRNA"	1	3.76593	3.31783	4.34678	0.35464	0.379035	1	1	1	0	0
chr13:23542491-23542564"	"n-Tt6	chr13_104_tRNAThr_AGT+	">1.5Kbp from RNAP-III and <2.65Kbp from RNAP-II"	"tRNA"	0	4.76302	4.64652	3.79103	-0.575941	-0.105992	1	1	1	0	0
chr13:23545301-23545383"	"n-Tl22	chr13_952_tRNALeu_CAG-	">1.5Kbp from RNAP-III and >2.65Kbp from RNAP-II"	"tRNA"	0	5.34377	4.59591	4.33045	-0.195964	-0.341543	1	1	1	0	0
chr13:23555404-23555475"	"n-Te15	chr13_105_tRNAGlu_TTC+	">1.5Kbp from RNAP-III and <2.65Kbp from RNAP-II"	"tRNA"	1	3.07247	3.49405	2.77732	-0.473298	-0.325854	1	1	1	0	0
chr13:23558945-23559034"	"n-Ty8	chr13_106_tRNATyr_GTA_I+	">1.5Kbp from RNAP-III and <2.65Kbp from RNAP-II"	"tRNA"	0	3.83844	4.53306	0.553632	-0.428157	-0.00173625	1	1	0	0	0
chr13:23589975-23590046"	"n-Tw3	chr13_107_tRNATrp_CCA+	">1.5Kbp from RNAP-III and >2.65Kbp from RNAP-II"	"tRNA"	0	1.4209	1.91892	0.989556	-0.722921	0.00977881	1	1	0	0	0
chr13:23591949-23592020"	"n-Tm5	chr13_108_tRNAMetInit_CAT+	"<1.5Kbp from RNAP-III"	"tRNA"	0	1.33965	1.4986	-0.631904	-0.397879	-0.0926709	1	1	0	0	0
chr13:23592391-23592463"	"n-Tr4	chr13_951_tRNAArg_ACG-	"<1.5Kbp from RNAP-III"	"tRNA"	0	0.766595	0.75007	-0.532807	-0.235862	-0.0151258	0	0	0	0	0
chr13:23592826-23592907"	"n-Ts7	chr13_950_tRNASer_AGA-	"<1.5Kbp from RNAP-III"	"tRNA"	0	2.0636	2.15274	-0.536293	-0.184134	-0.0232542	1	1	0	0	0
chr13:23595849-23595921"	"n-Tr17	chr13_949_tRNAArg_TCG-	">1.5Kbp from RNAP-III and >2.65Kbp from RNAP-II"	"tRNA"	0	3.27789	3.48388	0.0488419	-0.426159	-0.0280736	1	1	0	0	0
chr13:23598388-23598459"	"n-Tw4	chr13_109_tRNATrp_CCA+	">1.5Kbp from RNAP-III and >2.65Kbp from RNAP-II"	"tRNA"	0	3.98319	3.74381	2.37099	-0.496412	-0.464699	1	1	1	0	0
chr13:23609072-23609142"	"n-Tg27	chr13_110_tRNAGly_GCC+	"<1.5Kbp from RNAP-III"	"tRNA"	0	5.0464	4.72606	4.22158	-0.29366	0.0916498	1	1	1	0	0
chr13:23609561-23609632"	"n-Tm6	chr13_111_tRNAMetInit_CAT+	"<1.5Kbp from RNAP-III"	"tRNA"	0	5.02518	4.52035	4.46999	-0.394074	0.0529171	1	1	1	0	0
chr13:23610015-23610096"	"n-Ts24	chr13_112_tRNASer_TGA+	"<1.5Kbp from RNAP-III"	"tRNA"	0	4.06374	3.92669	4.49072	-0.308674	-0.00877489	1	1	1	0	0
chr13:23610919-23610990"	"n-Tq14	chr13_113_tRNAGln_TTG+	"<1.5Kbp from RNAP-III"	"tRNA"	0	4.68563	4.70572	4.05902	-0.387868	0.30524	1	1	1	0	0
chr13:23611482-23611553"	"n-Tq15	chr13_114_tRNAGln_TTG+	"<1.5Kbp from RNAP-III"	"tRNA"	0	4.03546	4.22168	3.0468	-0.146094	-0.153541	1	1	1	0	0
chr13:23613739-23613820"	"n-Ts18	chr13_115_tRNASer_GCT+	">1.5Kbp from RNAP-III and >2.65Kbp from RNAP-II"	"tRNA"	0	4.25752	3.84231	0.442234	-0.690379	-0.389709	1	1	0	0	0
chr13:23618325-23618397"	"n-Tr15	chr13_948_tRNAArg_TCG-	">1.5Kbp from RNAP-III and <2.65Kbp from RNAP-II"	"tRNA"	0	4.39328	4.41666	2.36933	-0.633189	-0.411475	1	1	1	0	0
chr13:23622217-23622288"	"n-Tm9	chr13_947_tRNAMetInit_CAT-	">1.5Kbp from RNAP-III and <2.65Kbp from RNAP-II"	"tRNA"	1	4.78336	4.67573	5.17839	4.52748	4.73275	1	1	1	1	1
chr13:25022629-25022811"	"B2_Mm1t_SINE_B2+	"B2_Mm1t_SINE_B2+	">1.5Kbp from RNAP-III and <2.65Kbp from RNAP-II"	"SINE"	0	1.70747	1.44732	-0.241788	0.69073	0.2708	1	1	0	0	0
chr13:58560282-58560381"	"B2_Mm1aB2_SINE-	"B2_Mm1aB2_SINE-	">1.5Kbp from RNAP-III and >2.65Kbp from RNAP-II"	"SINE"	0	0.0114559	-0.391014	-0.7177	-0.703416	-0.400551	0	0	0	0	0
chr13:94385175-94385274"	"B2_Mm2_B2_SINE-	"B2_Mm2_B2_SINE-	">1.5Kbp from RNAP-III and <2.65Kbp from RNAP-II"	"SINE"	0	2.03882	1.50023	0.260991	5.64853	6.23668	1	1	0	1	1
chr14:51422741-51422840"	"B2_Mm2_B2_SINE+	"B2_Mm2_B2_SINE+	">1.5Kbp from RNAP-III and >2.65Kbp from RNAP-II"	"SINE"	0	0.126502	-0.317895	-0.687312	-0.434143	-0.289891	0	0	0	0	0
chr14:51427123-51427447"	"Rpph1	RnasePRNA-	">1.5Kbp from RNAP-III and <2.65Kbp from RNAP-II"	"Other"	1	1.96643	1.85547	4.72614	1.85403	1.9459	1	1	1	1	1
chr14:51683558-51683639"	"n-Tl8	chr14_188_tRNALeu_AAG+	"<1.5Kbp from RNAP-III"	"tRNA"	0	5.56142	5.62043	5.65268	0.530016	1.20788	1	1	1	0	0
chr14:51684489-51684560"	"n-Tp4	chr14_705_tRNAPro_AGG-	"<1.5Kbp from RNAP-III"	"tRNA"	0	4.9405	5.27661	5.69593	0.166865	0.827665	1	1	1	0	0
chr14:51684843-51684915"	"n-Tt17	chr14_704_tRNAThr_TGT-	"<1.5Kbp from RNAP-III"	"tRNA"	0	5.2255	5.56497	5.55395	0.0644385	0.63692	1	1	1	0	0
chr14:51702505-51702586"	"n-Tl28	chr14_703_tRNALeu_TAG-	">1.5Kbp from RNAP-III and >2.65Kbp from RNAP-II"	"tRNA"	0	3.29112	2.97903	4.39436	1.29198	1.26728	1	1	1	1	0
chr14:51708325-51708397"	"n-Tt15	chr14_190_tRNAThr_TGT+	"<1.5Kbp from RNAP-III"	"tRNA"	0	4.89538	4.61954	5.24554	1.19306	1.84122	1	1	1	1	1
chr14:51709164-51709253"	"n-Ty10	chr14_191_tRNATyr_GTA_I+	"<1.5Kbp from RNAP-III"	"tRNA"	0	4.9432	5.67427	5.47612	2.69482	3.06537	1	1	1	1	1
chr14:51710322-51710393"	"n-Tp15	chr14_192_tRNAPro_TGG+	"<1.5Kbp from RNAP-III"	"tRNA"	0	4.10302	4.10862	5.38241	3.34345	3.34265	1	1	1	1	1
chr14:55136533-55136605"	"n-Tr6	chr14_209_tRNAArg_ACG+	">1.5Kbp from RNAP-III and <2.65Kbp from RNAP-II"	"tRNA"	1	5.31096	5.3162	4.38817	1.42733	1.57273	1	1	1	1	1
chr14:55512400-55512584"	"B1_Mur3_SINE_Alu+	"B1_Mur3_SINE_Alu+	">1.5Kbp from RNAP-III and <2.65Kbp from RNAP-II"	"SINE"	1	1.5587	1.26286	4.35934	3.47633	3.31483	1	0	1	1	1
chr14:59436990-59437063"	"n-Tt2	chr14_628_tRNAThr_AGT-	">1.5Kbp from RNAP-III and <2.65Kbp from RNAP-II"	"tRNA"	0	-0.22669	-0.0395379	-0.943923	-0.627108	-0.380086	0	0	0	0	0
chr14:71113711-71113810"	"B1_Mus1_Alu_SINE+	"B1_Mus1_Alu_SINE+	">1.5Kbp from RNAP-III and <2.65Kbp from RNAP-II"	"SINE"	0	1.24182	0.826785	0.125008	0.693602	0.884054	1	0	0	0	0
chr14:73693701-73693800"	"B2_Mm1t_B2_SINE+	"B2_Mm1t_B2_SINE+	">1.5Kbp from RNAP-III and <2.65Kbp from RNAP-II"	"SINE"	0	1.42898	0.904023	-0.242713	0.291804	0.0319773	1	0	0	0	0
chr14:74022510-74022609"	"B1_Mus2_Alu_SINE-	"B1_Mus2_Alu_SINE-	">1.5Kbp from RNAP-III and >2.65Kbp from RNAP-II"	"SINE"	0	1.19019	1.03082	-0.197115	-0.328155	-0.677199	1	0	0	0	0
chr14:76552581-76552652"	"n-Te16	chr14_347_tRNAGlu_TTC+	">1.5Kbp from RNAP-III and >2.65Kbp from RNAP-II"	"tRNA"	0	4.93065	4.642	4.57032	2.10802	1.47895	1	1	1	1	1
chr14:79881475-79881546"	"n-Te14	chr14_359_tRNAGlu_TTC+	">1.5Kbp from RNAP-III and <2.65Kbp from RNAP-II"	"tRNA"	1	3.8238	3.85862	6.80509	3.97691	4.15526	1	1	1	1	1
chr14:118488747-118488819"	"n-Tf5	chr14_457_tRNAPhe_GAA-	">1.5Kbp from RNAP-III and >2.65Kbp from RNAP-II"	"tRNA"	0	2.98743	2.78108	4.92976	0.353129	0.385512	1	1	1	0	0
chr15:16205705-16205778"	"n-Tn2	chr15_1013_tRNAAsn_GTT-	">1.5Kbp from RNAP-III and >2.65Kbp from RNAP-II"	"tRNA"	0	0.256524	-0.0753808	-1.45842	-0.403387	-0.606665	0	0	0	0	0
chr15:31156406-31156651"	"B2_Mm2_SINE_B2+	"B2_Mm2_SINE_B2+	">1.5Kbp from RNAP-III and <2.65Kbp from RNAP-II"	"SINE"	0	1.22291	0.922752	4.42218	3.47612	3.73903	1	0	1	1	1
chr15:41621390-41621489"	"B1_Mus1_Alu_SINE+	"B1_Mus1_Alu_SINE+	">1.5Kbp from RNAP-III and <2.65Kbp from RNAP-II"	"SINE"	1	1.37605	1.8022	5.85542	3.01917	2.77481	1	1	1	1	1
chr15:57807538-57807610"	"n-Tm16	chr15_913_tRNAMet_CAT-	">1.5Kbp from RNAP-III and >2.65Kbp from RNAP-II"	"tRNA"	0	4.8894	4.81903	4.74018	1.12042	1.37069	1	1	1	1	0
chr15:69227053-69227124"	"n-Tm3	chr15_876_tRNAMet_CAT-	">1.5Kbp from RNAP-III and >2.65Kbp from RNAP-II"	"tRNA"	0	0.130746	-0.286125	-0.974562	-0.489582	-1.16745	0	0	0	0	0
chr15:81295628-81295727"	"B1_Mus1_Alu_SINE+	"B1_Mus1_Alu_SINE+	">1.5Kbp from RNAP-III and <2.65Kbp from RNAP-II"	"SINE"	1	-0.19821	-0.313114	2.99503	1.47804	1.28413	0	0	1	1	0
chr15:88471962-88472034"	"n-Tm4	chr15_355_tRNAMet_CAT+	">1.5Kbp from RNAP-III and >2.65Kbp from RNAP-II"	"tRNA"	0	0.116252	0.760233	-0.908472	-0.157822	-0.369142	0	0	0	0	0
chr15:99697526-99697625"	"B3A_B2_SINE+	"B3A_B2_SINE+	">1.5Kbp from RNAP-III and <2.65Kbp from RNAP-II"	"SINE"	0	0.0451134	0.665186	0.61378	1.01876	0.387535	0	0	0	0	0
chr15:100213624-100213723"	"ID_B1_B4_SINE-_and_B1_Mur3_Alu_SINE+	"ID_B1_B4_SINE-_and_B1_Mur3_Alu_SINE+	">1.5Kbp from RNAP-III and <2.65Kbp from RNAP-II"	"SINE"	0	0.74242	0.253284	0.404766	0.242855	0.26683	0	0	0	0	0
chr16:3012009-3012080"	"n-Tl2	chr16_829_tRNALeu_AAG-	">1.5Kbp from RNAP-III and >2.65Kbp from RNAP-II"	"tRNA"	0	-0.281953	-0.206745	-1.23079	-0.87372	-0.812475	0	0	0	0	0
chr16:3449838-3449909"	"n-Tl1	chr16_4_tRNALeu_AAG+	">1.5Kbp from RNAP-III and >2.65Kbp from RNAP-II"	"tRNA"	0	-0.2644	-0.397404	-1.40317	-0.738265	-0.322497	0	0	0	0	0
chr16:13437416-13437487"	"n-Tt14	chr16_50_tRNAThr_CGT+	">1.5Kbp from RNAP-III and >2.65Kbp from RNAP-II"	"tRNA"	1	4.32643	4.56702	4.3172	-0.432583	-0.531261	1	1	1	0	0
chr16:14131871-14132075"	"B2_Mm1t_SINE_B2-	"B2_Mm1t_SINE_B2-	">1.5Kbp from RNAP-III and <2.65Kbp from RNAP-II"	"SINE"	0	2.04929	1.28008	-0.0839999	1.039	1.22475	1	0	0	0	0
chr16:16854357-16854429"	"n-Tk3	chr16_76_tRNALys_CTT+	">1.5Kbp from RNAP-III and >2.65Kbp from RNAP-II"	"tRNA"	0	0.339818	0.724054	-0.711619	-0.681602	-0.190084	0	0	0	0	0
chr16:18058411-18058510"	"B1_Mm_Alu_SINE-	"B1_Mm_Alu_SINE-	">1.5Kbp from RNAP-III and <2.65Kbp from RNAP-II"	"SINE"	0	-0.306076	0.304907	-0.597023	-0.429618	-0.296033	0	0	0	0	0
chr16:30394020-30394119"	"B2_Mm2_B2_SINE-	"B2_Mm2_B2_SINE-	">1.5Kbp from RNAP-III and >2.65Kbp from RNAP-II"	"SINE"	0	0.128394	-0.0399769	-0.589061	-0.429733	-0.627377	0	0	0	0	0
chr16:31205978-31206077"	"B2_Mm1t_B2_SINE+	"B2_Mm1t_B2_SINE+	">1.5Kbp from RNAP-III and >2.65Kbp from RNAP-II"	"SINE"	0	-0.31816	0.0626709	-0.960013	-0.569741	-1.07783	0	0	0	0	0
chr16:31399621-31399720"	"B2_Mm2_B2_SINE+	"B2_Mm2_B2_SINE+	">1.5Kbp from RNAP-III and >2.65Kbp from RNAP-II"	"SINE"	0	1.87883	1.12029	-0.950756	-0.29987	0.115402	1	0	0	0	0
chr16:38275006-38275105"	"B2_Mm2_B2_SINE+	"B2_Mm2_B2_SINE+	">1.5Kbp from RNAP-III and <2.65Kbp from RNAP-II"	"SINE"	0	0.0473266	0.20301	-0.269513	1.35778	1.27874	0	0	0	1	0
chr16:47250659-47250731"	"n-Tk2	chr16_267_tRNALys_CTT+	">1.5Kbp from RNAP-III and >2.65Kbp from RNAP-II"	"tRNA"	0	-0.302607	0.256936	-0.721731	-0.357064	-0.642954	0	0	0	0	0
chr16:75434424-75434497"	"n-Ti1	chr16_315_tRNAIle_AAT+	">1.5Kbp from RNAP-III and >2.65Kbp from RNAP-II"	"tRNA"	0	-0.051109	-0.245375	-1.01852	-0.46333	-0.189995	0	0	0	0	0
chr16:84746464-84746699"	"B1_Mus1_SINE_Alu+	"B1_Mus1_SINE_Alu+	">1.5Kbp from RNAP-III and >2.65Kbp from RNAP-II"	"SINE"	0	3.2573	2.62688	2.60026	1.29048	0.947506	1	1	1	1	0
chr16:91770236-91770335"	"B2_Mm1t_B2_SINE-	"B2_Mm1t_B2_SINE-	">1.5Kbp from RNAP-III and <2.65Kbp from RNAP-II"	"SINE"	0	1.51487	0.971958	-0.655353	0.174873	0.340318	1	0	0	0	0
chr17:23670929-23671001"	"n-Tk13	chr17_82_tRNALys_CTT+	"<1.5Kbp from RNAP-III"	"tRNA"	0	1.41014	2.20876	1.00033	-0.740556	-0.0850688	1	1	0	0	0
chr17:23672299-23672371"	"n-Tk12	chr17_1000_tRNALys_CTT-	"<1.5Kbp from RNAP-III"	"tRNA"	0	1.67535	1.47345	0.324037	-0.412062	-0.4379	1	1	0	0	0
chr17:23675733-23675804"	"n-Tp11	chr17_998_tRNAPro_TGG-	">1.5Kbp from RNAP-III and >2.65Kbp from RNAP-II"	"tRNA"	0	0.355562	0.770525	-0.169891	-0.390357	-0.515319	0	0	0	0	0
chr17:23677882-23677953"	"n-Tp10	chr17_83_tRNAPro_CGG+	">1.5Kbp from RNAP-III and >2.65Kbp from RNAP-II"	"tRNA"	0	1.24832	1.9228	-0.156235	-0.402893	0.00519861	1	1	0	0	0
chr17:23683443-23683514"	"n-Tp16	chr17_996_tRNAPro_TGG-	"<1.5Kbp from RNAP-III"	"tRNA"	1	4.10537	5.02484	5.19027	1.59869	1.50766	1	1	1	1	1
chr17:23684327-23684399"	"n-Tk14	chr17_84_tRNALys_CTT+	"<1.5Kbp from RNAP-III"	"tRNA"	1	4.38296	4.69623	5.44968	1.83778	2.05888	1	1	1	1	1
chr17:23685735-23685807"	"n-Tr11	chr17_995_tRNAArg_CCT-	"<1.5Kbp from RNAP-III"	"tRNA"	0	4.55558	4.50641	1.96753	1.50666	1.09585	1	1	1	1	0
chr17:23687230-23687302"	"n-Tr8	chr17_994_tRNAArg_CCG-	"<1.5Kbp from RNAP-III"	"tRNA"	0	4.28219	4.26799	4.77071	3.24636	3.43379	1	1	1	1	1
chr17:24832079-24832178"	"B1_Mus1_Alu_SINE-	"B1_Mus1_Alu_SINE-	">1.5Kbp from RNAP-III and <2.65Kbp from RNAP-II"	"SINE"	1	0.522123	-0.00138656	5.38313	2.35431	2.62942	0	0	1	1	1
chr17:24863030-24863129"	"B2_Mm2_B2_SINE-_and_B1_Mur4_Alu_SINE+	"B2_Mm2_B2_SINE-_and_B1_Mur4_Alu_SINE+	">1.5Kbp from RNAP-III and <2.65Kbp from RNAP-II"	"SINE"	0	0.230607	0.0495297	-0.176221	-0.51722	-0.577159	0	0	0	0	0
chr17:26012033-26012103"	"n-Tg7	chr17_113_tRNAGly_CCC+	">1.5Kbp from RNAP-III and <2.65Kbp from RNAP-II"	"tRNA"	1	5.15449	4.79768	5.12576	3.23401	2.51586	1	1	1	1	1
chr17:30794465-30794672"	"B3_SINE_B2-	"B3_SINE_B2-	">1.5Kbp from RNAP-III and <2.65Kbp from RNAP-II"	"SINE"	0	2.38443	1.98371	2.98108	1.02991	1.69654	1	1	1	0	1
chr17:56231424-56231495"	"n-Te4	chr17_720_tRNAGlu_CTC-	">1.5Kbp from RNAP-III and <2.65Kbp from RNAP-II"	"tRNA"	0	-0.164152	0.194009	-0.133638	0.745342	0.525926	0	0	0	0	0
chr17:56545262-56545361"	"B4_B4_SINE+	"B4_B4_SINE+	">1.5Kbp from RNAP-III and >2.65Kbp from RNAP-II"	"SINE"	0	1.42246	0.589728	0.0481282	1.13967	1.20789	1	0	0	1	0
chr17:59208131-59208203"	"n-Tv11	chr17_392_tRNAVal_CAC+	">1.5Kbp from RNAP-III and >2.65Kbp from RNAP-II"	"tRNA"	0	-0.137604	-0.155489	-0.443274	-0.482505	0.053674	0	0	0	0	0
chr17:71146704-71146803"	"B2_Mm2_B2_SINE-	"B2_Mm2_B2_SINE-	">1.5Kbp from RNAP-III and <2.65Kbp from RNAP-II"	"SINE"	0	0.426498	0.58021	-1.11769	-0.862917	-0.227522	0	0	0	0	0
chr17:71948611-71948682"	"n-Tc52	chr17_458_tRNACys_GCA+	">1.5Kbp from RNAP-III and <2.65Kbp from RNAP-II"	"tRNA"	1	2.4934	2.522	5.51105	2.0396	2.37421	1	1	1	1	1
chr17:84261284-84261376"	"n-Ti17	chr17_516_tRNAIle_TAT_I+	">1.5Kbp from RNAP-III and >2.65Kbp from RNAP-II"	"tRNA"	1	3.81217	3.86595	4.60528	1.42312	1.15334	1	1	1	1	0
chr18:20251213-20251312"	"B3A_B2_SINE+	"B3A_B2_SINE+	">1.5Kbp from RNAP-III and <2.65Kbp from RNAP-II"	"SINE"	0	0.0466703	-0.358891	-1.27144	-0.389018	-0.377803	0	0	0	0	0
chr18:36961520-36961662"	"Vaultrc5	Vault+	">1.5Kbp from RNAP-III and <2.65Kbp from RNAP-II"	"Other"	1	4.66319	5.36871	4.97307	2.90708	3.18912	1	1	1	1	1
chr18:46446083-46446154"	"n-Tt10	chr18_633_tRNAThr_CGT-	">1.5Kbp from RNAP-III and <2.65Kbp from RNAP-II"	"tRNA"	0	0.369401	-0.525583	-0.980694	-0.253767	-0.32947	0	0	0	0	0
chr18:60961733-60961832"	"RLTR30_ERV1_LTR+_and_B2_Mm1a_B2_SINE+	"RLTR30_ERV1_LTR+_and_B2_Mm1a_B2_SINE+	">1.5Kbp from RNAP-III and <2.65Kbp from RNAP-II"	"SINE"	0	1.57219	1.41011	-0.821402	-0.430275	-0.437309	1	1	0	0	0
chr19:3066556-3066627"	"n-Tl3	chr19_2_tRNALeu_AAG+	">1.5Kbp from RNAP-III and >2.65Kbp from RNAP-II"	"tRNA"	0	0	0	0	0	0	0	0	0	0	0
chr19:3576263-3576335"	"n-Ta9	chr19_8_tRNAAla_AGC+	">1.5Kbp from RNAP-III and <2.65Kbp from RNAP-II"	"tRNA"	1	4.18208	4.16055	5.04511	2.74985	2.88506	1	1	1	1	1
chr19:3831713-3831812"	"B2_Mm1a_B2_SINE-	"B2_Mm1a_B2_SINE-	">1.5Kbp from RNAP-III and <2.65Kbp from RNAP-II"	"SINE"	0	3.81694	3.18639	0.679391	0.974137	0.676132	1	1	0	0	0
chr19:4820900-4821061"	"B2_Mm1a_SINE_B2+	"B2_Mm1a_SINE_B2+	">1.5Kbp from RNAP-III and >2.65Kbp from RNAP-II"	"SINE"	0	2.82427	2.97924	1.60116	1.65177	1.82079	1	1	1	1	1
chr19:5038304-5038385"	"n-Ts20	chr19_711_tRNASer_GCT-	">1.5Kbp from RNAP-III and <2.65Kbp from RNAP-II"	"tRNA"	1	3.55291	3.12406	4.73173	1.01125	0.350337	1	1	1	0	0
chr19:5786771-5786870"	"B2_Mm2_B2_SINE-	"B2_Mm2_B2_SINE-	">1.5Kbp from RNAP-III and >2.65Kbp from RNAP-II"	"SINE"	0	-0.12262	-0.065739	-0.126156	-0.493404	-0.179727	0	0	0	0	0
chr19:7570905-7571004"	"B2_Mm1a_B2_SINE-	"B2_Mm1a_B2_SINE-	">1.5Kbp from RNAP-III and <2.65Kbp from RNAP-II"	"SINE"	0	0.432418	0.106829	3.47214	0.542405	1.05797	0	0	1	0	0
chr19:12076726-12076798"	"n-Tf6	chr19_106_tRNAPhe_GAA+	">1.5Kbp from RNAP-III and >2.65Kbp from RNAP-II"	"tRNA"	0	4.26289	4.29862	0.534854	-0.601214	-0.199108	1	1	0	0	0
chr19:12080529-12080601"	"n-Tk29	chr19_107_tRNALys_TTT+	">1.5Kbp from RNAP-III and >2.65Kbp from RNAP-II"	"tRNA"	0	4.70193	4.6056	4.60447	0.934344	0.892484	1	1	1	0	0
chr19:12083035-12083107"	"n-Tf2	chr19_108_tRNAPhe_GAA+	"<1.5Kbp from RNAP-III"	"tRNA"	0	0.790109	1.38393	1.87296	-0.383583	0.0264429	0	1	1	0	0
chr19:12084186-12084258"	"n-Tk30	chr19_639_tRNALys_TTT-	"<1.5Kbp from RNAP-III"	"tRNA"	0	4.84448	4.6607	3.85528	2.80406	2.91523	1	1	1	1	1
chr19:12085576-12085658"	"n-Tl26	chr19_638_tRNALeu_TAA-	"<1.5Kbp from RNAP-III"	"tRNA"	0	4.85502	3.86547	4.8197	3.20912	2.82515	1	1	1	1	1
chr19:12086078-12086163"	"n-Tr21	chr19_637_tRNAArg_TCT_I-	"<1.5Kbp from RNAP-III"	"tRNA"	0	4.69003	4.56744	4.66159	1.02031	0.947283	1	1	1	0	0
chr19:12086421-12086493"	"n-Tv21	chr19_109_tRNAVal_TAC+	"<1.5Kbp from RNAP-III"	"tRNA"	0	4.68512	4.85746	4.54858	0.0869253	0.553049	1	1	1	0	0
chr19:12086756-12086828"	"n-Tv22	chr19_110_tRNAVal_TAC+	"<1.5Kbp from RNAP-III"	"tRNA"	0	3.17391	3.78406	4.75091	-0.0451903	0.675492	1	1	1	0	0
chr19:23195036-23195211"	"B1_Mus1_SINE_Alu+	"B1_Mus1_SINE_Alu+	">1.5Kbp from RNAP-III and >2.65Kbp from RNAP-II"	"SINE"	0	2.2561	2.66596	-0.434153	-0.287025	0.62011	1	1	0	0	0
chr19:30019652-30019751"	"B2_Mm1a_B2_SINE+	"B2_Mm1a_B2_SINE+	">1.5Kbp from RNAP-III and <2.65Kbp from RNAP-II"	"SINE"	0	0.593486	0.0670682	1.12416	-0.260531	-0.247633	0	0	0	0	0
chr19:32703343-32703442"	"B2_Mm2_B2_SINE+	"B2_Mm2_B2_SINE+	">1.5Kbp from RNAP-III and <2.65Kbp from RNAP-II"	"SINE"	0	1.83121	1.33431	1.65926	1.93041	2.07809	1	1	1	1	1
chr19:38227174-38227273"	"B2_Mm2_B2_SINE+	"B2_Mm2_B2_SINE+	">1.5Kbp from RNAP-III and <2.65Kbp from RNAP-II"	"SINE"	0	1.52517	0.969327	-1.02175	-0.487405	-0.637686	1	0	0	0	0
chr19:57478665-57478829"	"B2_Mm1a_SINE_B2-	"B2_Mm1a_SINE_B2-	">1.5Kbp from RNAP-III and >2.65Kbp from RNAP-II"	"SINE"	0	2.1256	1.59888	0.69995	-0.656182	-0.466685	1	1	0	0	0
chrX:13436292-13436363"	"n-Tq11	chrX_936_tRNAGln_TTG-	">1.5Kbp from RNAP-III and >2.65Kbp from RNAP-II"	"tRNA"	0	-0.388814	-0.00856947	-0.979619	0.0102843	-0.608778	0	0	0	0	0
chrX:14279742-14279813"	"n-Tp13	chrX_931_tRNAPro_TGG-	">1.5Kbp from RNAP-III and >2.65Kbp from RNAP-II"	"tRNA"	0	-0.163839	-0.298605	-0.645519	-0.822446	-0.547647	0	0	0	0	0
chrX:53840716-53840788"	"n-Ta2	chrX_159_tRNAAla_AGC+	">1.5Kbp from RNAP-III and <2.65Kbp from RNAP-II"	"tRNA"	0	-0.0502194	-0.533345	-1.11544	0.29168	0.333379	0	0	0	0	0
chrX:100824407-100824506"	"B2_Mm2_B_SINE2+_and_PB1D10_Alu_SINE+	"B2_Mm2_B_SINE2+_and_PB1D10_Alu_SINE+	">1.5Kbp from RNAP-III and <2.65Kbp from RNAP-II"	"SINE"	0	1.12149	1.35043	-0.954966	-0.176058	-1.05396	1	1	0	0	0
chrX:108490826-108490898"	"n-Tr13	chrX_321_tRNAArg_CCT+	">1.5Kbp from RNAP-III and >2.65Kbp from RNAP-II"	"tRNA"	0	-0.101368	0.113198	-1.19855	-0.0894279	-0.950253	0	0	0	0	0
chrX:132730271-132730343"	"n-Tk19	chrX_643_tRNALys_CTT-	">1.5Kbp from RNAP-III and >2.65Kbp from RNAP-II"	"tRNA"	0	0.00869917	0.0417855	-0.85855	-0.179125	0.123655	0	0	0	0	0
chrX:132892141-132892212"	"n-Ta31	chrX_363_tRNAAla_TGC+	">1.5Kbp from RNAP-III and <2.65Kbp from RNAP-II"	"tRNA"	0	0.179979	0.0492918	-1.13629	-0.617705	-0.0349922	0	0	0	0	0
chrX:132902260-132902331"	"n-Ta23	chrX_364_tRNAAla_CGC+	">1.5Kbp from RNAP-III and <2.65Kbp from RNAP-II"	"tRNA"	0	0.0584247	0.301709	-0.506511	-0.537558	-0.0979823	0	0	0	0	0
chrX:132913905-132913976"	"n-Ta26	chrX_640_tRNAAla_CGC-	"<1.5Kbp from RNAP-III"	"tRNA"	0	-0.295934	0.12181	-0.694177	-0.848756	-0.460764	0	0	0	0	0
chrX:132915286-132915357"	"n-Ta35	chrX_366_tRNAAla_TGC+	"<1.5Kbp from RNAP-III"	"tRNA"	0	-0.142996	0.539768	-1.31739	-0.473156	-0.831881	0	0	0	0	0
chrX:132930061-132930132"	"n-Ta25	chrX_639_tRNAAla_CGC-	"<1.5Kbp from RNAP-III"	"tRNA"	0	-0.268603	-0.0469926	-0.555473	-0.697416	-0.429999	0	0	0	0	0
chrX:132931443-132931514"	"n-Ta36	chrX_368_tRNAAla_TGC+	"<1.5Kbp from RNAP-III"	"tRNA"	0	0.0601172	-0.134081	-1.13581	-0.536711	-0.76286	0	0	0	0	0
chrX:132936407-132936478"	"n-Ta24	chrX_369_tRNAAla_CGC+	">1.5Kbp from RNAP-III and >2.65Kbp from RNAP-II"	"tRNA"	0	-0.318046	0.608249	-0.742023	-0.668133	-0.151864	0	0	0	0	0
chrX:132964904-132964975"	"n-Ta33	chrX_637_tRNAAla_TGC-	">1.5Kbp from RNAP-III and <2.65Kbp from RNAP-II"	"tRNA"	0	-0.211629	-0.189564	-0.724524	-0.47357	-0.104193	0	0	0	0	0
chrX:133088264-133088335"	"n-Ta32	chrX_371_tRNAAla_TGC+	">1.5Kbp from RNAP-III and <2.65Kbp from RNAP-II"	"tRNA"	0	0.210965	-0.113006	-0.51244	0.12489	-0.434693	0	0	0	0	0
chrX:133102404-133102475"	"n-Ta21	chrX_636_tRNAAla_CGC-	"<1.5Kbp from RNAP-III"	"tRNA"	0	-0.181877	-0.120634	-0.894733	-0.654709	-0.242994	0	0	0	0	0
chrX:133103785-133103856"	"n-Ta37	chrX_372_tRNAAla_TGC+	"<1.5Kbp from RNAP-III"	"tRNA"	0	0.350996	-0.0411793	-1.35099	-0.170108	-0.516875	0	0	0	0	0
chrX:133104302-133104374"	"n-Ta20	chrX_373_tRNAAla_CGC+	"<1.5Kbp from RNAP-III"	"tRNA"	0	0.0243572	0.188544	-1.21265	-0.0700797	-0.129964	0	0	0	0	0
chrX:133124904-133124975"	"n-Ta30	chrX_375_tRNAAla_TGC+	">1.5Kbp from RNAP-III and <2.65Kbp from RNAP-II"	"tRNA"	0	0.0402236	-0.291906	-0.763155	-0.462196	-0.11816	0	0	0	0	0
chrX:157204042-157204114"	"n-Tv23	chrX_459_tRNAVal_TAC+	">1.5Kbp from RNAP-III and <2.65Kbp from RNAP-II"	"tRNA"	1	4.8044	4.28235	4.08679	-0.199692	-0.055654	1	1	1	0	0
chrX:157573066-157573148"	"n-Tl23	chrX_462_tRNALeu_TAA+	">1.5Kbp from RNAP-III and <2.65Kbp from RNAP-II"	"tRNA"	0	-0.15333	-0.219443	-1.09228	0.0359017	-0.764308	0	0	0	0	0
chrX:163347665-163347746"	"n-Ts3	chrX_493_tRNASer_AGA-	">1.5Kbp from RNAP-III and >2.65Kbp from RNAP-II"	"tRNA"	0	-0.0463863	0.148705	-0.0924245	-0.0269444	0.585318	0	0	0	0	0

## Sheet: tRNA
Position	MGI.annotation	Pol III locus name	Annotated distance	Type	CpG island	"RPC4 replicate 1 [log2-ratio]"	"RPC4 replicate 2 [log2-ratio]"	"H3K4me3 replicate 2 [log2-ratio]"	"RPB2 replicate 1 [log2-ratio]"	"RPB2 replicate 2 [log2-ratio]"	"RPC4 peak replicate 1 (cutoff=0.84022)"	"RPC4 peak replicate 2 (cutoff=1.32783)"	"H3K4me3 peak replicate 2 (cutoff=1.36659)"	"RPB2 peak replicate 1 (cutoff=1.06842)"	"RPB2 peak replicate 2 (cutoff=1.3781)"
chr1:34491657-34491728"	"n-Te21	chr1_1547_tRNAGlu_TTC-	">1.5Kbp from RNAP-III and <2.65Kbp from RNAP-II"	"tRNA"	0	4.53624	4.21408	3.73499	1.27064	0.887686	1	1	1	1	0
chr1:74863321-74863391"	"n-Tg11	chr1_1392_tRNAGly_GCC-	">1.5Kbp from RNAP-III and >2.65Kbp from RNAP-II"	"tRNA"	1	2.28882	2.70819	5.11061	1.28842	1.74555	1	1	1	1	1
chr1:78294370-78294441"	"n-Tp1	chr1_284_tRNAPro_AGG+	">1.5Kbp from RNAP-III and >2.65Kbp from RNAP-II"	"tRNA"	0	0.0209943	-0.384851	-0.805923	-0.363262	-0.399339	0	0	0	0	0
chr1:112801324-112801396"	"n-Tk7	chr1_1268_tRNALys_CTT-	">1.5Kbp from RNAP-III and <2.65Kbp from RNAP-II"	"tRNA"	0	0.0593273	0.280131	-0.741692	-0.443659	-0.212819	0	0	0	0	0
chr1:134930539-134930611"	"n-Tk26	chr1_485_tRNALys_TTT+	"<1.5Kbp from RNAP-III"	"tRNA"	0	4.13002	4.08991	3.71958	-0.517638	-0.354001	1	1	1	0	0
chr1:134930904-134930976"	"n-Tk25	chr1_1184_tRNALys_TTT-	"<1.5Kbp from RNAP-III"	"tRNA"	0	2.64619	2.16141	3.65663	-0.233271	-0.178709	1	1	1	0	0
chr1:155305794-155305866"	"n-Ti13	chr1_583_tRNAIle_TAT+	">1.5Kbp from RNAP-III and <2.65Kbp from RNAP-II"	"tRNA"	0	-0.177052	0.0385315	-0.893879	1.18014	0.986676	0	0	0	1	0
chr1:167571765-167571836"	"n-Tp2	chr1_672_tRNAPro_AGG+	"<1.5Kbp from RNAP-III"	"tRNA"	1	4.67676	4.79462	4.93516	1.90929	1.78366	1	1	1	1	1
chr1:167572402-167572473"	"n-Tp8	chr1_1022_tRNAPro_CGG-	"<1.5Kbp from RNAP-III"	"tRNA"	1	4.48842	4.97605	5.52132	2.60036	2.36414	1	1	1	1	1
chr1:172964073-172964146"	"n-Tn6	chr1_1006_tRNAAsn_GTT-	">1.5Kbp from RNAP-III and >2.65Kbp from RNAP-II"	"tRNA"	0	4.97028	4.93337	3.54037	-0.818683	-0.39198	1	1	1	0	0
chr1:172967160-172967231"	"n-Td4	chr1_1005_tRNAAsp_GTC-	"<1.5Kbp from RNAP-III"	"tRNA"	1	5.16054	5.72589	4.05725	-0.333832	0.788759	1	1	1	0	0
chr1:172968128-172968199"	"n-Tg21	chr1_1004_tRNAGly_TCC-	"<1.5Kbp from RNAP-III"	"tRNA"	1	5.26303	4.59899	5.00257	-0.248543	0.110573	1	1	1	0	0
chr1:172968745-172968827"	"n-Tl15	chr1_698_tRNALeu_CAG+	"<1.5Kbp from RNAP-III"	"tRNA"	1	5.43267	5.76916	4.53	-0.391509	-0.125028	1	1	1	0	0
chr1:172975116-172975186"	"n-Tg12	chr1_699_tRNAGly_GCC+	">1.5Kbp from RNAP-III and >2.65Kbp from RNAP-II"	"tRNA"	0	5.02724	4.44847	4.43956	0.660661	0.122521	1	1	1	0	0
chr1:172994295-172994366"	"n-Te5	chr1_1002_tRNAGlu_CTC-	"<1.5Kbp from RNAP-III"	"tRNA"	1	1.57355	1.83528	1.62932	-1.03622	-0.766036	1	1	1	0	0
chr1:172994830-172994901"	"n-Tg20	chr1_1001_tRNAGly_TCC-	"<1.5Kbp from RNAP-III"	"tRNA"	1	1.81876	2.01872	1.74814	-1.18874	-0.885465	1	1	1	0	0
chr1:172995489-172995560"	"n-Td3	chr1_1000_tRNAAsp_GTC-	"<1.5Kbp from RNAP-III"	"tRNA"	1	1.03281	1.40226	1.66528	-1.26146	-0.82888	1	1	1	0	0
chr1:172996115-172996197"	"n-Tl18	chr1_701_tRNALeu_CAG+	"<1.5Kbp from RNAP-III"	"tRNA"	1	-0.123893	-0.202621	0.732799	-1.37444	-0.944496	0	0	0	0	0
chr1:172996762-172996832"	"n-Tg17	chr1_702_tRNAGly_GCC+	"<1.5Kbp from RNAP-III"	"tRNA"	1	0.915194	1.42012	-0.469837	-1.38864	-0.958039	1	1	0	0	0
chr1:173001923-173001994"	"n-Te8	chr1_999_tRNAGlu_CTC-	"<1.5Kbp from RNAP-III"	"tRNA"	1	1.42687	1.64239	1.25715	-1.19941	-0.268531	1	1	0	0	0
chr1:173002465-173002536"	"n-Tg24	chr1_998_tRNAGly_TCC-	"<1.5Kbp from RNAP-III"	"tRNA"	1	1.62771	1.5951	1.50592	-1.44203	-0.724148	1	1	1	0	0
chr1:173003124-173003195"	"n-Td7	chr1_997_tRNAAsp_GTC-	"<1.5Kbp from RNAP-III"	"tRNA"	1	0.626064	0.801608	1.40475	-1.59703	-0.763211	0	0	1	0	0
chr1:173003750-173003832"	"n-Tl19	chr1_703_tRNALeu_CAG+	"<1.5Kbp from RNAP-III"	"tRNA"	1	-0.1588	0.478311	0.52373	-1.57851	-0.834004	0	0	0	0	0
chr1:173004433-173004503"	"n-Tg18	chr1_704_tRNAGly_GCC+	"<1.5Kbp from RNAP-III"	"tRNA"	1	0.715342	0.758406	-0.365795	-1.52623	-0.740947	0	0	0	0	0
chr1:173009537-173009608"	"n-Te7	chr1_996_tRNAGlu_CTC-	"<1.5Kbp from RNAP-III"	"tRNA"	1	0.909754	1.32379	-0.443638	-0.667578	-0.890728	1	0	0	0	0
chr1:173010079-173010150"	"n-Tg23	chr1_995_tRNAGly_TCC-	"<1.5Kbp from RNAP-III"	"tRNA"	1	0.463996	0.571214	0.131812	-0.845303	-0.760486	0	0	0	0	0
chr1:173010738-173010809"	"n-Td6	chr1_994_tRNAAsp_GTC-	"<1.5Kbp from RNAP-III"	"tRNA"	1	0.206942	0.794581	0.135485	-0.690288	0.401196	0	0	0	0	0
chr1:173011364-173011446"	"n-Tl20	chr1_705_tRNALeu_CAG+	"<1.5Kbp from RNAP-III"	"tRNA"	1	0.480024	0.480452	-0.359322	-0.89497	0.180722	0	0	0	0	0
chr1:173012007-173012077"	"n-Tg19	chr1_706_tRNAGly_GCC+	"<1.5Kbp from RNAP-III"	"tRNA"	1	0.919133	0.914637	-0.824623	-0.990721	0.0355184	1	0	0	0	0
chr1:173031969-173032051"	"n-Tl21	chr1_993_tRNALeu_CAG-	"<1.5Kbp from RNAP-III"	"tRNA"	1	5.22915	4.19083	3.83218	-0.504253	-0.95921	1	1	1	0	0
chr1:173032502-173032573"	"n-Td5	chr1_707_tRNAAsp_GTC+	"<1.5Kbp from RNAP-III"	"tRNA"	1	4.17606	3.36901	3.97232	-0.495893	-0.813623	1	1	1	0	0
chr1:173032887-173032958"	"n-Tg22	chr1_708_tRNAGly_TCC+	"<1.5Kbp from RNAP-III"	"tRNA"	1	4.9666	4.8174	3.81304	-0.587265	-0.885094	1	1	1	0	0
chr1:173033174-173033245"	"n-Te6	chr1_709_tRNAGlu_CTC+	"<1.5Kbp from RNAP-III"	"tRNA"	1	5.44936	5.47635	3.67748	-0.585072	-1.16358	1	1	1	0	0
chr1:173041574-173041646"	"n-Tv14	chr1_710_tRNAVal_CAC+	">1.5Kbp from RNAP-III and <2.65Kbp from RNAP-II"	"tRNA"	0	4.22589	4.64826	4.38185	0.252887	0.975183	1	1	1	0	0
chr1:173599570-173599642"	"n-Th1	chr1_717_tRNAHis_ATG+	">1.5Kbp from RNAP-III and >2.65Kbp from RNAP-II"	"tRNA"	0	0.0361268	-0.145851	-0.655563	-0.476572	-0.301139	0	0	0	0	0
chr1:175320460-175320533"	"n-Tr20	chr1_730_tRNAArg_TCT+	">1.5Kbp from RNAP-III and <2.65Kbp from RNAP-II"	"tRNA"	0	0.0924461	-0.264996	-0.728447	-0.636745	-0.333977	0	0	0	0	0
chr1:183986139-183986220"	"n-Ts15	chr1_791_tRNASer_GCT+	">1.5Kbp from RNAP-III and >2.65Kbp from RNAP-II"	"tRNA"	0	-0.029666	-0.111429	-1.28411	-0.323897	-0.193328	0	0	0	0	0
chr1:190765285-190765358"	"n-Tn3	chr1_814_tRNAAsn_GTT+	">1.5Kbp from RNAP-III and <2.65Kbp from RNAP-II"	"tRNA"	0	0.423182	-0.368011	-2.09262	-0.347409	-0.57148	0	0	0	0	0
chr2:18508671-18508744"	"n-Tn9	chr2_1947_tRNAAsn_GTT-	">1.5Kbp from RNAP-III and >2.65Kbp from RNAP-II"	"tRNA"	0	4.50366	4.64347	4.81781	-0.0666301	0.139484	1	1	1	0	0
chr2:57034489-57034560"	"n-Ta27	chr2_263_tRNAAla_CGC+	"<1.5Kbp from RNAP-III"	"tRNA"	0	4.73318	4.26713	3.82427	-0.17532	-0.201926	1	1	1	0	0
chr2:57034805-57034875"	"n-Tg29	chr2_1747_tRNAGly_GCC-	"<1.5Kbp from RNAP-III"	"tRNA"	0	5.134	4.3469	3.9574	-0.075978	0.0498308	1	1	1	0	0
chr2:113929103-113929174"	"n-Td2	chr2_510_tRNAAsp_GTC+	">1.5Kbp from RNAP-III and <2.65Kbp from RNAP-II"	"tRNA"	0	-0.517115	-0.102694	-1.08483	-0.341799	0.0970313	0	0	0	0	0
chr2:118872486-118872567"	"n-Ts21	chr2_1509_tRNASer_GCT-	">1.5Kbp from RNAP-III and <2.65Kbp from RNAP-II"	"tRNA"	1	5.29442	5.68547	5.20562	0.860502	0.971092	1	1	1	0	0
chr2:118881889-118881962"	"n-Ti12	chr2_1506_tRNAIle_GAT-	">1.5Kbp from RNAP-III and <2.65Kbp from RNAP-II"	"tRNA"	0	0.0942124	-0.429593	-1.56989	-0.716046	-0.818945	0	0	0	0	0
chr2:122201230-122201301"	"n-Th4	chr2_1432_tRNAHis_GTG-	">1.5Kbp from RNAP-III and >2.65Kbp from RNAP-II"	"tRNA"	0	5.50029	4.85772	5.14143	0.361494	0.584202	1	1	1	0	0
chr2:122203099-122203170"	"n-Th3	chr2_1431_tRNAHis_GTG-	"<1.5Kbp from RNAP-III"	"tRNA"	0	5.65908	5.25289	4.74438	1.32034	1.24467	1	1	1	1	0
chr2:122203704-122203775"	"n-Th5	chr2_586_tRNAHis_GTG+	"<1.5Kbp from RNAP-III"	"tRNA"	0	5.86502	5.41365	4.39048	1.15035	1.12338	1	1	1	1	0
chr3:3123740-3123812"	"n-Tk1	chr3_1_tRNALys_CTT+	">1.5Kbp from RNAP-III and >2.65Kbp from RNAP-II"	"tRNA"	0	0.0282065	-0.449931	-1.18993	-0.436495	-0.456097	0	0	0	0	0
chr3:3149493-3149565"	"n-Tk9	chr3_2_tRNALys_CTT+	">1.5Kbp from RNAP-III and >2.65Kbp from RNAP-II"	"tRNA"	0	0.124794	-0.46442	-1.42918	-0.57594	-0.332841	0	0	0	0	0
chr3:19527959-19528031"	"n-Tr3	chr3_1040_tRNAArg_ACG-	"<1.5Kbp from RNAP-III"	"tRNA"	0	3.57462	3.75655	4.94168	0.599859	1.00143	1	1	1	0	0
chr3:19528355-19528447"	"n-Ty1	chr3_27_tRNATyr_GTA_I+	"<1.5Kbp from RNAP-III"	"tRNA"	0	4.92292	4.70087	5.13521	0.654246	0.910116	1	1	1	0	0
chr3:19528782-19528870"	"n-Ty2	chr3_28_tRNATyr_GTA_I+	"<1.5Kbp from RNAP-III"	"tRNA"	0	4.89721	5.38914	5.40354	0.726892	0.983835	1	1	1	0	0
chr3:19528995-19529067"	"n-Ta14	chr3_29_tRNAAla_AGC+	"<1.5Kbp from RNAP-III"	"tRNA"	0	4.96847	5.00866	5.34551	0.806394	1.03282	1	1	1	0	0
chr3:24061947-24062029"	"n-Tl13	chr3_1026_tRNALeu_CAG-	">1.5Kbp from RNAP-III and >2.65Kbp from RNAP-II"	"tRNA"	0	0.00436724	-0.366406	-1.15196	-0.167552	-0.688098	0	0	0	0	0
chr3:30500192-30500264"	"n-Tv8	chr3_48_tRNAVal_AAC+	">1.5Kbp from RNAP-III and <2.65Kbp from RNAP-II"	"tRNA"	0	5.18346	4.77178	4.74035	1.99344	1.86919	1	1	1	1	1
chr3:51162276-51162347"	"n-Tp17	chr3_92_tRNAPro_TGG+	"<1.5Kbp from RNAP-III"	"tRNA"	1	2.05236	2.14164	2.2637	-0.821104	-0.750082	1	1	1	0	0
chr3:51163329-51163400"	"n-Tp5	chr3_93_tRNAPro_AGG+	"<1.5Kbp from RNAP-III"	"tRNA"	1	2.33421	2.70355	2.35534	-0.758572	-0.474289	1	1	1	0	0
chr3:59278848-59278919"	"n-Tv9	chr3_928_tRNAVal_CAC-	">1.5Kbp from RNAP-III and >2.65Kbp from RNAP-II"	"tRNA"	0	-0.0276676	0.576802	-1.20734	-0.675631	-0.160641	0	0	0	0	0
chr3:84032933-84033003"	"n-Tg14	chr3_878_tRNAGly_GCC-	">1.5Kbp from RNAP-III and <2.65Kbp from RNAP-II"	"tRNA"	0	0.477909	0.116743	3.64453	1.44052	1.61048	0	0	1	1	1
chr3:90279782-90279853"	"n-Tm11	chr3_792_tRNAMetInit_CAT-	">1.5Kbp from RNAP-III and <2.65Kbp from RNAP-II"	"tRNA"	1	5.6134	4.6195	5.16949	1.84571	1.5221	1	1	1	1	1
chr3:96115177-96115247"	"n-Tg2	chr3_282_tRNAGly_CCC+	">1.5Kbp from RNAP-III and >2.65Kbp from RNAP-II"	"tRNA"	0	-0.0267473	-0.0409257	-0.890788	-0.990252	-0.424577	0	0	0	0	0
chr3:96125997-96126070"	"n-Tn4	chr3_283_tRNAAsn_GTT+	">1.5Kbp from RNAP-III and >2.65Kbp from RNAP-II"	"tRNA"	0	0.0869699	0.63433	-1.61244	-0.594435	-0.826733	0	0	0	0	0
chr3:96136663-96136735"	"n-Tv18	chr3_284_tRNAVal_CAC+	">1.5Kbp from RNAP-III and >2.65Kbp from RNAP-II"	"tRNA"	0	0.807641	0.795584	-0.375713	-0.391447	-1.00676	0	0	0	0	0
chr3:96138538-96138611"	"n-Tn5	chr3_757_tRNAAsn_GTT-	"<1.5Kbp from RNAP-III"	"tRNA"	0	0.0188347	-0.500309	0.987108	-0.816314	-0.740807	0	0	0	0	0
chr3:96138894-96138967"	"n-Tn1	chr3_285_tRNAAsn_GTT+	"<1.5Kbp from RNAP-III"	"tRNA"	0	-0.0754098	0.212798	0.532354	-0.797585	-0.884603	0	0	0	0	0
chr3:96145079-96145150"	"n-Tq5	chr3_756_tRNAGln_CTG-	">1.5Kbp from RNAP-III and >2.65Kbp from RNAP-II"	"tRNA"	0	0.815266	0.366157	-0.276871	-0.845946	-0.703419	0	0	0	0	0
chr3:96150598-96150669"	"n-Te19	chr3_286_tRNAGlu_TTC+	">1.5Kbp from RNAP-III and <2.65Kbp from RNAP-II"	"tRNA"	0	-0.0258009	-0.0954894	-1.04868	-1.14905	-0.413614	0	0	0	0	0
chr3:96155090-96155160"	"n-Tg5	chr3_755_tRNAGly_CCC-	">1.5Kbp from RNAP-III and <2.65Kbp from RNAP-II"	"tRNA"	0	0.0859024	0.461771	-0.982883	-1.06357	-0.561007	0	0	0	0	0
chr3:96186834-96186904"	"n-Tg4	chr3_287_tRNAGly_CCC+	">1.5Kbp from RNAP-III and <2.65Kbp from RNAP-II"	"tRNA"	0	0.0467168	0.12658	0.244828	-0.0805318	0.146774	0	0	0	0	0
chr3:96191328-96191399"	"n-Te20	chr3_754_tRNAGlu_TTC-	">1.5Kbp from RNAP-III and <2.65Kbp from RNAP-II"	"tRNA"	0	0.0163333	0	-0.45661	-0.474557	-0.29152	0	0	0	0	0
chr3:96202982-96203053"	"n-Tq4	chr3_753_tRNAGln_CTG-	">1.5Kbp from RNAP-III and <2.65Kbp from RNAP-II"	"tRNA"	0	2.17128	1.95505	-0.790786	-0.756829	-0.21306	1	1	0	0	0
chr3:96206141-96206214"	"n-Tn10	chr3_289_tRNAAsn_GTT+	">1.5Kbp from RNAP-III and <2.65Kbp from RNAP-II"	"tRNA"	1	1.30944	2.43434	-0.128994	-0.531183	-0.598597	1	1	0	0	0
chr3:96213992-96214063"	"n-Th6	chr3_291_tRNAHis_GTG+	">1.5Kbp from RNAP-III and >2.65Kbp from RNAP-II"	"tRNA"	0	2.76907	3.00845	1.0314	0.410884	0.383662	1	1	0	0	0
chr3:96227956-96228026"	"n-Tg6	chr3_752_tRNAGly_CCC-	">1.5Kbp from RNAP-III and <2.65Kbp from RNAP-II"	"tRNA"	0	0.502347	1.09121	-1.23545	-0.998281	-0.386148	0	0	0	0	0
chr3:96232158-96232230"	"n-Tk15	chr3_292_tRNALys_CTT+	">1.5Kbp from RNAP-III and >2.65Kbp from RNAP-II"	"tRNA"	0	0.987107	1.83437	-0.545042	-0.506624	-0.0447178	1	1	0	0	0
chr3:96239895-96239966"	"n-Th2	chr3_293_tRNAHis_GTG+	">1.5Kbp from RNAP-III and <2.65Kbp from RNAP-II"	"tRNA"	0	0.16119	0.213322	-0.762274	-0.380416	-0.637814	0	0	0	0	0
chr3:96255348-96255421"	"n-Tn11	chr3_294_tRNAAsn_GTT+	"<1.5Kbp from RNAP-III"	"tRNA"	1	1.35368	2.27244	1.56038	-1.14258	-0.0887642	1	1	1	0	0
chr3:96256418-96256489"	"n-Th7	chr3_295_tRNAHis_GTG+	"<1.5Kbp from RNAP-III"	"tRNA"	1	1.47356	1.04606	1.00039	-1.17059	-0.311632	1	0	0	0	0
chr3:96261993-96262064"	"n-Th9	chr3_751_tRNAHis_GTG-	"<1.5Kbp from RNAP-III"	"tRNA"	1	0.349899	0.478071	0.262184	0	-0.115449	0	0	0	0	0
chr3:96263061-96263134"	"n-Tn13	chr3_750_tRNAAsn_GTT-	"<1.5Kbp from RNAP-III"	"tRNA"	1	0.401202	0.758257	0.467695	0.276197	0.595986	0	0	0	0	0
chr3:96267895-96267966"	"n-Th11	chr3_749_tRNAHis_GTG-	">1.5Kbp from RNAP-III and >2.65Kbp from RNAP-II"	"tRNA"	0	0.0169328	0.427915	-0.767419	-0.492602	-0.0742604	0	0	0	0	0
chr3:96283314-96283385"	"n-Tq3	chr3_297_tRNAGln_CTG+	">1.5Kbp from RNAP-III and >2.65Kbp from RNAP-II"	"tRNA"	0	1.05349	0.966187	-0.832198	-0.457655	0.0312247	1	0	0	0	0
chr3:96301704-96301777"	"n-Tn12	chr3_298_tRNAAsn_GTT+	">1.5Kbp from RNAP-III and >2.65Kbp from RNAP-II"	"tRNA"	0	4.64532	4.83353	4.39733	1.59251	2.22375	1	1	1	1	1
chr3:96303435-96303507"	"n-Tk16	chr3_748_tRNALys_CTT-	"<1.5Kbp from RNAP-III"	"tRNA"	0	4.59287	5.13643	4.59859	0.12266	0.416834	1	1	1	0	0
chr3:96304289-96304360"	"n-Th8	chr3_747_tRNAHis_GTG-	"<1.5Kbp from RNAP-III"	"tRNA"	0	2.98597	4.43084	5.44876	0.317002	0.720571	1	1	1	0	0
chr3:96304932-96305003"	"n-Tg26	chr3_746_tRNAGly_TCC-	"<1.5Kbp from RNAP-III"	"tRNA"	0	5.77378	5.56148	5.35373	0.391728	0.660111	1	1	1	0	0
chr3:96305370-96305441"	"n-Te13	chr3_745_tRNAGlu_CTC-	"<1.5Kbp from RNAP-III"	"tRNA"	0	5.089	4.86003	5.45543	0.193212	0.541995	1	1	1	0	0
chr3:96962008-96962079"	"n-Te12	chr3_303_tRNAGlu_CTC+	">1.5Kbp from RNAP-III and <2.65Kbp from RNAP-II"	"tRNA"	1	4.15663	3.96446	4.9819	2.27251	1.92172	1	1	1	1	1
chr3:97485382-97485453"	"n-Tq2	chr3_309_tRNAGln_CTG+	">1.5Kbp from RNAP-III and >2.65Kbp from RNAP-II"	"tRNA"	0	0.416552	0.451607	3.23293	0.215687	0.122489	0	0	1	0	0
chr3:121995866-121995950"	"n-Tr22	chr3_628_tRNAArg_TCT_I-	">1.5Kbp from RNAP-III and <2.65Kbp from RNAP-II"	"tRNA"	1	5.11749	4.26719	5.58046	2.17948	1.45974	1	1	1	1	1
chr3:123602105-123602176"	"n-Te1	chr3_622_tRNAGlu_CTC-	">1.5Kbp from RNAP-III and >2.65Kbp from RNAP-II"	"tRNA"	0	-0.237724	0.4443	-1.088	-0.483995	-0.066122	0	0	0	0	0
chr4:10801211-10801292"	"n-Ts9	chr4_16_tRNASer_AGA+	">1.5Kbp from RNAP-III and <2.65Kbp from RNAP-II"	"tRNA"	1	4.35277	3.94662	5.90817	1.10132	1.19764	1	1	1	1	0
chr4:27831926-27831999"	"n-Ti2	chr4_62_tRNAIle_AAT+	">1.5Kbp from RNAP-III and >2.65Kbp from RNAP-II"	"tRNA"	0	0.0509492	0.370862	-0.660347	-0.450347	-0.714818	0	0	0	0	0
chr4:32317225-32317295"	"n-Tg3	chr4_67_tRNAGly_CCC+	">1.5Kbp from RNAP-III and >2.65Kbp from RNAP-II"	"tRNA"	0	-0.156764	0.086137	-0.982515	-0.744573	-0.347269	0	0	0	0	0
chr4:82265527-82265598"	"n-Th10	chr4_1697_tRNAHis_GTG-	">1.5Kbp from RNAP-III and <2.65Kbp from RNAP-II"	"tRNA"	0	-0.4754	0.173089	-0.859138	-0.386676	-0.278158	0	0	0	0	0
chr4:131681174-131681245"	"n-Ta22	chr4_626_tRNAAla_CGC+	">1.5Kbp from RNAP-III and <2.65Kbp from RNAP-II"	"tRNA"	0	0.320575	0.0576438	-1.08608	-0.6031	-0.539004	0	0	0	0	0
chr4:132071923-132071994"	"n-Ta8	chr4_645_tRNAAla_AGC+	">1.5Kbp from RNAP-III and >2.65Kbp from RNAP-II"	"tRNA"	0	-0.0835319	-0.0978761	3.67842	2.9041	2.77557	0	0	1	1	1
chr4:132670411-132670481"	"n-Tg9	chr4_1314_tRNAGly_GCC-	">1.5Kbp from RNAP-III and >2.65Kbp from RNAP-II"	"tRNA"	0	-0.257162	0.0437877	-0.718849	-0.648092	-0.0563368	0	0	0	0	0
chr4:138986421-138986492"	"n-Tv1	chr4_1183_tRNAVal_AAC-	">1.5Kbp from RNAP-III and <2.65Kbp from RNAP-II"	"tRNA"	0	0.0156017	-0.843497	-0.689351	0.692618	0.590623	0	0	0	0	0
chr5:5627681-5627751"	"n-Ts1	chr5_13_tRNASeC_TCA+	">1.5Kbp from RNAP-III and <2.65Kbp from RNAP-II"	"tRNA"	0	0.531618	-0.103467	-1.03213	-0.460744	-0.690847	0	0	0	0	0
chr5:31190456-31190544"	"n-Ty9	chr5_109_tRNATyr_GTA_I+	"<1.5Kbp from RNAP-III"	"tRNA"	1	4.77798	4.68983	5.50504	3.56914	3.15329	1	1	1	1	1
chr5:31190888-31190960"	"n-Ta15	chr5_110_tRNAAla_AGC+	"<1.5Kbp from RNAP-III"	"tRNA"	1	5.27266	5.54204	5.85795	3.2893	2.91353	1	1	1	1	1
chr5:98470109-98470181"	"n-Tk8	chr5_1627_tRNALys_CTT-	">1.5Kbp from RNAP-III and >2.65Kbp from RNAP-II"	"tRNA"	0	0.188733	-0.0812123	-0.615471	-0.375227	-0.518074	0	0	0	0	0
chr5:101421893-101421964"	"n-Td1	chr5_1609_tRNAAsp_GTC-	">1.5Kbp from RNAP-III and >2.65Kbp from RNAP-II"	"tRNA"	0	-0.0187158	-0.172635	-1.59996	-0.355915	-0.731576	0	0	0	0	0
chr5:125884620-125884691"	"n-Ta39	chr5_1317_tRNAAla_TGC-	"<1.5Kbp from RNAP-III"	"tRNA"	0	5.10439	5.1767	4.80069	1.19853	1.41432	1	1	1	1	1
chr5:125885977-125886048"	"n-Td15	chr5_1316_tRNAAsp_GTC-	"<1.5Kbp from RNAP-III"	"tRNA"	0	4.79867	4.89871	4.76034	0.378924	0.422619	1	1	1	0	0
chr5:125886425-125886497"	"n-Tf7	chr5_1315_tRNAPhe_GAA-	"<1.5Kbp from RNAP-III"	"tRNA"	0	4.64283	4.72707	4.70835	0.137251	0.461359	1	1	1	0	0
chr5:125889386-125889457"	"n-Td14	chr5_1314_tRNAAsp_GTC-	"<1.5Kbp from RNAP-III"	"tRNA"	0	5.34623	5.21104	2.04562	-0.656499	-0.0589935	1	1	1	0	0
chr5:125889842-125889913"	"n-Ta34	chr5_702_tRNAAla_TGC+	"<1.5Kbp from RNAP-III"	"tRNA"	0	5.26162	5.12652	1.95147	-0.644573	-0.125304	1	1	1	0	0
chr5:144108745-144108871"	"n-Ts11	chr5_1135_tRNASer_AGA_I-	">1.5Kbp from RNAP-III and >2.65Kbp from RNAP-II"	"tRNA"	0	-0.0292287	-0.159458	-0.974895	-1.12245	-0.604928	0	0	0	0	0
chr5:150040577-150040650"	"n-Tn14	chr5_1043_tRNAAsn_GTT-	">1.5Kbp from RNAP-III and >2.65Kbp from RNAP-II"	"tRNA"	1	4.92628	4.46285	2.6608	0.22433	0.48518	1	1	1	0	0
chr6:10050371-10050443"	"n-Tv13	chr6_10_tRNAVal_CAC+	">1.5Kbp from RNAP-III and >2.65Kbp from RNAP-II"	"tRNA"	0	-0.00543598	-0.0591384	-0.828629	-0.399895	-0.0331454	0	0	0	0	0
chr6:29338824-29338895"	"n-Tp6	chr6_46_tRNAPro_AGG+	">1.5Kbp from RNAP-III and <2.65Kbp from RNAP-II"	"tRNA"	0	2.47728	2.56832	2.3186	-0.371229	-0.191716	1	1	1	0	0
chr6:38483931-38484003"	"n-Tr10	chr6_107_tRNAArg_CCT+	">1.5Kbp from RNAP-III and <2.65Kbp from RNAP-II"	"tRNA"	1	5.18302	5.04169	5.37747	3.03296	2.96271	1	1	1	1	1
chr6:47928996-47929067"	"n-Tc57	chr6_157_tRNACys_GCA+	">1.5Kbp from RNAP-III and >2.65Kbp from RNAP-II"	"tRNA"	0	5.38913	4.50816	-0.690898	-0.60218	-0.476475	1	1	0	0	0
chr6:48083936-48084007"	"n-Tc37	chr6_161_tRNACys_GCA+	">1.5Kbp from RNAP-III and <2.65Kbp from RNAP-II"	"tRNA"	0	0.154946	-0.212695	-0.897021	-0.460008	-0.506344	0	0	0	0	0
chr6:48089509-48089580"	"n-Tc10	chr6_1034_tRNACys_GCA-	"<1.5Kbp from RNAP-III"	"tRNA"	0	-0.0124976	-0.391849	-0.925169	-0.552604	-0.364601	0	0	0	0	0
chr6:48090483-48090554"	"n-Tc4	chr6_1033_tRNACys_GCA-	"<1.5Kbp from RNAP-III"	"tRNA"	0	0.0712805	0.143547	-1.06805	-0.609135	-0.655545	0	0	0	0	0
chr6:48093355-48093426"	"n-Tc13	chr6_162_tRNACys_GCA+	">1.5Kbp from RNAP-III and <2.65Kbp from RNAP-II"	"tRNA"	0	-0.0670483	-0.334621	-0.687349	-0.508565	-0.431066	0	0	0	0	0
chr6:48094927-48094998"	"n-Tc36	chr6_1032_tRNACys_GCA-	">1.5Kbp from RNAP-III and <2.65Kbp from RNAP-II"	"tRNA"	0	-0.162052	0.0608379	-1.11599	-0.505525	-0.963281	0	0	0	0	0
chr6:48104713-48104784"	"n-Tc38	chr6_163_tRNACys_GCA+	"<1.5Kbp from RNAP-III"	"tRNA"	0	-0.227999	0.108562	-1.32634	-0.53476	-0.450753	0	0	0	0	0
chr6:48106274-48106345"	"n-Tc35	chr6_1031_tRNACys_GCA-	"<1.5Kbp from RNAP-III"	"tRNA"	0	-0.170075	0.0338273	-0.568512	-0.592615	0.0979163	0	0	0	0	0
chr6:48110178-48110249"	"n-Tc39	chr6_164_tRNACys_GCA+	">1.5Kbp from RNAP-III and <2.65Kbp from RNAP-II"	"tRNA"	0	-0.194513	-0.166541	-1.4524	-0.650137	-0.816755	0	0	0	0	0
chr6:48114100-48114171"	"n-Tc40	chr6_166_tRNACys_GCA+	">1.5Kbp from RNAP-III and <2.65Kbp from RNAP-II"	"tRNA"	0	0.0601177	-0.207733	-1.26801	-0.47666	-0.525933	0	0	0	0	0
chr6:48136317-48136388"	"n-Tc8	chr6_167_tRNACys_GCA+	">1.5Kbp from RNAP-III and <2.65Kbp from RNAP-II"	"tRNA"	0	-0.095489	0.214728	-0.861777	-0.579681	-0.6878	0	0	0	0	0
chr6:48147025-48147096"	"n-Tc41	chr6_168_tRNACys_GCA+	">1.5Kbp from RNAP-III and <2.65Kbp from RNAP-II"	"tRNA"	0	-0.119921	-0.261845	-1.48239	-0.550322	-0.453481	0	0	0	0	0
chr6:48155067-48155138"	"n-Tc1	chr6_170_tRNACys_GCA+	">1.5Kbp from RNAP-III and <2.65Kbp from RNAP-II"	"tRNA"	0	0.240931	0.347583	-1.30429	-0.612781	-0.231146	0	0	0	0	0
chr6:48157450-48157521"	"n-Tc34	chr6_1030_tRNACys_GCA-	">1.5Kbp from RNAP-III and <2.65Kbp from RNAP-II"	"tRNA"	0	-0.1306	-0.250862	-0.982794	-0.452416	-0.163973	0	0	0	0	0
chr6:48159837-48159908"	"n-Tc49	chr6_1029_tRNACys_GCA-	">1.5Kbp from RNAP-III and <2.65Kbp from RNAP-II"	"tRNA"	0	0.246386	0.303926	-1.0698	-0.573342	-0.759554	0	0	0	0	0
chr6:48173093-48173164"	"n-Tc33	chr6_1027_tRNACys_GCA-	"<1.5Kbp from RNAP-III"	"tRNA"	0	0.0702039	0.443285	-1.22009	-0.58327	-0.207612	0	0	0	0	0
chr6:48174328-48174399"	"n-Tc48	chr6_1026_tRNACys_GCA-	"<1.5Kbp from RNAP-III"	"tRNA"	0	-0.327946	-0.451981	-1.29021	-0.390902	-0.153199	0	0	0	0	0
chr6:48194315-48194386"	"n-Tc32	chr6_1025_tRNACys_GCA-	">1.5Kbp from RNAP-III and <2.65Kbp from RNAP-II"	"tRNA"	0	0.0862083	-0.254921	-1.10241	-0.512746	-0.0549716	0	0	0	0	0
chr6:48202102-48202173"	"n-Tc31	chr6_1024_tRNACys_GCA-	"<1.5Kbp from RNAP-III"	"tRNA"	0	0.341494	0.196694	-0.733352	-0.504387	-0.537165	0	0	0	0	0
chr6:48203079-48203150"	"n-Tc15	chr6_1023_tRNACys_GCA-	"<1.5Kbp from RNAP-III"	"tRNA"	0	0.0866183	0.357562	-1.12433	-0.457706	-1.03181	0	0	0	0	0
chr6:48211721-48211792"	"n-Tc30	chr6_1022_tRNACys_GCA-	">1.5Kbp from RNAP-III and <2.65Kbp from RNAP-II"	"tRNA"	0	0.239671	0.0272956	-0.792088	-0.515348	-0.132704	0	0	0	0	0
chr6:48218457-48218528"	"n-Tc29	chr6_1021_tRNACys_GCA-	">1.5Kbp from RNAP-III and <2.65Kbp from RNAP-II"	"tRNA"	0	0.478176	-0.164242	-1.40722	0.0638051	-0.46234	0	0	0	0	0
chr6:48221925-48221996"	"n-Tc42	chr6_171_tRNACys_GCA+	">1.5Kbp from RNAP-III and <2.65Kbp from RNAP-II"	"tRNA"	0	-0.305595	-0.294691	-1.26497	-0.835454	-0.0159688	0	0	0	0	0
chr6:48223679-48223750"	"n-Tc43	chr6_172_tRNACys_GCA+	">1.5Kbp from RNAP-III and <2.65Kbp from RNAP-II"	"tRNA"	0	-0.363845	0.183217	-1.1362	-0.596731	-0.010909	0	0	0	0	0
chr6:48228791-48228862"	"n-Tc3	chr6_1020_tRNACys_GCA-	"<1.5Kbp from RNAP-III"	"tRNA"	0	0.106522	-0.378375	-1.02511	-0.134949	-0.361376	0	0	0	0	0
chr6:48229770-48229841"	"n-Tc28	chr6_1019_tRNACys_GCA-	"<1.5Kbp from RNAP-III"	"tRNA"	0	0.140663	-0.0896926	-1.3174	-0.408394	-0.552039	0	0	0	0	0
chr6:48238875-48238946"	"n-Tc12	chr6_1018_tRNACys_GCA-	">1.5Kbp from RNAP-III and <2.65Kbp from RNAP-II"	"tRNA"	0	0.213326	0.83672	-0.861005	-0.457716	-0.0935146	0	0	0	0	0
chr6:48243006-48243077"	"n-Tc50	chr6_1017_tRNACys_GCA-	">1.5Kbp from RNAP-III and <2.65Kbp from RNAP-II"	"tRNA"	0	0.027504	-0.205182	-0.600739	-0.514809	-0.664901	0	0	0	0	0
chr6:48247432-48247503"	"n-Tc44	chr6_173_tRNACys_GCA+	"<1.5Kbp from RNAP-III"	"tRNA"	0	0.100251	0.109638	-1.51708	-0.664709	0.280206	0	0	0	0	0
chr6:48248949-48249020"	"n-Tc27	chr6_1016_tRNACys_GCA-	"<1.5Kbp from RNAP-III"	"tRNA"	0	0.0891573	-0.0842024	-1.1435	-0.664762	-0.332372	0	0	0	0	0
chr6:48252458-48252529"	"n-Tc6	chr6_174_tRNACys_GCA+	"<1.5Kbp from RNAP-III"	"tRNA"	0	-0.221279	0.200856	-1.11092	-0.751636	0.0115313	0	0	0	0	0
chr6:48253464-48253535"	"n-Tc17	chr6_175_tRNACys_GCA+	"<1.5Kbp from RNAP-III"	"tRNA"	0	-0.0410488	0.161442	-0.964267	-0.691863	-0.230097	0	0	0	0	0
chr6:48255463-48255534"	"n-Tc7	chr6_1015_tRNACys_GCA-	">1.5Kbp from RNAP-III and <2.65Kbp from RNAP-II"	"tRNA"	0	-0.0688577	-0.586128	-1.25081	-0.740353	-1.09235	0	0	0	0	0
chr6:48258728-48258799"	"n-Tc16	chr6_1014_tRNACys_GCA-	"<1.5Kbp from RNAP-III"	"tRNA"	0	-0.335537	-0.35347	-1.32576	-0.964644	-1.0665	0	0	0	0	0
chr6:48259706-48259777"	"n-Tc26	chr6_1013_tRNACys_GCA-	"<1.5Kbp from RNAP-III"	"tRNA"	0	0.0177466	-0.313033	-1.66207	-0.764062	-1.01186	0	0	0	0	0
chr6:48261498-48261569"	"n-Tc9	chr6_176_tRNACys_GCA+	"<1.5Kbp from RNAP-III"	"tRNA"	0	0.0189283	-0.384294	-1.22281	-0.689894	-0.614325	0	0	0	0	0
chr6:48263017-48263088"	"n-Tc25	chr6_1012_tRNACys_GCA-	"<1.5Kbp from RNAP-III"	"tRNA"	0	-0.271905	-0.200088	-1.53675	-0.666497	-0.324534	0	0	0	0	0
chr6:48266536-48266605"	"n-Tc2	chr6_177_tRNACys_GCA+	"<1.5Kbp from RNAP-III"	"tRNA"	0	-0.217718	-0.772752	-1.61285	-0.798888	-0.702669	0	0	0	0	0
chr6:48267514-48267585"	"n-Tc45	chr6_178_tRNACys_GCA+	"<1.5Kbp from RNAP-III"	"tRNA"	0	0.191623	-0.206175	-1.38959	-0.630956	-0.534759	0	0	0	0	0
chr6:48282839-48282910"	"n-Tc24	chr6_1011_tRNACys_GCA-	">1.5Kbp from RNAP-III and <2.65Kbp from RNAP-II"	"tRNA"	0	0.028833	-0.171702	-1.2602	-0.522295	-0.689491	0	0	0	0	0
chr6:48286107-48286178"	"n-Tc23	chr6_1010_tRNACys_GCA-	"<1.5Kbp from RNAP-III"	"tRNA"	0	0.0499781	-0.166939	-0.906851	-0.489846	-0.883755	0	0	0	0	0
chr6:48287090-48287161"	"n-Tc22	chr6_1009_tRNACys_GCA-	"<1.5Kbp from RNAP-III"	"tRNA"	0	-0.335375	-0.274396	-0.888791	-0.324013	-0.647562	0	0	0	0	0
chr6:48290612-48290683"	"n-Tc14	chr6_179_tRNACys_GCA+	"<1.5Kbp from RNAP-III"	"tRNA"	0	0.00109425	-0.110683	-1.48571	-0.359294	-1.06529	0	0	0	0	0
chr6:48291587-48291658"	"n-Tc5	chr6_180_tRNACys_GCA+	"<1.5Kbp from RNAP-III"	"tRNA"	0	-0.0126639	-0.0815504	-1.24598	-0.515951	-1.02063	0	0	0	0	0
chr6:48299761-48299832"	"n-Tc21	chr6_1008_tRNACys_GCA-	">1.5Kbp from RNAP-III and <2.65Kbp from RNAP-II"	"tRNA"	0	-0.272974	0.305391	-0.774472	-0.430531	0.0140038	0	0	0	0	0
chr6:48304018-48304089"	"n-Tc20	chr6_1006_tRNACys_GCA-	">1.5Kbp from RNAP-III and <2.65Kbp from RNAP-II"	"tRNA"	0	-0.0798824	-0.313274	-1.54284	-0.471452	-0.918933	0	0	0	0	0
chr6:48305854-48305925"	"n-Tc46	chr6_181_tRNACys_GCA+	"<1.5Kbp from RNAP-III"	"tRNA"	0	-0.146921	0.182753	-1.08576	-0.539244	-0.630677	0	0	0	0	0
chr6:48306850-48306921"	"n-Tc11	chr6_182_tRNACys_GCA+	"<1.5Kbp from RNAP-III"	"tRNA"	0	-0.1125	0.165788	-1.16787	-0.509763	-0.531811	0	0	0	0	0
chr6:48313531-48313602"	"n-Tc19	chr6_1005_tRNACys_GCA-	">1.5Kbp from RNAP-III and <2.65Kbp from RNAP-II"	"tRNA"	0	-0.0198899	0.686275	-0.762774	-0.198268	-0.450617	0	0	0	0	0
chr6:86353887-86353957"	"n-Tg8	chr6_317_tRNAGly_CCC+	">1.5Kbp from RNAP-III and <2.65Kbp from RNAP-II"	"tRNA"	1	4.99635	4.84157	5.17276	1.42533	0.740341	1	1	1	1	0
chr6:135217793-135217866"	"n-Tv20	chr6_651_tRNAVal_GAC-	">1.5Kbp from RNAP-III and >2.65Kbp from RNAP-II"	"tRNA"	0	-0.221497	0.283127	-1.34546	-0.700969	-0.68923	0	0	0	0	0
chr7:19886593-19886678"	"n-Ts2	chr7_86_tRNASeC(e)_TCA+	">1.5Kbp from RNAP-III and <2.65Kbp from RNAP-II"	"tRNA"	0	3.14635	4.08639	2.88672	-0.645729	-0.855053	1	1	1	0	0
chr7:29158018-29158112"	"n-Ti16	chr7_156_tRNAIle_TAT_I+	">1.5Kbp from RNAP-III and <2.65Kbp from RNAP-II"	"tRNA"	1	3.98624	4.57699	4.44665	2.28571	1.92011	1	1	1	1	1
chr7:29579007-29579079"	"n-Tk24	chr7_1276_tRNALys_TTT-	">1.5Kbp from RNAP-III and <2.65Kbp from RNAP-II"	"tRNA"	0	0.799778	0.715411	-0.909217	-0.47178	-0.713442	0	0	0	0	0
chr7:36019789-36019862"	"n-Tt9	chr7_1213_tRNAThr_AGT-	">1.5Kbp from RNAP-III and <2.65Kbp from RNAP-II"	"tRNA"	0	4.45491	4.28555	4.42735	0.758849	0.925179	1	1	1	0	0
chr7:65654685-65654756"	"n-Te17	chr7_337_tRNAGlu_TTC+	">1.5Kbp from RNAP-III and >2.65Kbp from RNAP-II"	"tRNA"	0	4.84117	4.74651	4.15574	-0.0289953	0.104716	1	1	1	0	0
chr7:86611305-86611377"	"n-Tr19	chr7_387_tRNAArg_TCG+	">1.5Kbp from RNAP-III and <2.65Kbp from RNAP-II"	"tRNA"	1	5.35715	5.42879	5.33968	2.93457	2.24707	1	1	1	1	1
chr7:105963925-105963996"	"n-Tp18	chr7_441_tRNAPro_TGG+	"<1.5Kbp from RNAP-III"	"tRNA"	1	4.92883	5.05837	5.24355	2.01216	2.03837	1	1	1	1	1
chr7:105964186-105964257"	"n-Tp7	chr7_977_tRNAPro_AGG-	"<1.5Kbp from RNAP-III"	"tRNA"	1	4.99444	4.79124	5.29127	1.91583	2.07168	1	1	1	1	1
chr7:106692410-106692481"	"n-Te3	chr7_967_tRNAGlu_CTC-	">1.5Kbp from RNAP-III and <2.65Kbp from RNAP-II"	"tRNA"	0	-0.331518	0.0939632	-0.310463	-0.441223	0.133571	0	0	0	0	0
chr7:127978993-127979074"	"n-Tl27	chr7_861_tRNALeu_TAG-	">1.5Kbp from RNAP-III and >2.65Kbp from RNAP-II"	"tRNA"	0	5.23247	5.40175	5.58217	1.1707	1.75133	1	1	1	1	1
chr7:128061031-128061112"	"n-Tl4	chr7_559_tRNALeu_AAG+	"<1.5Kbp from RNAP-III"	"tRNA"	1	4.21342	3.7385	5.72841	2.13479	1.78266	1	1	1	1	1
chr8:39276255-39276337"	"n-Tl14	chr8_168_tRNALeu_CAG+	">1.5Kbp from RNAP-III and <2.65Kbp from RNAP-II"	"tRNA"	0	-0.27972	0.536817	-1.08961	-0.461057	0.362799	0	0	0	0	0
chr8:82433177-82433249"	"n-Tk20	chr8_317_tRNALys_TTT+	">1.5Kbp from RNAP-III and >2.65Kbp from RNAP-II"	"tRNA"	0	0.00943573	0.346905	-1.17572	-0.145209	-0.765048	0	0	0	0	0
chr8:97227531-97227613"	"n-Tl17	chr8_414_tRNALeu_CAG+	"<1.5Kbp from RNAP-III"	"tRNA"	0	5.0163	4.44213	4.23653	-0.438835	-0.739631	1	1	1	0	0
chr8:97227904-97227986"	"n-Tl16	chr8_1008_tRNALeu_CAG-	"<1.5Kbp from RNAP-III"	"tRNA"	0	6.13233	5.21626	3.73084	-0.342888	-0.762916	1	1	1	0	0
chr8:113154453-113154523"	"n-Tg16	chr8_887_tRNAGly_GCC-	"<1.5Kbp from RNAP-III"	"tRNA"	0	0.151975	0.0610989	-0.39848	-0.0671088	-0.407394	0	0	0	0	0
chr8:113155146-113155216"	"n-Tg15	chr8_886_tRNAGly_GCC-	"<1.5Kbp from RNAP-III"	"tRNA"	0	0.457517	0.146397	-0.0742308	-0.0779187	0.101519	0	0	0	0	0
chr8:113586461-113586531"	"n-Tg10	chr8_560_tRNAGly_GCC+	">1.5Kbp from RNAP-III and >2.65Kbp from RNAP-II"	"tRNA"	0	3.66079	3.60966	2.69273	-0.62516	-0.304685	1	1	1	0	0
chr8:124103129-124103201"	"n-Tm17	chr8_783_tRNAMet_CAT-	">1.5Kbp from RNAP-III and <2.65Kbp from RNAP-II"	"tRNA"	1	5.5088	5.1849	4.73563	3.25009	2.36992	1	1	1	1	1
chr9:14762877-14762949"	"n-Tk4	chr9_1514_tRNALys_CTT-	">1.5Kbp from RNAP-III and >2.65Kbp from RNAP-II"	"tRNA"	0	-0.178363	-0.2463	-1.19753	-0.42392	-0.570669	0	0	0	0	0
chr9:64585853-64585924"	"n-Tq9	chr9_342_tRNAGln_CTG+	">1.5Kbp from RNAP-III and <2.65Kbp from RNAP-II"	"tRNA"	1	5.37946	5.1999	5.52114	2.28083	1.91865	1	1	1	1	1
chr9:74956737-74956819"	"n-Ta4	chr9_1100_tRNAAla_AGC-	">1.5Kbp from RNAP-III and <2.65Kbp from RNAP-II"	"tRNA"	0	0.271515	0.146341	-0.756422	-0.25965	-0.174493	0	0	0	0	0
chr9:90021347-90021419"	"n-Tk18	chr9_1035_tRNALys_CTT-	">1.5Kbp from RNAP-III and >2.65Kbp from RNAP-II"	"tRNA"	0	4.5345	4.1879	3.32782	0.00297503	0.814708	1	1	1	0	0
chr9:104302450-104302521"	"n-Tc47	chr9_592_tRNACys_GCA+	">1.5Kbp from RNAP-III and >2.65Kbp from RNAP-II"	"tRNA"	0	-0.246547	-0.0241862	-1.52362	-0.452436	-0.362059	0	0	0	0	0
chr9:104306386-104306457"	"n-Tc53	chr9_593_tRNACys_GCA+	">1.5Kbp from RNAP-III and >2.65Kbp from RNAP-II"	"tRNA"	0	0.213487	0.0369771	-0.716435	-0.756828	-0.0432455	0	0	0	0	0
chr9:104310997-104311068"	"n-Te18	chr9_961_tRNAGlu_TTC-	">1.5Kbp from RNAP-III and >2.65Kbp from RNAP-II"	"tRNA"	0	0.0503376	0.210853	0.518496	-1.00011	-0.930702	0	0	0	0	0
chr9:123438543-123438615"	"n-Tr2	chr9_783_tRNAArg_ACG-	">1.5Kbp from RNAP-III and <2.65Kbp from RNAP-II"	"tRNA"	1	4.95105	5.15389	6.12781	3.70293	3.5699	1	1	1	1	1
chr10:12642369-12642451"	"n-Tl25	chr10_1316_tRNALeu_TAA-	">1.5Kbp from RNAP-III and <2.65Kbp from RNAP-II"	"tRNA"	1	4.4005	4.4048	5.06769	0.784842	0.888038	1	1	1	0	0
chr10:23496889-23496960"	"n-Tw1	chr10_1282_tRNATrp_CCA-	">1.5Kbp from RNAP-III and >2.65Kbp from RNAP-II"	"tRNA"	0	-0.153668	0.160039	-0.665131	1.27549	1.35595	0	0	0	1	0
chr10:30530946-30531017"	"n-Te9	chr10_81_tRNAGlu_CTC+	">1.5Kbp from RNAP-III and >2.65Kbp from RNAP-II"	"tRNA"	0	4.64736	4.6915	2.9736	-0.0392684	0.078835	1	1	1	0	0
chr10:61853872-61853944"	"n-Ta6	chr10_1120_tRNAAla_AGC-	">1.5Kbp from RNAP-III and <2.65Kbp from RNAP-II"	"tRNA"	0	0.167601	-0.299396	-0.783227	-0.839587	-0.285154	0	0	0	0	0
chr10:62656988-62657080"	"n-Tm18	chr10_1101_tRNAMet_CAT_I-	">1.5Kbp from RNAP-III and <2.65Kbp from RNAP-II"	"tRNA"	0	0.216271	0.0443649	-0.991483	-0.630278	-0.667761	0	0	0	0	0
chr10:62892224-62892305"	"n-Ts26	chr10_1095_tRNASer_TGA-	">1.5Kbp from RNAP-III and <2.65Kbp from RNAP-II"	"tRNA"	1	5.32936	4.52362	5.14974	-0.122121	-0.455752	1	1	1	0	0
chr10:77846390-77846462"	"n-Ta5	chr10_979_tRNAAla_AGC-	">1.5Kbp from RNAP-III and >2.65Kbp from RNAP-II"	"tRNA"	0	-0.366104	0.105021	-0.513708	-0.717797	-0.578056	0	0	0	0	0
chr10:79711709-79711781"	"n-Tf3	chr10_961_tRNAPhe_GAA-	"<1.5Kbp from RNAP-III"	"tRNA"	1	5.39406	5.29961	5.46238	2.59134	2.58128	1	1	1	1	1
chr10:79711904-79711977"	"n-Tn7	chr10_381_tRNAAsn_GTT+	"<1.5Kbp from RNAP-III"	"tRNA"	1	5.71109	5.62985	5.48241	2.60563	2.46407	1	1	1	1	1
chr10:87292631-87292703"	"n-Tk21	chr10_885_tRNALys_TTT-	">1.5Kbp from RNAP-III and <2.65Kbp from RNAP-II"	"tRNA"	0	0.374332	-0.189341	-1.35387	-0.306803	-0.236844	0	0	0	0	0
chr10:90644157-90644228"	"n-Tw2	chr10_857_tRNATrp_CCA-	"<1.5Kbp from RNAP-III"	"tRNA"	1	4.0579	4.91975	4.80833	2.68794	2.32972	1	1	1	1	1
chr10:90644842-90644913"	"n-Td16	chr10_856_tRNAAsp_GTC-	"<1.5Kbp from RNAP-III"	"tRNA"	1	5.39879	5.17649	4.81192	2.68754	2.26936	1	1	1	1	1
chr10:92915723-92915794"	"n-Td8	chr10_851_tRNAAsp_GTC-	">1.5Kbp from RNAP-III and <2.65Kbp from RNAP-II"	"tRNA"	1	5.34316	5.18679	5.67776	2.80629	2.67066	1	1	1	1	1
chr10:127895520-127895601"	"n-Ts13	chr10_688_tRNASer_CGA-	">1.5Kbp from RNAP-III and <2.65Kbp from RNAP-II"	"tRNA"	1	4.56368	4.31874	4.97139	1.5045	1.04473	1	1	1	1	0
chr11:7769780-7769851"	"n-Td10	chr11_69_tRNAAsp_GTC+	">1.5Kbp from RNAP-III and >2.65Kbp from RNAP-II"	"tRNA"	0	-0.0504496	-0.350089	-1.51042	-0.232765	-0.82879	0	0	0	0	0
chr11:48632044-48632116"	"n-Tv15	chr11_204_tRNAVal_CAC+	">1.5Kbp from RNAP-III and <2.65Kbp from RNAP-II"	"tRNA"	1	4.86741	4.80365	3.91474	2.53889	2.32876	1	1	1	1	1
chr11:48637230-48637303"	"n-Tg1	chr11_205_tRNAGly_ACC+	">1.5Kbp from RNAP-III and <2.65Kbp from RNAP-II"	"tRNA"	0	4.2601	3.9459	1.42381	-0.345905	-0.647455	1	1	1	0	0
chr11:48647385-48647457"	"n-Tk10	chr11_2023_tRNALys_CTT-	"<1.5Kbp from RNAP-III"	"tRNA"	0	5.34174	5.1141	4.01816	0.220334	0.0811721	1	1	1	0	0
chr11:48647931-48648002"	"n-Ta38	chr11_2022_tRNAAla_TGC-	"<1.5Kbp from RNAP-III"	"tRNA"	0	5.48906	4.95721	3.78375	0.134742	-0.0700552	1	1	1	0	0
chr11:48667121-48667193"	"n-Tt16	chr11_206_tRNAThr_TGT+	">1.5Kbp from RNAP-III and <2.65Kbp from RNAP-II"	"tRNA"	0	5.30445	4.95506	4.02902	1.67358	1.77261	1	1	1	1	1
chr11:48669782-48669853"	"n-Tp14	chr11_207_tRNAPro_TGG+	"<1.5Kbp from RNAP-III"	"tRNA"	1	4.34904	4.43912	4.7513	1.16907	1.03814	1	1	1	1	0
chr11:48670139-48670211"	"n-Tv7	chr11_208_tRNAVal_AAC+	"<1.5Kbp from RNAP-III"	"tRNA"	1	5.06601	4.87427	4.40602	0.942417	0.704305	1	1	1	0	0
chr11:48670476-48670557"	"n-Tl6	chr11_2021_tRNALeu_AAG-	"<1.5Kbp from RNAP-III"	"tRNA"	0	3.40618	3.21932	3.79833	0.710145	0.45117	1	1	1	0	0
chr11:51790041-51790112"	"n-Ta1	chr11_238_tRNAAla_AGC+	">1.5Kbp from RNAP-III and <2.65Kbp from RNAP-II"	"tRNA"	0	0.319517	0.334466	-0.835074	0.887493	0.482557	0	0	0	0	0
chr11:58115679-58115750"	"n-Te10	chr11_1912_tRNAGlu_CTC-	"<1.5Kbp from RNAP-III"	"tRNA"	1	5.57079	5.59886	4.52859	-0.0888507	0.353823	1	1	1	0	0
chr11:58115976-58116082"	"n-Tl12	chr11_1911_tRNALeu_CAA_I-	"<1.5Kbp from RNAP-III"	"tRNA"	1	5.38449	4.86323	4.70198	0.0910696	0.365916	1	1	1	0	0
chr11:61221418-61221489"	"n-Tw5	chr11_1880_tRNATrp_CCA-	">1.5Kbp from RNAP-III and >2.65Kbp from RNAP-II"	"tRNA"	1	5.1932	4.69806	4.74275	1.22015	1.13648	1	1	1	1	0
chr11:62559517-62559588"	"n-Tw8	chr11_1849_tRNATrp_CCA-	">1.5Kbp from RNAP-III and >2.65Kbp from RNAP-II"	"tRNA"	0	0.636151	-0.17452	0.170001	-0.408823	-0.606161	0	0	0	0	0
chr11:67104641-67104712"	"n-Tp12	chr11_372_tRNAPro_TGG+	">1.5Kbp from RNAP-III and <2.65Kbp from RNAP-II"	"tRNA"	0	-0.0740631	0.16479	-1.1151	-0.947865	-0.549872	0	0	0	0	0
chr11:68850505-68850578"	"n-Ti5	chr11_393_tRNAIle_AAT+	"<1.5Kbp from RNAP-III"	"tRNA"	0	5.58904	5.44742	3.6221	0.552522	1.03207	1	1	1	0	0
chr11:68850979-68851060"	"n-Ts4	chr11_394_tRNASer_AGA+	"<1.5Kbp from RNAP-III"	"tRNA"	0	5.20818	5.44207	3.44097	0.528054	0.663867	1	1	1	0	0
chr11:68851355-68851428"	"n-Tt8	chr11_395_tRNAThr_AGT+	"<1.5Kbp from RNAP-III"	"tRNA"	0	4.65897	4.65813	3.23861	0.272232	0.387381	1	1	1	0	0
chr11:68853887-68853958"	"n-Tp9	chr11_396_tRNAPro_CGG+	"<1.5Kbp from RNAP-III"	"tRNA"	1	4.46589	4.98237	4.94849	-0.345151	0.277789	1	1	1	0	0
chr11:68854486-68854557"	"n-Td9	chr11_397_tRNAAsp_GTC+	"<1.5Kbp from RNAP-III"	"tRNA"	1	5.76855	5.34245	5.11188	-0.29552	0.225014	1	1	1	0	0
chr11:68854780-68854851"	"n-Tg25	chr11_1824_tRNAGly_TCC-	"<1.5Kbp from RNAP-III"	"tRNA"	1	5.56496	5.61009	4.77988	-0.494795	-0.119266	1	1	1	0	0
chr11:68855328-68855399"	"n-Tw7	chr11_398_tRNATrp_CCA+	"<1.5Kbp from RNAP-III"	"tRNA"	0	4.27615	4.57512	3.70789	-0.381664	-0.478261	1	1	1	0	0
chr11:68875822-68875895"	"n-Ti4	chr11_1823_tRNAIle_AAT-	"<1.5Kbp from RNAP-III"	"tRNA"	0	5.48433	5.55673	3.64305	1.07374	1.2766	1	1	1	1	0
chr11:68876246-68876319"	"n-Tt7	chr11_1822_tRNAThr_AGT-	"<1.5Kbp from RNAP-III"	"tRNA"	0	4.46664	3.96282	4.35769	1.19778	1.24727	1	1	1	1	0
chr11:68876544-68876625"	"n-Ts17	chr11_1821_tRNASer_GCT-	"<1.5Kbp from RNAP-III"	"tRNA"	0	5.48642	5.58852	4.76247	1.18699	1.19893	1	1	1	1	0
chr11:68876997-68877068"	"n-Tw6	chr11_1820_tRNATrp_CCA-	"<1.5Kbp from RNAP-III"	"tRNA"	0	3.3866	3.87526	4.75635	0.355721	0.320451	1	1	1	0	0
chr11:68923967-68924040"	"n-Tt5	chr11_399_tRNAThr_AGT+	"<1.5Kbp from RNAP-III"	"tRNA"	0	2.84127	2.71134	1.62007	2.89988	2.87976	1	1	1	1	1
chr11:68924421-68924502"	"n-Ts14	chr11_400_tRNASer_CGA+	"<1.5Kbp from RNAP-III"	"tRNA"	0	2.67293	3.03595	1.71185	2.55824	2.69394	1	1	1	1	1
chr11:68932296-68932366"	"n-Tg13	chr11_1819_tRNAGly_GCC-	">1.5Kbp from RNAP-III and <2.65Kbp from RNAP-II"	"tRNA"	1	5.67738	4.95057	4.2411	0.876293	0.0811049	1	1	1	0	0
chr11:68936984-68937070"	"n-Tr25	chr11_1818_tRNAArg_TCT_I-	"<1.5Kbp from RNAP-III"	"tRNA"	1	3.30205	3.86136	4.77099	0.49346	0.575122	1	1	1	0	0
chr11:68937743-68937824"	"n-Tl29	chr11_401_tRNALeu_TAG+	"<1.5Kbp from RNAP-III"	"tRNA"	0	5.61469	4.71827	4.23356	0.2924	0.639171	1	1	1	0	0
chr11:68938109-68938180"	"n-Tq6	chr11_1817_tRNAGln_CTG-	"<1.5Kbp from RNAP-III"	"tRNA"	0	4.39249	4.14568	4.33996	0.0875842	0.254979	1	1	1	0	0
chr11:68938678-68938750"	"n-Tk27	chr11_1816_tRNALys_TTT-	"<1.5Kbp from RNAP-III"	"tRNA"	0	5.3272	5.27983	3.73288	-0.0774332	-0.0839299	1	1	1	0	0
chr11:73950817-73950889"	"n-Tk5	chr11_1752_tRNALys_CTT-	">1.5Kbp from RNAP-III and >2.65Kbp from RNAP-II"	"tRNA"	0	-0.140725	0.568982	-1.20641	-0.64554	-0.389203	0	0	0	0	0
chr11:79518152-79518223"	"n-Tt12	chr11_550_tRNAThr_CGT+	">1.5Kbp from RNAP-III and <2.65Kbp from RNAP-II"	"tRNA"	1	4.18154	4.48545	5.15498	3.22824	2.33749	1	1	1	1	1
chr11:86075670-86075741"	"n-Tq12	chr11_630_tRNAGln_TTG+	">1.5Kbp from RNAP-III and <2.65Kbp from RNAP-II"	"tRNA"	0	-0.0082423	-0.181724	-0.667962	1.29932	1.42342	0	0	0	1	1
chr11:95720486-95720557"	"n-Tq16	chr11_1493_tRNAGln_TTG-	">1.5Kbp from RNAP-III and <2.65Kbp from RNAP-II"	"tRNA"	1	4.87573	4.81133	5.09395	1.879	1.9092	1	1	1	1	1
chr11:97563763-97563836"	"n-Tn8	chr11_1446_tRNAAsn_GTT-	">1.5Kbp from RNAP-III and <2.65Kbp from RNAP-II"	"tRNA"	0	4.76939	4.63752	4.38708	2.73144	2.18727	1	1	1	1	1
chr11:97631143-97631214"	"n-Tc18	chr11_1444_tRNACys_GCA-	">1.5Kbp from RNAP-III and <2.65Kbp from RNAP-II"	"tRNA"	0	1.16255	1.7179	-0.508831	-0.0608386	0.201882	1	1	0	0	0
chr11:97658386-97658457"	"n-Tc56	chr11_791_tRNACys_GCA+	">1.5Kbp from RNAP-III and <2.65Kbp from RNAP-II"	"tRNA"	0	4.73984	4.64803	0.187986	-0.3672	-0.00839698	1	1	0	0	0
chr11:97660220-97660291"	"n-Tc51	chr11_1442_tRNACys_GCA-	">1.5Kbp from RNAP-III and <2.65Kbp from RNAP-II"	"tRNA"	1	3.15552	3.35612	5.2639	2.99321	2.40016	1	1	1	1	1
chr11:97849560-97849631"	"n-Tc55	chr11_1433_tRNACys_GCA-	"<1.5Kbp from RNAP-III"	"tRNA"	0	5.50764	5.20944	5.20377	0.444239	0.602012	1	1	1	0	0
chr11:97850237-97850308"	"n-Tc54	chr11_1432_tRNACys_GCA-	"<1.5Kbp from RNAP-III"	"tRNA"	0	5.40635	5.2845	4.99356	-0.0346063	0.378885	1	1	1	0	0
chr11:100399472-100399544"	"n-Ts23	chr11_832_tRNASer_GGA+	">1.5Kbp from RNAP-III and >2.65Kbp from RNAP-II"	"tRNA"	0	0.0779076	0.182906	-0.617987	-0.954566	-0.0511741	0	0	0	0	0
chr11:106874180-106874252"	"n-Tr7	chr11_945_tRNAArg_CCG+	">1.5Kbp from RNAP-III and >2.65Kbp from RNAP-II"	"tRNA"	1	5.08087	5.35115	3.89665	3.32113	3.38035	1	1	1	1	1
chr11:115274295-115274367"	"n-Tr14	chr11_1022_tRNAArg_CCT+	"<1.5Kbp from RNAP-III"	"tRNA"	1	5.21135	4.90631	4.74114	2.62364	2.32053	1	1	1	1	1
chr11:115274618-115274690"	"n-Tr12	chr11_1234_tRNAArg_CCT-	"<1.5Kbp from RNAP-III"	"tRNA"	1	4.63163	4.90299	4.58678	2.7367	2.58052	1	1	1	1	1
chr11:115275093-115275165"	"n-Tr18	chr11_1023_tRNAArg_TCG+	"<1.5Kbp from RNAP-III"	"tRNA"	1	5.35454	5.08888	4.05433	2.75305	2.68289	1	1	1	1	1
chr11:116277293-116277365"	"n-Ta3	chr11_1203_tRNAAla_AGC-	">1.5Kbp from RNAP-III and >2.65Kbp from RNAP-II"	"tRNA"	0	-0.241196	-0.481826	-0.789656	-0.623887	-0.368353	0	0	0	0	0
chr11:121825376-121825448"	"n-Tm1	chr11_1132_tRNAMet_CAT-	">1.5Kbp from RNAP-III and >2.65Kbp from RNAP-II"	"tRNA"	0	-0.0420123	-0.551825	-0.795881	-0.739343	-0.366996	0	0	0	0	0
chr12:43516062-43516133"	"n-Te2	chr12_886_tRNAGlu_CTC-	">1.5Kbp from RNAP-III and >2.65Kbp from RNAP-II"	"tRNA"	0	-0.0485974	-0.284917	-1.3279	-0.565868	-0.717722	0	0	0	0	0
chr12:72070107-72070179"	"n-Tk17	chr12_790_tRNALys_CTT-	">1.5Kbp from RNAP-III and >2.65Kbp from RNAP-II"	"tRNA"	1	4.55446	5.09455	5.48727	1.07548	1.84438	1	1	1	1	1
chr12:112083548-112083621"	"n-Ti6	chr12_470_tRNAIle_AAT+	">1.5Kbp from RNAP-III and <2.65Kbp from RNAP-II"	"tRNA"	1	4.56933	4.6455	4.53998	0.429313	0.569471	1	1	1	0	0
chr13:4223394-4223466"	"n-Tk6	chr13_1041_tRNALys_CTT-	">1.5Kbp from RNAP-III and >2.65Kbp from RNAP-II"	"tRNA"	0	-0.190083	-0.240072	-0.784309	-0.190525	-0.12899	0	0	0	0	0
chr13:21252654-21252725"	"n-Te11	chr13_1001_tRNAGlu_CTC-	"<1.5Kbp from RNAP-III"	"tRNA"	0	5.1214	4.56611	4.60955	-0.478887	-0.0380515	1	1	1	0	0
chr13:21253274-21253346"	"n-Tf4	chr13_60_tRNAPhe_GAA+	"<1.5Kbp from RNAP-III"	"tRNA"	0	4.44341	4.63522	3.99043	-0.297916	-0.12784	1	1	1	0	0
chr13:21259473-21259545"	"n-Tm14	chr13_61_tRNAMet_CAT+	"<1.5Kbp from RNAP-III"	"tRNA"	0	2.63775	3.50255	4.25484	-0.559074	-0.148979	1	1	1	0	0
chr13:21259944-21260016"	"n-Tk28	chr13_1000_tRNALys_TTT-	"<1.5Kbp from RNAP-III"	"tRNA"	0	5.07918	5.11821	4.79529	-0.526987	-0.160824	1	1	1	0	0
chr13:21261556-21261628"	"n-Tm15	chr13_999_tRNAMet_CAT-	"<1.5Kbp from RNAP-III"	"tRNA"	0	4.92878	4.73122	4.46924	-0.462173	-0.0199903	1	1	1	0	0
chr13:21261905-21261986"	"n-Tl7	chr13_62_tRNALeu_AAG+	"<1.5Kbp from RNAP-III"	"tRNA"	0	4.58269	3.85563	4.09598	-0.586671	-0.127416	1	1	1	0	0
chr13:21262075-21262156"	"n-Tl5	chr13_63_tRNALeu_AAG+	"<1.5Kbp from RNAP-III"	"tRNA"	0	4.67482	4.11463	3.74586	-0.577542	-0.195059	1	1	1	0	0
chr13:21264220-21264291"	"n-Tq7	chr13_64_tRNAGln_CTG+	"<1.5Kbp from RNAP-III"	"tRNA"	0	4.6373	4.18163	3.2674	-0.546207	-0.502102	1	1	1	0	0
chr13:21264706-21264811"	"n-Tl9	chr13_998_tRNALeu_CAA_I-	"<1.5Kbp from RNAP-III"	"tRNA"	0	3.02443	3.0259	3.22503	-0.585593	-0.289352	1	1	1	0	0
chr13:21292073-21292177"	"n-Tl10	chr13_65_tRNALeu_CAA_I+	">1.5Kbp from RNAP-III and >2.65Kbp from RNAP-II"	"tRNA"	1	5.75768	5.22166	5.03246	-0.202891	-0.147839	1	1	1	0	0
chr13:21307327-21307399"	"n-Tr9	chr13_997_tRNAArg_CCG-	">1.5Kbp from RNAP-III and >2.65Kbp from RNAP-II"	"tRNA"	0	4.47446	4.02861	1.59858	-0.635125	-0.332149	1	1	1	0	0
chr13:21314455-21314526"	"n-Ta16	chr13_66_tRNAAla_AGC+	">1.5Kbp from RNAP-III and >2.65Kbp from RNAP-II"	"tRNA"	0	4.7211	4.47956	4.37592	-0.647607	0.572737	1	1	1	0	0
chr13:21325914-21325985"	"n-Ta17	chr13_67_tRNAAla_AGC+	">1.5Kbp from RNAP-III and >2.65Kbp from RNAP-II"	"tRNA"	0	5.23931	4.60213	3.89175	-0.182365	-0.760554	1	1	1	0	0
chr13:21332814-21332885"	"n-Ta40	chr13_68_tRNAAla_TGC+	">1.5Kbp from RNAP-III and >2.65Kbp from RNAP-II"	"tRNA"	0	1.40028	1.30042	-1.64812	-0.647471	-0.6884	1	0	0	0	0
chr13:21334439-21334510"	"n-Ta18	chr13_69_tRNAAla_AGC+	">1.5Kbp from RNAP-III and >2.65Kbp from RNAP-II"	"tRNA"	0	0.20906	0.117938	-0.670643	-0.602021	-0.637157	0	0	0	0	0
chr13:21341063-21341136"	"n-Tt3	chr13_996_tRNAThr_AGT-	">1.5Kbp from RNAP-III and >2.65Kbp from RNAP-II"	"tRNA"	0	0.36948	0.842324	-1.27118	-0.621718	-0.706106	0	0	0	0	0
chr13:21346089-21346160"	"n-Ta28	chr13_70_tRNAAla_CGC+	">1.5Kbp from RNAP-III and >2.65Kbp from RNAP-II"	"tRNA"	0	1.56908	1.57414	0.412384	-0.407998	-0.553258	1	1	0	0	0
chr13:21351637-21351708"	"n-Ta19	chr13_71_tRNAAla_AGC+	">1.5Kbp from RNAP-III and >2.65Kbp from RNAP-II"	"tRNA"	0	2.46661	2.96187	1.5019	-0.657476	-0.134129	1	1	1	0	0
chr13:21356449-21356522"	"n-Tt11	chr13_72_tRNAThr_CGT+	">1.5Kbp from RNAP-III and >2.65Kbp from RNAP-II"	"tRNA"	0	1.96891	1.5846	4.09707	0.396981	0.602548	1	1	1	0	0
chr13:21360338-21360409"	"n-Tq13	chr13_995_tRNAGln_TTG-	">1.5Kbp from RNAP-III and >2.65Kbp from RNAP-II"	"tRNA"	0	0.74839	1.25581	-0.394823	-0.397225	0.0417493	0	0	0	0	0
chr13:21367825-21367898"	"n-Tt18	chr13_73_tRNAThr_TGT+	">1.5Kbp from RNAP-III and >2.65Kbp from RNAP-II"	"tRNA"	0	0.364464	1.26213	0.608486	-0.365048	0.0167139	0	0	0	0	0
chr13:21371565-21371637"	"n-Tr16	chr13_74_tRNAArg_TCG+	">1.5Kbp from RNAP-III and >2.65Kbp from RNAP-II"	"tRNA"	0	1.36574	2.40107	0.716808	-0.377053	-0.127158	1	1	0	0	0
chr13:21414682-21414755"	"n-Tt13	chr13_75_tRNAThr_CGT+	">1.5Kbp from RNAP-III and <2.65Kbp from RNAP-II"	"tRNA"	0	1.45965	2.2945	0.272212	-0.520031	-0.768623	1	1	0	0	0
chr13:21418586-21418658"	"n-Tm13	chr13_994_tRNAMet_CAT-	">1.5Kbp from RNAP-III and >2.65Kbp from RNAP-II"	"tRNA"	0	4.10847	3.85225	3.23902	-0.46002	-0.220037	1	1	1	0	0
chr13:21584714-21584795"	"n-Ts16	chr13_992_tRNASer_GCT-	">1.5Kbp from RNAP-III and <2.65Kbp from RNAP-II"	"tRNA"	0	0.268032	-0.429994	-1.24394	-0.426024	-0.850768	0	0	0	0	0
chr13:21802449-21802519"	"n-Tg28	chr13_77_tRNAGly_GCC+	"<1.5Kbp from RNAP-III"	"tRNA"	0	5.23181	4.65038	5.48742	-0.187626	0.37358	1	1	1	0	0
chr13:21802863-21802934"	"n-Tm7	chr13_78_tRNAMetInit_CAT+	"<1.5Kbp from RNAP-III"	"tRNA"	0	5.22722	5.46786	5.47501	-0.0602196	0.424461	1	1	1	0	0
chr13:21887668-21887750"	"n-Tsta1	chr13_79_tRNASup_TTA+	">1.5Kbp from RNAP-III and >2.65Kbp from RNAP-II"	"tRNA"	0	0.0525598	0.078588	-0.664567	-0.71416	-0.691371	0	0	0	0	0
chr13:21939891-21939973"	"n-Tl24	chr13_991_tRNALeu_TAA-	">1.5Kbp from RNAP-III and >2.65Kbp from RNAP-II"	"tRNA"	0	1.07402	0.787954	-0.678154	-0.620012	-0.528012	1	0	0	0	0
chr13:21947189-21947262"	"n-Ti11	chr13_990_tRNAIle_AAT-	"<1.5Kbp from RNAP-III"	"tRNA"	0	3.90254	4.05354	2.81743	-0.543427	-0.659673	1	1	1	0	0
chr13:21947890-21947963"	"n-Tt4	chr13_81_tRNAThr_AGT+	"<1.5Kbp from RNAP-III"	"tRNA"	0	3.19713	3.63997	2.81633	-0.758843	-0.553066	1	1	1	0	0
chr13:21973902-21973975"	"n-Ti10	chr13_989_tRNAIle_AAT-	"<1.5Kbp from RNAP-III"	"tRNA"	0	3.97808	3.46172	3.06914	-0.579545	-0.686092	1	1	1	0	0
chr13:21974754-21974826"	"n-Tf1	chr13_988_tRNAPhe_GAA-	"<1.5Kbp from RNAP-III"	"tRNA"	0	3.99158	3.942	3.51713	-0.523509	-0.812496	1	1	1	0	0
chr13:21988807-21988900"	"n-Ti14	chr13_987_tRNAIle_TAT_I-	">1.5Kbp from RNAP-III and <2.65Kbp from RNAP-II"	"tRNA"	0	-0.0920345	0.549333	-0.58278	-0.67523	-0.740067	0	0	0	0	0
chr13:21998980-21999051"	"n-Tm2	chr13_82_tRNAMet_CAT+	"<1.5Kbp from RNAP-III"	"tRNA"	0	0.113899	-0.289199	-0.788967	-0.39892	-0.769028	0	0	0	0	0
chr13:21999809-21999881"	"n-Tk23	chr13_83_tRNALys_TTT+	"<1.5Kbp from RNAP-III"	"tRNA"	0	0.364563	0.47119	-0.801178	-0.550047	-0.34448	0	0	0	0	0
chr13:22003182-22003253"	"n-Td11	chr13_84_tRNAAsp_GTC+	">1.5Kbp from RNAP-III and >2.65Kbp from RNAP-II"	"tRNA"	0	0.507988	0.597251	-1.172	-0.504603	-0.969728	0	0	0	0	0
chr13:22006707-22006812"	"n-Tl11	chr13_85_tRNALeu_CAA_I+	">1.5Kbp from RNAP-III and >2.65Kbp from RNAP-II"	"tRNA"	0	1.42569	1.3455	1.35556	-0.346726	-0.339048	1	1	0	0	0
chr13:22009031-22009116"	"n-Tr23	chr13_985_tRNAArg_TCT_I-	">1.5Kbp from RNAP-III and >2.65Kbp from RNAP-II"	"tRNA"	0	0.382628	0.438469	-0.0703151	-0.550068	-1.03957	0	0	0	0	0
chr13:22011084-22011165"	"n-Ts5	chr13_86_tRNASer_AGA+	"<1.5Kbp from RNAP-III"	"tRNA"	0	3.47993	2.93194	2.48908	-0.747299	-0.813741	1	1	1	0	0
chr13:22012069-22012140"	"n-Tq10	chr13_87_tRNAGln_CTG+	"<1.5Kbp from RNAP-III"	"tRNA"	0	2.44645	2.308	0.650776	-0.481174	-0.355811	1	1	0	0	0
chr13:22016804-22016885"	"n-Ts25	chr13_984_tRNASer_TGA-	">1.5Kbp from RNAP-III and >2.65Kbp from RNAP-II"	"tRNA"	0	0.454775	1.3593	-0.610264	-0.785349	-0.327294	0	1	0	0	0
chr13:22019726-22019807"	"n-Ts6	chr13_88_tRNASer_AGA+	">1.5Kbp from RNAP-III and >2.65Kbp from RNAP-II"	"tRNA"	0	0.201756	0.396149	-0.402707	-0.608194	-0.118727	0	0	0	0	0
chr13:22023038-22023109"	"n-Tm10	chr13_983_tRNAMetInit_CAT-	">1.5Kbp from RNAP-III and >2.65Kbp from RNAP-II"	"tRNA"	0	0.445546	0.656913	-0.772565	-0.358225	-0.188124	0	0	0	0	0
chr13:22025830-22025901"	"n-Tq8	chr13_982_tRNAGln_CTG-	"<1.5Kbp from RNAP-III"	"tRNA"	0	0.543292	0.384214	-0.179329	-0.6424	-0.653389	0	0	0	0	0
chr13:22027366-22027437"	"n-Td13	chr13_981_tRNAAsp_GTC-	"<1.5Kbp from RNAP-III"	"tRNA"	0	2.37073	1.91335	-0.0924975	-0.268117	-0.789093	1	1	0	0	0
chr13:22028963-22029044"	"n-Ts10	chr13_980_tRNASer_AGA-	">1.5Kbp from RNAP-III and >2.65Kbp from RNAP-II"	"tRNA"	0	2.23256	1.87981	0.34602	-0.067218	-0.547689	1	1	0	0	0
chr13:22032188-22032259"	"n-Td12	chr13_979_tRNAAsp_GTC-	"<1.5Kbp from RNAP-III"	"tRNA"	0	4.1432	4.50576	3.79108	-0.69332	-0.507697	1	1	1	0	0
chr13:22032783-22032864"	"n-Ts8	chr13_978_tRNASer_AGA-	"<1.5Kbp from RNAP-III"	"tRNA"	0	4.29414	3.93554	3.7495	-0.784596	-0.445035	1	1	1	0	0
chr13:22063657-22063729"	"n-Tk22	chr13_89_tRNALys_TTT+	">1.5Kbp from RNAP-III and >2.65Kbp from RNAP-II"	"tRNA"	0	0.676475	0.944283	-0.981335	-0.233639	-0.294737	0	0	0	0	0
chr13:22066901-22066972"	"n-Tm8	chr13_90_tRNAMetInit_CAT+	">1.5Kbp from RNAP-III and >2.65Kbp from RNAP-II"	"tRNA"	0	5.6424	4.91594	5.01482	0.361534	0.721783	1	1	1	0	0
chr13:22086059-22086140"	"n-Ts22	chr13_976_tRNASer_GCT-	">1.5Kbp from RNAP-III and >2.65Kbp from RNAP-II"	"tRNA"	0	1.68099	1.57584	-0.403524	-0.510029	-0.415805	1	1	0	0	0
chr13:22088450-22088521"	"n-Tq1	chr13_975_tRNAGln_CTG-	">1.5Kbp from RNAP-III and >2.65Kbp from RNAP-II"	"tRNA"	0	1.35182	1.86814	0.0954528	-0.792073	-0.495058	1	1	0	0	0
chr13:22107660-22107732"	"n-Tv3	chr13_974_tRNAVal_AAC-	">1.5Kbp from RNAP-III and <2.65Kbp from RNAP-II"	"tRNA"	0	4.38704	4.21279	0.469782	-0.579873	-0.124445	1	1	0	0	0
chr13:22113013-22113085"	"n-Tr1	chr13_973_tRNAArg_ACG-	"<1.5Kbp from RNAP-III"	"tRNA"	0	5.22344	4.81932	5.21909	-0.00252411	0.304128	1	1	1	0	0
chr13:22114288-22114369"	"n-Ts12	chr13_972_tRNASer_CGA-	"<1.5Kbp from RNAP-III"	"tRNA"	0	4.53084	4.60266	4.3805	-0.235187	-0.460103	1	1	1	0	0
chr13:22118417-22118489"	"n-Tv16	chr13_91_tRNAVal_CAC+	">1.5Kbp from RNAP-III and <2.65Kbp from RNAP-II"	"tRNA"	0	3.58312	3.39697	3.76957	-0.557648	-0.887648	1	1	1	0	0
chr13:22121092-22121165"	"n-Ti7	chr13_92_tRNAIle_AAT+	"<1.5Kbp from RNAP-III"	"tRNA"	0	4.80715	4.6677	3.18083	-0.499889	0.0694108	1	1	1	0	0
chr13:22121969-22122042"	"n-Tt1	chr13_971_tRNAThr_AGT-	"<1.5Kbp from RNAP-III"	"tRNA"	0	0.276563	0.403382	1.39663	-0.217923	-0.543012	0	0	1	0	0
chr13:22142555-22142636"	"n-Ts19	chr13_970_tRNASer_GCT-	">1.5Kbp from RNAP-III and >2.65Kbp from RNAP-II"	"tRNA"	1	4.08967	3.74769	4.37758	-0.363323	-0.426116	1	1	1	0	0
chr13:23362290-23362385"	"n-Ti15	chr13_969_tRNAIle_TAT_I-	">1.5Kbp from RNAP-III and <2.65Kbp from RNAP-II"	"tRNA"	0	-0.291045	-0.213911	-0.239887	-0.256361	-0.063704	0	0	0	0	0
chr13:23377270-23377342"	"n-Tv4	chr13_93_tRNAVal_AAC+	"<1.5Kbp from RNAP-III"	"tRNA"	0	0.345938	0.536841	0.764614	-0.830937	-0.677823	0	0	0	0	0
chr13:23377518-23377590"	"n-Ta10	chr13_94_tRNAAla_AGC+	"<1.5Kbp from RNAP-III"	"tRNA"	0	0.957492	0.95259	1.04818	-0.798656	-0.981907	1	0	0	0	0
chr13:23390650-23390722"	"n-Tv6	chr13_95_tRNAVal_AAC+	"<1.5Kbp from RNAP-III"	"tRNA"	0	1.34856	1.54066	1.36933	-0.825044	-0.431699	1	1	1	0	0
chr13:23390930-23391002"	"n-Ta11	chr13_96_tRNAAla_AGC+	"<1.5Kbp from RNAP-III"	"tRNA"	0	0.304268	1.36388	1.85461	-0.854847	-0.58851	0	1	1	0	0
chr13:23391991-23392063"	"n-Tv12	chr13_97_tRNAVal_CAC+	"<1.5Kbp from RNAP-III"	"tRNA"	0	1.65665	1.83477	1.75199	-0.739078	-0.877842	1	1	1	0	0
chr13:23399498-23399570"	"n-Tv19	chr13_98_tRNAVal_CAC+	"<1.5Kbp from RNAP-III"	"tRNA"	0	0.177602	1.10167	-0.628956	-0.787639	-0.449298	0	0	0	0	0
chr13:23400921-23400994"	"n-Ti9	chr13_968_tRNAIle_AAT-	"<1.5Kbp from RNAP-III"	"tRNA"	0	1.07718	1.75582	0.988254	-0.607398	0.0781456	1	1	0	0	0
chr13:23409335-23409407"	"n-Tm12	chr13_99_tRNAMet_CAT+	">1.5Kbp from RNAP-III and <2.65Kbp from RNAP-II"	"tRNA"	0	0.790911	0.660328	-0.52398	-0.253561	-0.540056	0	0	0	0	0
chr13:23488929-23489002"	"n-Ti3	chr13_100_tRNAIle_AAT+	">1.5Kbp from RNAP-III and >2.65Kbp from RNAP-II"	"tRNA"	1	0.138691	0.883339	0.802967	-0.599751	-0.0133229	0	0	0	0	0
chr13:23492664-23492736"	"n-Ta12	chr13_966_tRNAAla_AGC-	"<1.5Kbp from RNAP-III"	"tRNA"	0	0.612822	1.20574	0.861808	-0.910244	-0.583035	0	0	0	0	0
chr13:23492942-23493014"	"n-Tv2	chr13_965_tRNAVal_AAC-	"<1.5Kbp from RNAP-III"	"tRNA"	0	0.716253	1.14006	2.41918	-0.884977	-0.484745	0	0	1	0	0
chr13:23503946-23504018"	"n-Tv10	chr13_964_tRNAVal_CAC-	"<1.5Kbp from RNAP-III"	"tRNA"	0	0.0236638	0.316954	0.199274	-0.44138	-1.02483	0	0	0	0	0
chr13:23504810-23504882"	"n-Ta7	chr13_963_tRNAAla_AGC-	"<1.5Kbp from RNAP-III"	"tRNA"	0	0.191547	0.179747	0.1258	-0.356184	-1.41805	0	0	0	0	0
chr13:23505117-23505189"	"n-Tv5	chr13_962_tRNAVal_AAC-	"<1.5Kbp from RNAP-III"	"tRNA"	0	0.946834	0.377595	-0.168691	-0.414923	-1.24046	1	0	0	0	0
chr13:23517515-23517603"	"n-Ty3	chr13_961_tRNATyr_GTA_I-	"<1.5Kbp from RNAP-III"	"tRNA"	0	2.71441	3.16293	1.06123	-0.100301	0.0313753	1	1	0	0	0
chr13:23518374-23518461"	"n-Ty4	chr13_101_tRNATyr_GTA_I+	"<1.5Kbp from RNAP-III"	"tRNA"	0	2.42657	2.31848	-0.0521997	-0.140621	0.232459	1	1	0	0	0
chr13:23518964-23519049"	"n-Ty5	chr13_960_tRNATyr_GTA_I-	"<1.5Kbp from RNAP-III"	"tRNA"	0	1.26623	0.704368	-0.248835	-0.526369	-0.234366	1	0	0	0	0
chr13:23520607-23520695"	"n-Ty6	chr13_959_tRNATyr_GTA_I-	">1.5Kbp from RNAP-III and <2.65Kbp from RNAP-II"	"tRNA"	0	0.0825449	0.288099	-0.144894	-0.248134	-0.475297	0	0	0	0	0
chr13:23523281-23523353"	"n-Ta13	chr13_102_tRNAAla_AGC+	">1.5Kbp from RNAP-III and <2.65Kbp from RNAP-II"	"tRNA"	0	4.74417	4.78541	4.96639	0.472827	0.697027	1	1	1	0	0
chr13:23524859-23524946"	"n-Ty7	chr13_958_tRNATyr_GTA_I-	">1.5Kbp from RNAP-III and <2.65Kbp from RNAP-II"	"tRNA"	0	4.29386	4.20894	3.46049	0.366306	0.480806	1	1	1	0	0
chr13:23528209-23528281"	"n-Tk11	chr13_103_tRNALys_CTT+	"<1.5Kbp from RNAP-III"	"tRNA"	0	5.20704	4.29294	3.57655	-0.461576	-0.329305	1	1	1	0	0
chr13:23528863-23528934"	"n-Tp3	chr13_957_tRNAPro_AGG-	"<1.5Kbp from RNAP-III"	"tRNA"	0	4.09251	4.03777	4.91764	-0.285389	-0.0615614	1	1	1	0	0
chr13:23529978-23530051"	"n-Ti8	chr13_956_tRNAIle_AAT-	"<1.5Kbp from RNAP-III"	"tRNA"	0	5.46209	5.42283	4.75496	-0.462906	-0.159683	1	1	1	0	0
chr13:23530566-23530637"	"n-Ta29	chr13_955_tRNAAla_CGC-	"<1.5Kbp from RNAP-III"	"tRNA"	0	4.4991	4.39465	3.41178	-0.239018	-0.49179	1	1	1	0	0
chr13:23538011-23538083"	"n-Tv17	chr13_954_tRNAVal_CAC-	"<1.5Kbp from RNAP-III"	"tRNA"	1	4.54142	4.30804	5.51549	0.768423	1.06073	1	1	1	0	0
chr13:23538661-23538733"	"n-Tr5	chr13_953_tRNAArg_ACG-	"<1.5Kbp from RNAP-III"	"tRNA"	1	3.76593	3.31783	4.34678	0.35464	0.379035	1	1	1	0	0
chr13:23542491-23542564"	"n-Tt6	chr13_104_tRNAThr_AGT+	">1.5Kbp from RNAP-III and <2.65Kbp from RNAP-II"	"tRNA"	0	4.76302	4.64652	3.79103	-0.575941	-0.105992	1	1	1	0	0
chr13:23545301-23545383"	"n-Tl22	chr13_952_tRNALeu_CAG-	">1.5Kbp from RNAP-III and >2.65Kbp from RNAP-II"	"tRNA"	0	5.34377	4.59591	4.33045	-0.195964	-0.341543	1	1	1	0	0
chr13:23555404-23555475"	"n-Te15	chr13_105_tRNAGlu_TTC+	">1.5Kbp from RNAP-III and <2.65Kbp from RNAP-II"	"tRNA"	1	3.07247	3.49405	2.77732	-0.473298	-0.325854	1	1	1	0	0
chr13:23558945-23559034"	"n-Ty8	chr13_106_tRNATyr_GTA_I+	">1.5Kbp from RNAP-III and <2.65Kbp from RNAP-II"	"tRNA"	0	3.83844	4.53306	0.553632	-0.428157	-0.00173625	1	1	0	0	0
chr13:23589975-23590046"	"n-Tw3	chr13_107_tRNATrp_CCA+	">1.5Kbp from RNAP-III and >2.65Kbp from RNAP-II"	"tRNA"	0	1.4209	1.91892	0.989556	-0.722921	0.00977881	1	1	0	0	0
chr13:23591949-23592020"	"n-Tm5	chr13_108_tRNAMetInit_CAT+	"<1.5Kbp from RNAP-III"	"tRNA"	0	1.33965	1.4986	-0.631904	-0.397879	-0.0926709	1	1	0	0	0
chr13:23592391-23592463"	"n-Tr4	chr13_951_tRNAArg_ACG-	"<1.5Kbp from RNAP-III"	"tRNA"	0	0.766595	0.75007	-0.532807	-0.235862	-0.0151258	0	0	0	0	0
chr13:23592826-23592907"	"n-Ts7	chr13_950_tRNASer_AGA-	"<1.5Kbp from RNAP-III"	"tRNA"	0	2.0636	2.15274	-0.536293	-0.184134	-0.0232542	1	1	0	0	0
chr13:23595849-23595921"	"n-Tr17	chr13_949_tRNAArg_TCG-	">1.5Kbp from RNAP-III and >2.65Kbp from RNAP-II"	"tRNA"	0	3.27789	3.48388	0.0488419	-0.426159	-0.0280736	1	1	0	0	0
chr13:23598388-23598459"	"n-Tw4	chr13_109_tRNATrp_CCA+	">1.5Kbp from RNAP-III and >2.65Kbp from RNAP-II"	"tRNA"	0	3.98319	3.74381	2.37099	-0.496412	-0.464699	1	1	1	0	0
chr13:23609072-23609142"	"n-Tg27	chr13_110_tRNAGly_GCC+	"<1.5Kbp from RNAP-III"	"tRNA"	0	5.0464	4.72606	4.22158	-0.29366	0.0916498	1	1	1	0	0
chr13:23609561-23609632"	"n-Tm6	chr13_111_tRNAMetInit_CAT+	"<1.5Kbp from RNAP-III"	"tRNA"	0	5.02518	4.52035	4.46999	-0.394074	0.0529171	1	1	1	0	0
chr13:23610015-23610096"	"n-Ts24	chr13_112_tRNASer_TGA+	"<1.5Kbp from RNAP-III"	"tRNA"	0	4.06374	3.92669	4.49072	-0.308674	-0.00877489	1	1	1	0	0
chr13:23610919-23610990"	"n-Tq14	chr13_113_tRNAGln_TTG+	"<1.5Kbp from RNAP-III"	"tRNA"	0	4.68563	4.70572	4.05902	-0.387868	0.30524	1	1	1	0	0
chr13:23611482-23611553"	"n-Tq15	chr13_114_tRNAGln_TTG+	"<1.5Kbp from RNAP-III"	"tRNA"	0	4.03546	4.22168	3.0468	-0.146094	-0.153541	1	1	1	0	0
chr13:23613739-23613820"	"n-Ts18	chr13_115_tRNASer_GCT+	">1.5Kbp from RNAP-III and >2.65Kbp from RNAP-II"	"tRNA"	0	4.25752	3.84231	0.442234	-0.690379	-0.389709	1	1	0	0	0
chr13:23618325-23618397"	"n-Tr15	chr13_948_tRNAArg_TCG-	">1.5Kbp from RNAP-III and <2.65Kbp from RNAP-II"	"tRNA"	0	4.39328	4.41666	2.36933	-0.633189	-0.411475	1	1	1	0	0
chr13:23622217-23622288"	"n-Tm9	chr13_947_tRNAMetInit_CAT-	">1.5Kbp from RNAP-III and <2.65Kbp from RNAP-II"	"tRNA"	1	4.78336	4.67573	5.17839	4.52748	4.73275	1	1	1	1	1
chr14:51683558-51683639"	"n-Tl8	chr14_188_tRNALeu_AAG+	"<1.5Kbp from RNAP-III"	"tRNA"	0	5.56142	5.62043	5.65268	0.530016	1.20788	1	1	1	0	0
chr14:51684489-51684560"	"n-Tp4	chr14_705_tRNAPro_AGG-	"<1.5Kbp from RNAP-III"	"tRNA"	0	4.9405	5.27661	5.69593	0.166865	0.827665	1	1	1	0	0
chr14:51684843-51684915"	"n-Tt17	chr14_704_tRNAThr_TGT-	"<1.5Kbp from RNAP-III"	"tRNA"	0	5.2255	5.56497	5.55395	0.0644385	0.63692	1	1	1	0	0
chr14:51702505-51702586"	"n-Tl28	chr14_703_tRNALeu_TAG-	">1.5Kbp from RNAP-III and >2.65Kbp from RNAP-II"	"tRNA"	0	3.29112	2.97903	4.39436	1.29198	1.26728	1	1	1	1	0
chr14:51708325-51708397"	"n-Tt15	chr14_190_tRNAThr_TGT+	"<1.5Kbp from RNAP-III"	"tRNA"	0	4.89538	4.61954	5.24554	1.19306	1.84122	1	1	1	1	1
chr14:51709164-51709253"	"n-Ty10	chr14_191_tRNATyr_GTA_I+	"<1.5Kbp from RNAP-III"	"tRNA"	0	4.9432	5.67427	5.47612	2.69482	3.06537	1	1	1	1	1
chr14:51710322-51710393"	"n-Tp15	chr14_192_tRNAPro_TGG+	"<1.5Kbp from RNAP-III"	"tRNA"	0	4.10302	4.10862	5.38241	3.34345	3.34265	1	1	1	1	1
chr14:55136533-55136605"	"n-Tr6	chr14_209_tRNAArg_ACG+	">1.5Kbp from RNAP-III and <2.65Kbp from RNAP-II"	"tRNA"	1	5.31096	5.3162	4.38817	1.42733	1.57273	1	1	1	1	1
chr14:59436990-59437063"	"n-Tt2	chr14_628_tRNAThr_AGT-	">1.5Kbp from RNAP-III and <2.65Kbp from RNAP-II"	"tRNA"	0	-0.22669	-0.0395379	-0.943923	-0.627108	-0.380086	0	0	0	0	0
chr14:76552581-76552652"	"n-Te16	chr14_347_tRNAGlu_TTC+	">1.5Kbp from RNAP-III and >2.65Kbp from RNAP-II"	"tRNA"	0	4.93065	4.642	4.57032	2.10802	1.47895	1	1	1	1	1
chr14:79881475-79881546"	"n-Te14	chr14_359_tRNAGlu_TTC+	">1.5Kbp from RNAP-III and <2.65Kbp from RNAP-II"	"tRNA"	1	3.8238	3.85862	6.80509	3.97691	4.15526	1	1	1	1	1
chr14:118488747-118488819"	"n-Tf5	chr14_457_tRNAPhe_GAA-	">1.5Kbp from RNAP-III and >2.65Kbp from RNAP-II"	"tRNA"	0	2.98743	2.78108	4.92976	0.353129	0.385512	1	1	1	0	0
chr15:16205705-16205778"	"n-Tn2	chr15_1013_tRNAAsn_GTT-	">1.5Kbp from RNAP-III and >2.65Kbp from RNAP-II"	"tRNA"	0	0.256524	-0.0753808	-1.45842	-0.403387	-0.606665	0	0	0	0	0
chr15:57807538-57807610"	"n-Tm16	chr15_913_tRNAMet_CAT-	">1.5Kbp from RNAP-III and >2.65Kbp from RNAP-II"	"tRNA"	0	4.8894	4.81903	4.74018	1.12042	1.37069	1	1	1	1	0
chr15:69227053-69227124"	"n-Tm3	chr15_876_tRNAMet_CAT-	">1.5Kbp from RNAP-III and >2.65Kbp from RNAP-II"	"tRNA"	0	0.130746	-0.286125	-0.974562	-0.489582	-1.16745	0	0	0	0	0
chr15:88471962-88472034"	"n-Tm4	chr15_355_tRNAMet_CAT+	">1.5Kbp from RNAP-III and >2.65Kbp from RNAP-II"	"tRNA"	0	0.116252	0.760233	-0.908472	-0.157822	-0.369142	0	0	0	0	0
chr16:3012009-3012080"	"n-Tl2	chr16_829_tRNALeu_AAG-	">1.5Kbp from RNAP-III and >2.65Kbp from RNAP-II"	"tRNA"	0	-0.281953	-0.206745	-1.23079	-0.87372	-0.812475	0	0	0	0	0
chr16:3449838-3449909"	"n-Tl1	chr16_4_tRNALeu_AAG+	">1.5Kbp from RNAP-III and >2.65Kbp from RNAP-II"	"tRNA"	0	-0.2644	-0.397404	-1.40317	-0.738265	-0.322497	0	0	0	0	0
chr16:13437416-13437487"	"n-Tt14	chr16_50_tRNAThr_CGT+	">1.5Kbp from RNAP-III and >2.65Kbp from RNAP-II"	"tRNA"	1	4.32643	4.56702	4.3172	-0.432583	-0.531261	1	1	1	0	0
chr16:16854357-16854429"	"n-Tk3	chr16_76_tRNALys_CTT+	">1.5Kbp from RNAP-III and >2.65Kbp from RNAP-II"	"tRNA"	0	0.339818	0.724054	-0.711619	-0.681602	-0.190084	0	0	0	0	0
chr16:47250659-47250731"	"n-Tk2	chr16_267_tRNALys_CTT+	">1.5Kbp from RNAP-III and >2.65Kbp from RNAP-II"	"tRNA"	0	-0.302607	0.256936	-0.721731	-0.357064	-0.642954	0	0	0	0	0
chr16:75434424-75434497"	"n-Ti1	chr16_315_tRNAIle_AAT+	">1.5Kbp from RNAP-III and >2.65Kbp from RNAP-II"	"tRNA"	0	-0.051109	-0.245375	-1.01852	-0.46333	-0.189995	0	0	0	0	0
chr17:23670929-23671001"	"n-Tk13	chr17_82_tRNALys_CTT+	"<1.5Kbp from RNAP-III"	"tRNA"	0	1.41014	2.20876	1.00033	-0.740556	-0.0850688	1	1	0	0	0
chr17:23672299-23672371"	"n-Tk12	chr17_1000_tRNALys_CTT-	"<1.5Kbp from RNAP-III"	"tRNA"	0	1.67535	1.47345	0.324037	-0.412062	-0.4379	1	1	0	0	0
chr17:23675733-23675804"	"n-Tp11	chr17_998_tRNAPro_TGG-	">1.5Kbp from RNAP-III and >2.65Kbp from RNAP-II"	"tRNA"	0	0.355562	0.770525	-0.169891	-0.390357	-0.515319	0	0	0	0	0
chr17:23677882-23677953"	"n-Tp10	chr17_83_tRNAPro_CGG+	">1.5Kbp from RNAP-III and >2.65Kbp from RNAP-II"	"tRNA"	0	1.24832	1.9228	-0.156235	-0.402893	0.00519861	1	1	0	0	0
chr17:23683443-23683514"	"n-Tp16	chr17_996_tRNAPro_TGG-	"<1.5Kbp from RNAP-III"	"tRNA"	1	4.10537	5.02484	5.19027	1.59869	1.50766	1	1	1	1	1
chr17:23684327-23684399"	"n-Tk14	chr17_84_tRNALys_CTT+	"<1.5Kbp from RNAP-III"	"tRNA"	1	4.38296	4.69623	5.44968	1.83778	2.05888	1	1	1	1	1
chr17:23685735-23685807"	"n-Tr11	chr17_995_tRNAArg_CCT-	"<1.5Kbp from RNAP-III"	"tRNA"	0	4.55558	4.50641	1.96753	1.50666	1.09585	1	1	1	1	0
chr17:23687230-23687302"	"n-Tr8	chr17_994_tRNAArg_CCG-	"<1.5Kbp from RNAP-III"	"tRNA"	0	4.28219	4.26799	4.77071	3.24636	3.43379	1	1	1	1	1
chr17:26012033-26012103"	"n-Tg7	chr17_113_tRNAGly_CCC+	">1.5Kbp from RNAP-III and <2.65Kbp from RNAP-II"	"tRNA"	1	5.15449	4.79768	5.12576	3.23401	2.51586	1	1	1	1	1
chr17:56231424-56231495"	"n-Te4	chr17_720_tRNAGlu_CTC-	">1.5Kbp from RNAP-III and <2.65Kbp from RNAP-II"	"tRNA"	0	-0.164152	0.194009	-0.133638	0.745342	0.525926	0	0	0	0	0
chr17:59208131-59208203"	"n-Tv11	chr17_392_tRNAVal_CAC+	">1.5Kbp from RNAP-III and >2.65Kbp from RNAP-II"	"tRNA"	0	-0.137604	-0.155489	-0.443274	-0.482505	0.053674	0	0	0	0	0
chr17:71948611-71948682"	"n-Tc52	chr17_458_tRNACys_GCA+	">1.5Kbp from RNAP-III and <2.65Kbp from RNAP-II"	"tRNA"	1	2.4934	2.522	5.51105	2.0396	2.37421	1	1	1	1	1
chr17:84261284-84261376"	"n-Ti17	chr17_516_tRNAIle_TAT_I+	">1.5Kbp from RNAP-III and >2.65Kbp from RNAP-II"	"tRNA"	1	3.81217	3.86595	4.60528	1.42312	1.15334	1	1	1	1	0
chr18:46446083-46446154"	"n-Tt10	chr18_633_tRNAThr_CGT-	">1.5Kbp from RNAP-III and <2.65Kbp from RNAP-II"	"tRNA"	0	0.369401	-0.525583	-0.980694	-0.253767	-0.32947	0	0	0	0	0
chr19:3066556-3066627"	"n-Tl3	chr19_2_tRNALeu_AAG+	">1.5Kbp from RNAP-III and >2.65Kbp from RNAP-II"	"tRNA"	0	0	0	0	0	0	0	0	0	0	0
chr19:3576263-3576335"	"n-Ta9	chr19_8_tRNAAla_AGC+	">1.5Kbp from RNAP-III and <2.65Kbp from RNAP-II"	"tRNA"	1	4.18208	4.16055	5.04511	2.74985	2.88506	1	1	1	1	1
chr19:5038304-5038385"	"n-Ts20	chr19_711_tRNASer_GCT-	">1.5Kbp from RNAP-III and <2.65Kbp from RNAP-II"	"tRNA"	1	3.55291	3.12406	4.73173	1.01125	0.350337	1	1	1	0	0
chr19:12076726-12076798"	"n-Tf6	chr19_106_tRNAPhe_GAA+	">1.5Kbp from RNAP-III and >2.65Kbp from RNAP-II"	"tRNA"	0	4.26289	4.29862	0.534854	-0.601214	-0.199108	1	1	0	0	0
chr19:12080529-12080601"	"n-Tk29	chr19_107_tRNALys_TTT+	">1.5Kbp from RNAP-III and >2.65Kbp from RNAP-II"	"tRNA"	0	4.70193	4.6056	4.60447	0.934344	0.892484	1	1	1	0	0
chr19:12083035-12083107"	"n-Tf2	chr19_108_tRNAPhe_GAA+	"<1.5Kbp from RNAP-III"	"tRNA"	0	0.790109	1.38393	1.87296	-0.383583	0.0264429	0	1	1	0	0
chr19:12084186-12084258"	"n-Tk30	chr19_639_tRNALys_TTT-	"<1.5Kbp from RNAP-III"	"tRNA"	0	4.84448	4.6607	3.85528	2.80406	2.91523	1	1	1	1	1
chr19:12085576-12085658"	"n-Tl26	chr19_638_tRNALeu_TAA-	"<1.5Kbp from RNAP-III"	"tRNA"	0	4.85502	3.86547	4.8197	3.20912	2.82515	1	1	1	1	1
chr19:12086078-12086163"	"n-Tr21	chr19_637_tRNAArg_TCT_I-	"<1.5Kbp from RNAP-III"	"tRNA"	0	4.69003	4.56744	4.66159	1.02031	0.947283	1	1	1	0	0
chr19:12086421-12086493"	"n-Tv21	chr19_109_tRNAVal_TAC+	"<1.5Kbp from RNAP-III"	"tRNA"	0	4.68512	4.85746	4.54858	0.0869253	0.553049	1	1	1	0	0
chr19:12086756-12086828"	"n-Tv22	chr19_110_tRNAVal_TAC+	"<1.5Kbp from RNAP-III"	"tRNA"	0	3.17391	3.78406	4.75091	-0.0451903	0.675492	1	1	1	0	0
chrX:13436292-13436363"	"n-Tq11	chrX_936_tRNAGln_TTG-	">1.5Kbp from RNAP-III and >2.65Kbp from RNAP-II"	"tRNA"	0	-0.388814	-0.00856947	-0.979619	0.0102843	-0.608778	0	0	0	0	0
chrX:14279742-14279813"	"n-Tp13	chrX_931_tRNAPro_TGG-	">1.5Kbp from RNAP-III and >2.65Kbp from RNAP-II"	"tRNA"	0	-0.163839	-0.298605	-0.645519	-0.822446	-0.547647	0	0	0	0	0
chrX:53840716-53840788"	"n-Ta2	chrX_159_tRNAAla_AGC+	">1.5Kbp from RNAP-III and <2.65Kbp from RNAP-II"	"tRNA"	0	-0.0502194	-0.533345	-1.11544	0.29168	0.333379	0	0	0	0	0
chrX:108490826-108490898"	"n-Tr13	chrX_321_tRNAArg_CCT+	">1.5Kbp from RNAP-III and >2.65Kbp from RNAP-II"	"tRNA"	0	-0.101368	0.113198	-1.19855	-0.0894279	-0.950253	0	0	0	0	0
chrX:132730271-132730343"	"n-Tk19	chrX_643_tRNALys_CTT-	">1.5Kbp from RNAP-III and >2.65Kbp from RNAP-II"	"tRNA"	0	0.00869917	0.0417855	-0.85855	-0.179125	0.123655	0	0	0	0	0
chrX:132892141-132892212"	"n-Ta31	chrX_363_tRNAAla_TGC+	">1.5Kbp from RNAP-III and <2.65Kbp from RNAP-II"	"tRNA"	0	0.179979	0.0492918	-1.13629	-0.617705	-0.0349922	0	0	0	0	0
chrX:132902260-132902331"	"n-Ta23	chrX_364_tRNAAla_CGC+	">1.5Kbp from RNAP-III and <2.65Kbp from RNAP-II"	"tRNA"	0	0.0584247	0.301709	-0.506511	-0.537558	-0.0979823	0	0	0	0	0
chrX:132913905-132913976"	"n-Ta26	chrX_640_tRNAAla_CGC-	"<1.5Kbp from RNAP-III"	"tRNA"	0	-0.295934	0.12181	-0.694177	-0.848756	-0.460764	0	0	0	0	0
chrX:132915286-132915357"	"n-Ta35	chrX_366_tRNAAla_TGC+	"<1.5Kbp from RNAP-III"	"tRNA"	0	-0.142996	0.539768	-1.31739	-0.473156	-0.831881	0	0	0	0	0
chrX:132930061-132930132"	"n-Ta25	chrX_639_tRNAAla_CGC-	"<1.5Kbp from RNAP-III"	"tRNA"	0	-0.268603	-0.0469926	-0.555473	-0.697416	-0.429999	0	0	0	0	0
chrX:132931443-132931514"	"n-Ta36	chrX_368_tRNAAla_TGC+	"<1.5Kbp from RNAP-III"	"tRNA"	0	0.0601172	-0.134081	-1.13581	-0.536711	-0.76286	0	0	0	0	0
chrX:132936407-132936478"	"n-Ta24	chrX_369_tRNAAla_CGC+	">1.5Kbp from RNAP-III and >2.65Kbp from RNAP-II"	"tRNA"	0	-0.318046	0.608249	-0.742023	-0.668133	-0.151864	0	0	0	0	0
chrX:132964904-132964975"	"n-Ta33	chrX_637_tRNAAla_TGC-	">1.5Kbp from RNAP-III and <2.65Kbp from RNAP-II"	"tRNA"	0	-0.211629	-0.189564	-0.724524	-0.47357	-0.104193	0	0	0	0	0
chrX:133088264-133088335"	"n-Ta32	chrX_371_tRNAAla_TGC+	">1.5Kbp from RNAP-III and <2.65Kbp from RNAP-II"	"tRNA"	0	0.210965	-0.113006	-0.51244	0.12489	-0.434693	0	0	0	0	0
chrX:133102404-133102475"	"n-Ta21	chrX_636_tRNAAla_CGC-	"<1.5Kbp from RNAP-III"	"tRNA"	0	-0.181877	-0.120634	-0.894733	-0.654709	-0.242994	0	0	0	0	0
chrX:133103785-133103856"	"n-Ta37	chrX_372_tRNAAla_TGC+	"<1.5Kbp from RNAP-III"	"tRNA"	0	0.350996	-0.0411793	-1.35099	-0.170108	-0.516875	0	0	0	0	0
chrX:133104302-133104374"	"n-Ta20	chrX_373_tRNAAla_CGC+	"<1.5Kbp from RNAP-III"	"tRNA"	0	0.0243572	0.188544	-1.21265	-0.0700797	-0.129964	0	0	0	0	0
chrX:133124904-133124975"	"n-Ta30	chrX_375_tRNAAla_TGC+	">1.5Kbp from RNAP-III and <2.65Kbp from RNAP-II"	"tRNA"	0	0.0402236	-0.291906	-0.763155	-0.462196	-0.11816	0	0	0	0	0
chrX:157204042-157204114"	"n-Tv23	chrX_459_tRNAVal_TAC+	">1.5Kbp from RNAP-III and <2.65Kbp from RNAP-II"	"tRNA"	1	4.8044	4.28235	4.08679	-0.199692	-0.055654	1	1	1	0	0
chrX:157573066-157573148"	"n-Tl23	chrX_462_tRNALeu_TAA+	">1.5Kbp from RNAP-III and <2.65Kbp from RNAP-II"	"tRNA"	0	-0.15333	-0.219443	-1.09228	0.0359017	-0.764308	0	0	0	0	0
chrX:163347665-163347746"	"n-Ts3	chrX_493_tRNASer_AGA-	">1.5Kbp from RNAP-III and >2.65Kbp from RNAP-II"	"tRNA"	0	-0.0463863	0.148705	-0.0924245	-0.0269444	0.585318	0	0	0	0	0

## Sheet: SINE
Position	MGI.annotation	Pol III locus name	Annotated distance	Type	CpG island	"RPC4 replicate 1 [log2-ratio]"	"RPC4 replicate 2 [log2-ratio]"	"H3K4me3 replicate 2 [log2-ratio]"	"RPB2 replicate 1 [log2-ratio]"	"RPB2 replicate 2 [log2-ratio]"	"RPC4 peak replicate 1 (cutoff=0.84022)"	"RPC4 peak replicate 2 (cutoff=1.32783)"	"H3K4me3 peak replicate 2 (cutoff=1.36659)"	"RPB2 peak replicate 1 (cutoff=1.06842)"	"RPB2 peak replicate 2 (cutoff=1.3781)"
chr1:120246867-120247052"	"B2_Mm2_SINE_B2+	"B2_Mm2_SINE_B2+	">1.5Kbp from RNAP-III and >2.65Kbp from RNAP-II"	"SINE"	0	2.0282	1.28172	-1.07576	-0.387166	-0.607672	1	0	0	0	0
chr1:130008960-130009059"	"B2_Mm2_B2_SINE+	"B2_Mm2_B2_SINE+	">1.5Kbp from RNAP-III and <2.65Kbp from RNAP-II"	"SINE"	0	1.5563	1.4081	-0.58305	0.780977	0.396135	1	1	0	0	0
chr1:172930087-172930186"	"B2_Mm2_SINE-	"B2_Mm2_SINE-	">1.5Kbp from RNAP-III and >2.65Kbp from RNAP-II"	"SINE"	0	0.374119	0.569974	-0.456147	-0.834632	-0.421108	0	0	0	0	0
chr1:180241842-180241941"	"B2_Mm2_B2_SINE-	"B2_Mm2_B2_SINE-	">1.5Kbp from RNAP-III and >2.65Kbp from RNAP-II"	"SINE"	0	1.61397	1.50025	0.103518	0.760618	1.35194	1	1	0	0	0
chr2:78964614-78964713"	"B2_Mm1t_B2_SINE+	"B2_Mm1t_B2_SINE+	">1.5Kbp from RNAP-III and >2.65Kbp from RNAP-II"	"SINE"	0	0.16808	0.357078	-0.881105	-0.122784	0.106353	0	0	0	0	0
chr2:80479746-80479845"	"B1_Mus1_Alu_SINE+	"B1_Mus1_Alu_SINE+	">1.5Kbp from RNAP-III and <2.65Kbp from RNAP-II"	"SINE"	1	0.371227	0.21693	5.01659	0.536044	0.329867	0	0	1	0	0
chr2:91078023-91078122"	"B2_Mm1a_B2_SINE+	"B2_Mm1a_B2_SINE+	">1.5Kbp from RNAP-III and <2.65Kbp from RNAP-II"	"SINE"	1	1.58335	0.891353	3.63811	1.7966	1.64664	1	0	1	1	1
chr2:118819929-118820028"	"B3A_B2_SINE-	"B3A_B2_SINE-	">1.5Kbp from RNAP-III and >2.65Kbp from RNAP-II"	"SINE"	0	-0.0490559	-0.396153	-1.12573	-0.643239	0.0213932	0	0	0	0	0
chr2:122059558-122059657"	"B1_Mus2_Alu_SINE-	"B1_Mus2_Alu_SINE-	">1.5Kbp from RNAP-III and <2.65Kbp from RNAP-II"	"SINE"	1	0.76667	0.914861	4.90276	3.0686	3.1958	0	0	1	1	1
chr2:154878649-154878748"	"B1F2_Alu_SINE-	"B1F2_Alu_SINE-	">1.5Kbp from RNAP-III and <2.65Kbp from RNAP-II"	"SINE"	0	0.0583993	0.401649	1.70515	3.15156	3.20028	0	0	1	1	1
chr2:164681329-164681428"	"B2_Mm2_B2_SINE+	"B2_Mm2_B2_SINE+	">1.5Kbp from RNAP-III and <2.65Kbp from RNAP-II"	"SINE"	0	2.15147	1.92925	3.6713	0.271502	1.20533	1	1	1	0	0
chr2:173043603-173043702"	"B1_Mus2_Alu_SINE+	"B1_Mus2_Alu_SINE+	">1.5Kbp from RNAP-III and <2.65Kbp from RNAP-II"	"SINE"	0	1.73397	0.667518	1.79388	-0.227689	-0.271684	1	0	1	0	0
chr2:180926179-180926278"	"B2_Mm1t_B2_SINE-	"B2_Mm1t_B2_SINE-	">1.5Kbp from RNAP-III and <2.65Kbp from RNAP-II"	"SINE"	0	0.979164	1.29076	0.120136	2.03827	1.85265	1	0	0	1	1
chr3:58506340-58506439"	"B2_Mm2-B2_SINE-	"B2_Mm2-B2_SINE-	">1.5Kbp from RNAP-III and <2.65Kbp from RNAP-II"	"SINE"	0	-0.129286	-0.0398065	-0.618941	-0.644488	-0.368151	0	0	0	0	0
chr3:94499511-94499610"	"B1_Mus2_Alu_SINE-	"B1_Mus2_Alu_SINE-	">1.5Kbp from RNAP-III and <2.65Kbp from RNAP-II"	"SINE"	0	1.78476	1.60985	4.00887	2.95264	3.7945	1	1	1	1	1
chr3:94739234-94739333"	"B2_Mm2_B2_SINE-_and_ID_ID_SINE-	"B2_Mm2_B2_SINE-_and_ID_ID_SINE-	">1.5Kbp from RNAP-III and <2.65Kbp from RNAP-II"	"SINE"	0	1.06995	0.623083	3.42262	0.886212	1.36509	1	0	1	0	0
chr3:121992390-121992489"	"B2_Mm1t_B2_SINE-	"B2_Mm1t_B2_SINE-	">1.5Kbp from RNAP-III and >2.65Kbp from RNAP-II"	"SINE"	0	0.096677	0.236502	-0.215734	-0.815665	0.0338842	0	0	0	0	0
chr3:146184477-146184576"	"B1_Mus2_alu_SINE+	"B1_Mus2_alu_SINE+	">1.5Kbp from RNAP-III and <2.65Kbp from RNAP-II"	"SINE"	1	1.38618	-0.219162	5.08608	2.6042	2.30834	1	0	1	1	1
chr4:40161169-40161268"	"B2_Mm1t_B2_SINE+	"B2_Mm1t_B2_SINE+	">1.5Kbp from RNAP-III and <2.65Kbp from RNAP-II"	"SINE"	0	0.159076	0.0449135	-0.969332	0.190469	-0.158033	0	0	0	0	0
chr4:128780080-128780179"	"B2_Mm1t_B2_SINE+	"B2_Mm1t_B2_SINE+	">1.5Kbp from RNAP-III and <2.65Kbp from RNAP-II"	"SINE"	0	1.19354	1.04373	0.354953	-0.502932	-0.31257	1	0	0	0	0
chr4:131972358-131972457"	"B2_Mm1t_B2_SINE+	"B2_Mm1t_B2_SINE+	">1.5Kbp from RNAP-III and <2.65Kbp from RNAP-II"	"SINE"	0	1.53415	0.854004	1.36165	0.718981	1.0264	1	0	0	0	0
chr4:135478326-135478425"	"B2_Mm2_B2_SINE+	"B2_Mm2_B2_SINE+	">1.5Kbp from RNAP-III and <2.65Kbp from RNAP-II"	"SINE"	0	1.00164	0.658081	3.2435	0.51855	0.853385	1	0	1	0	0
chr4:135550206-135550305"	"B1_Mus1_Alu_SINE+	"B1_Mus1_Alu_SINE+	">1.5Kbp from RNAP-III and >2.65Kbp from RNAP-II"	"SINE"	0	1.52582	0.881193	0.5333	0.505547	1.10958	1	0	0	0	0
chr4:141510536-141510635"	"B4_B4_SINE-	"B4_B4_SINE-	">1.5Kbp from RNAP-III and <2.65Kbp from RNAP-II"	"SINE"	0	1.67838	0.543469	0.772548	0.363905	0.379777	1	0	0	0	0
chr5:30439143-30439242"	"B2_Mm2_B2_SINE-	"B2_Mm2_B2_SINE-	">1.5Kbp from RNAP-III and <2.65Kbp from RNAP-II"	"SINE"	0	2.03602	1.47948	-0.523778	-0.746947	-0.486793	1	1	0	0	0
chr5:33205445-33205544"	"B1_Mus2_Alu_SINE-	"B1_Mus2_Alu_SINE-	">1.5Kbp from RNAP-III and <2.65Kbp from RNAP-II"	"SINE"	1	1.49314	0.24306	3.90715	1.56713	1.95271	1	0	1	1	1
chr5:54383776-54383875"	"B2_Mm2_B2_SINE-	"B2_Mm2_B2_SINE-	">1.5Kbp from RNAP-III and >2.65Kbp from RNAP-II"	"SINE"	0	1.0793	1.24481	0.971315	0.176261	0.0208596	1	0	0	0	0
chr5:65926870-65927025"	"B2_Mm2_SINE_B2+	"B2_Mm2_SINE_B2+	">1.5Kbp from RNAP-III and <2.65Kbp from RNAP-II"	"SINE"	0	2.1954	2.05167	1.91069	-0.261834	-0.109076	1	1	1	0	0
chr5:92781746-92781845"	"B2_Mm1a_B2_SINE-_and_RLTR13D2_ERVK_LTR-	"B2_Mm1a_B2_SINE-_and_RLTR13D2_ERVK_LTR-	">1.5Kbp from RNAP-III and <2.65Kbp from RNAP-II"	"SINE"	0	0.325455	-0.217243	3.66964	0.813819	1.02638	0	0	1	0	0
chr5:93139643-93139742"	"B2_Mm2_B2_SINE-	"B2_Mm2_B2_SINE-	">1.5Kbp from RNAP-III and <2.65Kbp from RNAP-II"	"SINE"	0	2.14846	1.96582	1.50497	0.536983	0.775288	1	1	1	0	0
chr5:115002158-115002423"	"B2_Mm2_SINE_B2-	"B2_Mm2_SINE_B2-	">1.5Kbp from RNAP-III and >2.65Kbp from RNAP-II"	"SINE"	0	3.32092	3.39321	1.20395	-0.504138	0.298416	1	1	0	0	0
chr5:134651370-134651469"	"PB1D7_alu_SINE-	"PB1D7_alu_SINE-	">1.5Kbp from RNAP-III and <2.65Kbp from RNAP-II"	"SINE"	1	-0.147571	0.195558	5.06248	0.981086	1.35759	0	0	1	0	0
chr5:135372305-135372576"	"B3_SINE_B2-	"B3_SINE_B2-	">1.5Kbp from RNAP-III and >2.65Kbp from RNAP-II"	"SINE"	0	1.08103	0.189771	-0.734228	-0.629632	-0.318387	1	0	0	0	0
chr5:137775343-137775442"	"B1_Mus1_Alu_SINE+	"B1_Mus1_Alu_SINE+	">1.5Kbp from RNAP-III and <2.65Kbp from RNAP-II"	"SINE"	1	0.970667	1.18541	4.53386	1.17297	0.963039	1	0	1	1	0
chr5:140252062-140252161"	"B2_Mus1_Alu_SINE+	"B2_Mus1_Alu_SINE+	">1.5Kbp from RNAP-III and <2.65Kbp from RNAP-II"	"SINE"	1	1.32882	0.697149	4.98227	0.317291	0.876144	1	0	1	0	0
chr6:35127220-35127319"	"B1_Mm_Alu_SINE-	"B1_Mm_Alu_SINE-	">1.5Kbp from RNAP-III and <2.65Kbp from RNAP-II"	"SINE"	1	0.222009	0.194793	5.3656	0.301756	0.267463	0	0	1	0	0
chr6:38287916-38288126"	"B2_Mm2_SINE_B2-	"B2_Mm2_SINE_B2-	">1.5Kbp from RNAP-III and <2.65Kbp from RNAP-II"	"SINE"	0	3.69463	2.53184	-0.0984831	0.966708	0.51104	1	1	0	0	0
chr6:120876571-120876670"	"B2_Mm1a_B2_SINE-_and_B1_Mus1_Alu_SINE-	"B2_Mm1a_B2_SINE-_and_B1_Mus1_Alu_SINE-	">1.5Kbp from RNAP-III and >2.65Kbp from RNAP-II"	"SINE"	0	1.57495	1.93136	0.2905	0.854484	1.23233	1	1	0	0	0
chr6:128710011-128710362"	"B4A_SINE_B4-	"B4A_SINE_B4-	"<1.5Kbp from RNAP-III"	"SINE"	1	5.15271	4.36765	4.8087	2.60162	1.95911	1	1	1	1	1
chr6:128748852-128749049"	"B4A_SINE_B4-	"B4A_SINE_B4-	"<1.5Kbp from RNAP-III"	"SINE"	1	4.96386	4.33663	5.14594	0.185168	0.340155	1	1	1	0	0
chr6:128788924-128789196"	"B4A_SINE_B4+	"B4A_SINE_B4+	"<1.5Kbp from RNAP-III"	"SINE"	1	4.92063	4.60441	4.84015	0.448489	0.0378625	1	1	1	0	0
chr6:128796113-128796212"	"B2_Mm1a_B2_SINE-	"B2_Mm1a_B2_SINE-	">1.5Kbp from RNAP-III and <2.65Kbp from RNAP-II"	"SINE"	0	0.624686	0.616177	0.0591806	-0.541046	-0.225512	0	0	0	0	0
chr6:149096989-149097088"	"B2_Mm1t_B2_SINE-	"B2_Mm1t_B2_SINE-	">1.5Kbp from RNAP-III and <2.65Kbp from RNAP-II"	"SINE"	0	0.965173	0.813891	0.42636	3.73002	3.37007	1	0	0	1	1
chr7:52740591-52740766"	"B2_Mm2_SINE_B2+	"B2_Mm2_SINE_B2+	">1.5Kbp from RNAP-III and <2.65Kbp from RNAP-II"	"SINE"	0	0.525931	0.894693	0.476649	1.42428	2.21682	0	0	0	1	1
chr7:54241133-54241232"	"B2_Mm2_B2_SINE-	"B2_Mm2_B2_SINE-	">1.5Kbp from RNAP-III and <2.65Kbp from RNAP-II"	"SINE"	0	1.27884	-0.0930631	0.0803167	-0.509266	-0.676495	1	0	0	0	0
chr7:59763599-59763698"	"B3_B2_SINE+	"B3_B2_SINE+	">1.5Kbp from RNAP-III and >2.65Kbp from RNAP-II"	"SINE"	0	1.85586	1.33544	0.640752	-0.14958	-0.22624	1	1	0	0	0
chr7:117336693-117336856"	"B1_Mus1_SINE_Alu-	"B1_Mus1_SINE_Alu-	">1.5Kbp from RNAP-III and >2.65Kbp from RNAP-II"	"SINE"	0	2.17681	1.80778	-0.758965	-0.460621	-0.352833	1	1	0	0	0
chr7:127986097-127986293"	"B1_Mus1_SINE_Alu-	"B1_Mus1_SINE_Alu-	">1.5Kbp from RNAP-III and <2.65Kbp from RNAP-II"	"SINE"	1	2.40054	2.25114	4.76212	0.789751	0.687641	1	1	1	0	0
chr7:128062206-128062333"	"MIR_SINE_MIR-	"MIR_SINE_MIR-	"<1.5Kbp from RNAP-III"	"SINE"	1	5.27821	4.68884	5.22671	2.37556	1.99044	1	1	1	1	1
chr7:128147749-128147848"	"B2_Mm1t_B2_SINE+	"B2_Mm1t_B2_SINE+	">1.5Kbp from RNAP-III and <2.65Kbp from RNAP-II"	"SINE"	0	0.718418	1.50401	-0.113773	-0.814784	0.0587513	0	1	0	0	0
chr7:133786811-133786910"	"B2_Mm1a_B2_SINE-	"B2_Mm1a_B2_SINE-	">1.5Kbp from RNAP-III and >2.65Kbp from RNAP-II"	"SINE"	0	2.33157	2.11766	0.584538	-0.414473	0.0897172	1	1	0	0	0
chr7:133824516-133824806"	"B1_Mus1_SINE_Alu-	"B1_Mus1_SINE_Alu-	">1.5Kbp from RNAP-III and >2.65Kbp from RNAP-II"	"SINE"	0	2.99776	2.35017	0.635459	0.664696	1.06029	1	1	0	0	0
chr8:14842649-14843098"	"B2_Mm2_SINE_B2+	"B2_Mm2_SINE_B2+	">1.5Kbp from RNAP-III and <2.65Kbp from RNAP-II"	"SINE"	0	3.54855	2.31059	0.353599	-0.298345	-0.780718	1	1	0	0	0
chr8:86809783-86809882"	"B3_B2_SINE+_and_B1_Mm_Alu_SINE+	"B3_B2_SINE+_and_B1_Mm_Alu_SINE+	">1.5Kbp from RNAP-III and >2.65Kbp from RNAP-II"	"SINE"	0	0.457396	-0.684253	-0.611219	-0.914292	-0.881995	0	0	0	0	0
chr8:87404850-87404949"	"B2_Mm2_B2_SINE-	"B2_Mm2_B2_SINE-	">1.5Kbp from RNAP-III and <2.65Kbp from RNAP-II"	"SINE"	0	1.42116	1.35106	0.0169447	-0.37785	-0.309583	1	1	0	0	0
chr8:113522107-113522266"	"B2_Mm1t_SINE_B2+	"B2_Mm1t_SINE_B2+	">1.5Kbp from RNAP-III and <2.65Kbp from RNAP-II"	"SINE"	1	1.70229	2.58318	5.84797	2.17487	2.50964	1	1	1	1	1
chr8:126149708-126149807"	"B2_Mm2_B2_SINE-	"B2_Mm2_B2_SINE-	">1.5Kbp from RNAP-III and <2.65Kbp from RNAP-II"	"SINE"	0	0.632509	1.08367	-1.53637	-0.809098	-0.69086	0	0	0	0	0
chr9:46080760-46081111"	"B2_Mm1a_SINE_B2-	"B2_Mm1a_SINE_B2-	">1.5Kbp from RNAP-III and <2.65Kbp from RNAP-II"	"SINE"	1	1.73892	1.00134	4.80726	6.82585	6.19619	1	0	1	1	1
chr9:65049244-65049401"	"B2_Mm1a_SINE_B2+	"B2_Mm1a_SINE_B2+	">1.5Kbp from RNAP-III and <2.65Kbp from RNAP-II"	"SINE"	0	2.48367	1.9838	2.35624	5.8801	4.62387	1	1	1	1	1
chr9:66003087-66003186"	"B2_Mm2_B2_SINE-	"B2_Mm2_B2_SINE-	">1.5Kbp from RNAP-III and >2.65Kbp from RNAP-II"	"SINE"	0	1.31807	0.885171	-0.130593	-0.382019	-0.567866	1	0	0	0	0
chr9:66919915-66920014"	"B2_Mm2_B2_SINE-	"B2_Mm2_B2_SINE-	">1.5Kbp from RNAP-III and >2.65Kbp from RNAP-II"	"SINE"	0	1.51001	1.49063	0.266957	-0.584272	-0.373235	1	1	0	0	0
chr9:107551368-107551823"	"B2_Mm2_SINE_B2-	"B2_Mm2_SINE_B2-	">1.5Kbp from RNAP-III and <2.65Kbp from RNAP-II"	"SINE"	0	1.2879	0.844215	0.0797385	4.32543	4.4221	1	0	0	1	1
chr9:109833765-109833864"	"B1_Mm_Alu_SINE-	"B1_Mm_Alu_SINE-	">1.5Kbp from RNAP-III and <2.65Kbp from RNAP-II"	"SINE"	1	0.300735	0.576114	5.82723	2.5477	2.61837	0	0	1	1	1
chr10:8702849-8702948"	"B2_Mm2_B2_SINE+	"B2_Mm2_B2_SINE+	">1.5Kbp from RNAP-III and >2.65Kbp from RNAP-II"	"SINE"	0	1.27947	0.86567	-0.0208146	-0.0862979	0.311997	1	0	0	0	0
chr10:19798427-19798526"	"B2_Mm1t_B2_SINE+	"B2_Mm1t_B2_SINE+	">1.5Kbp from RNAP-III and <2.65Kbp from RNAP-II"	"SINE"	0	1.89697	1.04656	1.03193	2.20779	1.999	1	0	0	1	1
chr10:62255334-62255433"	"B1_Mus1_Alu_SINE+	"B1_Mus1_Alu_SINE+	">1.5Kbp from RNAP-III and <2.65Kbp from RNAP-II"	"SINE"	1	1.37251	1.07404	5.73109	2.62644	2.91868	1	0	1	1	1
chr10:62866100-62866281"	"B3_SINE_B2+	"B3_SINE_B2+	">1.5Kbp from RNAP-III and <2.65Kbp from RNAP-II"	"SINE"	0	3.99193	4.44082	0.247682	-0.197334	0.269489	1	1	0	0	0
chr10:70786302-70786504"	"B2_Mm1a_SINE_B2-	"B2_Mm1a_SINE_B2-	">1.5Kbp from RNAP-III and >2.65Kbp from RNAP-II"	"SINE"	0	1.4887	1.48953	0.234874	-0.0472045	0.105998	1	1	0	0	0
chr10:74967299-74967451"	"B3_SINE_B2+	"B3_SINE_B2+	">1.5Kbp from RNAP-III and <2.65Kbp from RNAP-II"	"SINE"	0	3.20758	3.18949	0.852675	4.14783	4.49015	1	1	0	1	1
chr10:79355503-79355602"	"B2_Mm1a_B2_SINE-	"B2_Mm1a_B2_SINE-	">1.5Kbp from RNAP-III and <2.65Kbp from RNAP-II"	"SINE"	0	0.743394	0.435592	-0.0952662	0.753887	0.749301	0	0	0	0	0
chr10:79786931-79787030"	"B1F2_Alu_SINE+_and_B2_Mm1a_B2_SINE+	"B1F2_Alu_SINE+_and_B2_Mm1a_B2_SINE+	">1.5Kbp from RNAP-III and <2.65Kbp from RNAP-II"	"SINE"	1	2.99741	2.61194	4.86971	2.72008	3.25996	1	1	1	1	1
chr10:119656419-119656518"	"B2_Mm1a_B2_SINE+	"B2_Mm1a_B2_SINE+	">1.5Kbp from RNAP-III and <2.65Kbp from RNAP-II"	"SINE"	0	0.180578	-0.202171	0.0909026	0.830988	0.469727	0	0	0	0	0
chr10:126508214-126508433"	"B3_SINE_B2-	"B3_SINE_B2-	">1.5Kbp from RNAP-III and <2.65Kbp from RNAP-II"	"SINE"	0	2.45251	1.5556	3.72082	2.08494	2.00263	1	1	1	1	1
chr10:126597026-126597125"	"B1_Mus1_Alu_SINE-	"B1_Mus1_Alu_SINE-	">1.5Kbp from RNAP-III and >2.65Kbp from RNAP-II"	"SINE"	0	1.62543	1.32708	0.920344	1.62047	1.59737	1	0	0	1	1
chr10:127071228-127071327"	"B1_Mus2_Alu_SINE-	"B1_Mus2_Alu_SINE-	">1.5Kbp from RNAP-III and >2.65Kbp from RNAP-II"	"SINE"	0	0.890117	0.34698	-0.42863	-0.485489	-0.519475	1	0	0	0	0
chr11:48676608-48676707"	"B2_Mm2_B2_SINE+	"B2_Mm2_B2_SINE+	">1.5Kbp from RNAP-III and <2.65Kbp from RNAP-II"	"SINE"	0	0.890029	-0.012355	-0.853306	1.60143	1.20479	1	0	0	1	0
chr11:48686457-48686556"	"B1_Mur1_Alu_SINE-	"B1_Mur1_Alu_SINE-	">1.5Kbp from RNAP-III and <2.65Kbp from RNAP-II"	"SINE"	0	-0.250294	0.320617	3.41057	2.6165	2.55176	0	0	1	1	1
chr11:48689042-48689141"	"B2_Mm2_B2_SINE-_and_Lx7_L1_LINE-	"B2_Mm2_B2_SINE-_and_Lx7_L1_LINE-	">1.5Kbp from RNAP-III and >2.65Kbp from RNAP-II"	"SINE"	0	0.20304	0.643469	-0.394517	0.0210976	0.23908	0	0	0	0	0
chr11:49998672-49998771"	"B2_Mm2_B2_SINE+	"B2_Mm2_B2_SINE+	">1.5Kbp from RNAP-III and <2.65Kbp from RNAP-II"	"SINE"	0	1.91803	1.26789	0.503481	0.775836	0.84993	1	0	0	0	0
chr11:68889367-68889466"	"B2_Mm1t_B2_SINE-_and_B1_Mur3_alu_SINE-	"B2_Mm1t_B2_SINE-_and_B1_Mur3_alu_SINE-	">1.5Kbp from RNAP-III and <2.65Kbp from RNAP-II"	"SINE"	0	0.739087	0.234284	0.154989	-0.549718	-0.19079	0	0	0	0	0
chr11:69355229-69355328"	"B2_Mm2_B2_SINE+_and_B2_Mm1a_B2_SINE+	"B2_Mm2_B2_SINE+_and_B2_Mm1a_B2_SINE+	">1.5Kbp from RNAP-III and <2.65Kbp from RNAP-II"	"SINE"	0	0.333132	-0.0407813	-1.12802	-0.81572	-0.790579	0	0	0	0	0
chr11:75160470-75160569"	"B2_Mm1a_B2_SINE+	"B2_Mm1a_B2_SINE+	">1.5Kbp from RNAP-III and <2.65Kbp from RNAP-II"	"SINE"	0	1.34558	0.677387	2.88838	-0.0363108	0.49838	1	0	1	0	0
chr11:75237773-75237872"	"B1_Mur4_Alu_SINE+	"B1_Mur4_Alu_SINE+	">1.5Kbp from RNAP-III and <2.65Kbp from RNAP-II"	"SINE"	0	1.49422	1.15411	2.78347	1.49333	1.87757	1	0	1	1	1
chr11:97652293-97652392"	"B2_Mm1a_B2_SINE+	"B2_Mm1a_B2_SINE+	">1.5Kbp from RNAP-III and >2.65Kbp from RNAP-II"	"SINE"	0	-0.163423	0.657635	-0.752851	-0.377232	-0.687078	0	0	0	0	0
chr11:97855307-97855406"	"B2_Mm2_B2_SINE+	"B2_Mm2_B2_SINE+	">1.5Kbp from RNAP-III and <2.65Kbp from RNAP-II"	"SINE"	0	1.94655	1.31565	0.796822	-0.693163	-0.312559	1	0	0	0	0
chr11:101466556-101466655"	"B2_Mm1t_B2_SINE-_and_B2_Mm2_B2_SINE-	"B2_Mm1t_B2_SINE-_and_B2_Mm2_B2_SINE-	">1.5Kbp from RNAP-III and <2.65Kbp from RNAP-II"	"SINE"	0	0.224333	0.0209505	2.06612	3.66075	2.70023	0	0	1	1	1
chr11:101859884-101859983"	"B2_Mm2_B2_SINE+	"B2_Mm2_B2_SINE+	">1.5Kbp from RNAP-III and <2.65Kbp from RNAP-II"	"SINE"	0	-0.123006	-0.0564581	-0.981129	-0.848796	-0.632946	0	0	0	0	0
chr12:82631757-82631856"	"B2_Mm1t_B2_SINE+_and_MTD_MaLR_LTR-	"B2_Mm1t_B2_SINE+_and_MTD_MaLR_LTR-	">1.5Kbp from RNAP-III and <2.65Kbp from RNAP-II"	"SINE"	0	-0.047373	0.0805678	0.935586	-0.259741	-0.554639	0	0	0	0	0
chr12:86493988-86494179"	"B3A_SINE_B2-	"B3A_SINE_B2-	">1.5Kbp from RNAP-III and <2.65Kbp from RNAP-II"	"SINE"	0	2.70594	1.74776	0.170586	-0.304406	0.299045	1	1	0	0	0
chr13:25022629-25022811"	"B2_Mm1t_SINE_B2+	"B2_Mm1t_SINE_B2+	">1.5Kbp from RNAP-III and <2.65Kbp from RNAP-II"	"SINE"	0	1.70747	1.44732	-0.241788	0.69073	0.2708	1	1	0	0	0
chr13:58560282-58560381"	"B2_Mm1aB2_SINE-	"B2_Mm1aB2_SINE-	">1.5Kbp from RNAP-III and >2.65Kbp from RNAP-II"	"SINE"	0	0.0114559	-0.391014	-0.7177	-0.703416	-0.400551	0	0	0	0	0
chr13:94385175-94385274"	"B2_Mm2_B2_SINE-	"B2_Mm2_B2_SINE-	">1.5Kbp from RNAP-III and <2.65Kbp from RNAP-II"	"SINE"	0	2.03882	1.50023	0.260991	5.64853	6.23668	1	1	0	1	1
chr14:51422741-51422840"	"B2_Mm2_B2_SINE+	"B2_Mm2_B2_SINE+	">1.5Kbp from RNAP-III and >2.65Kbp from RNAP-II"	"SINE"	0	0.126502	-0.317895	-0.687312	-0.434143	-0.289891	0	0	0	0	0
chr14:55512400-55512584"	"B1_Mur3_SINE_Alu+	"B1_Mur3_SINE_Alu+	">1.5Kbp from RNAP-III and <2.65Kbp from RNAP-II"	"SINE"	1	1.5587	1.26286	4.35934	3.47633	3.31483	1	0	1	1	1
chr14:71113711-71113810"	"B1_Mus1_Alu_SINE+	"B1_Mus1_Alu_SINE+	">1.5Kbp from RNAP-III and <2.65Kbp from RNAP-II"	"SINE"	0	1.24182	0.826785	0.125008	0.693602	0.884054	1	0	0	0	0
chr14:73693701-73693800"	"B2_Mm1t_B2_SINE+	"B2_Mm1t_B2_SINE+	">1.5Kbp from RNAP-III and <2.65Kbp from RNAP-II"	"SINE"	0	1.42898	0.904023	-0.242713	0.291804	0.0319773	1	0	0	0	0
chr14:74022510-74022609"	"B1_Mus2_Alu_SINE-	"B1_Mus2_Alu_SINE-	">1.5Kbp from RNAP-III and >2.65Kbp from RNAP-II"	"SINE"	0	1.19019	1.03082	-0.197115	-0.328155	-0.677199	1	0	0	0	0
chr15:31156406-31156651"	"B2_Mm2_SINE_B2+	"B2_Mm2_SINE_B2+	">1.5Kbp from RNAP-III and <2.65Kbp from RNAP-II"	"SINE"	0	1.22291	0.922752	4.42218	3.47612	3.73903	1	0	1	1	1
chr15:41621390-41621489"	"B1_Mus1_Alu_SINE+	"B1_Mus1_Alu_SINE+	">1.5Kbp from RNAP-III and <2.65Kbp from RNAP-II"	"SINE"	1	1.37605	1.8022	5.85542	3.01917	2.77481	1	1	1	1	1
chr15:81295628-81295727"	"B1_Mus1_Alu_SINE+	"B1_Mus1_Alu_SINE+	">1.5Kbp from RNAP-III and <2.65Kbp from RNAP-II"	"SINE"	1	-0.19821	-0.313114	2.99503	1.47804	1.28413	0	0	1	1	0
chr15:99697526-99697625"	"B3A_B2_SINE+	"B3A_B2_SINE+	">1.5Kbp from RNAP-III and <2.65Kbp from RNAP-II"	"SINE"	0	0.0451134	0.665186	0.61378	1.01876	0.387535	0	0	0	0	0
chr15:100213624-100213723"	"ID_B1_B4_SINE-_and_B1_Mur3_Alu_SINE+	"ID_B1_B4_SINE-_and_B1_Mur3_Alu_SINE+	">1.5Kbp from RNAP-III and <2.65Kbp from RNAP-II"	"SINE"	0	0.74242	0.253284	0.404766	0.242855	0.26683	0	0	0	0	0
chr16:14131871-14132075"	"B2_Mm1t_SINE_B2-	"B2_Mm1t_SINE_B2-	">1.5Kbp from RNAP-III and <2.65Kbp from RNAP-II"	"SINE"	0	2.04929	1.28008	-0.0839999	1.039	1.22475	1	0	0	0	0
chr16:18058411-18058510"	"B1_Mm_Alu_SINE-	"B1_Mm_Alu_SINE-	">1.5Kbp from RNAP-III and <2.65Kbp from RNAP-II"	"SINE"	0	-0.306076	0.304907	-0.597023	-0.429618	-0.296033	0	0	0	0	0
chr16:30394020-30394119"	"B2_Mm2_B2_SINE-	"B2_Mm2_B2_SINE-	">1.5Kbp from RNAP-III and >2.65Kbp from RNAP-II"	"SINE"	0	0.128394	-0.0399769	-0.589061	-0.429733	-0.627377	0	0	0	0	0
chr16:31205978-31206077"	"B2_Mm1t_B2_SINE+	"B2_Mm1t_B2_SINE+	">1.5Kbp from RNAP-III and >2.65Kbp from RNAP-II"	"SINE"	0	-0.31816	0.0626709	-0.960013	-0.569741	-1.07783	0	0	0	0	0
chr16:31399621-31399720"	"B2_Mm2_B2_SINE+	"B2_Mm2_B2_SINE+	">1.5Kbp from RNAP-III and >2.65Kbp from RNAP-II"	"SINE"	0	1.87883	1.12029	-0.950756	-0.29987	0.115402	1	0	0	0	0
chr16:38275006-38275105"	"B2_Mm2_B2_SINE+	"B2_Mm2_B2_SINE+	">1.5Kbp from RNAP-III and <2.65Kbp from RNAP-II"	"SINE"	0	0.0473266	0.20301	-0.269513	1.35778	1.27874	0	0	0	1	0
chr16:84746464-84746699"	"B1_Mus1_SINE_Alu+	"B1_Mus1_SINE_Alu+	">1.5Kbp from RNAP-III and >2.65Kbp from RNAP-II"	"SINE"	0	3.2573	2.62688	2.60026	1.29048	0.947506	1	1	1	1	0
chr16:91770236-91770335"	"B2_Mm1t_B2_SINE-	"B2_Mm1t_B2_SINE-	">1.5Kbp from RNAP-III and <2.65Kbp from RNAP-II"	"SINE"	0	1.51487	0.971958	-0.655353	0.174873	0.340318	1	0	0	0	0
chr17:24832079-24832178"	"B1_Mus1_Alu_SINE-	"B1_Mus1_Alu_SINE-	">1.5Kbp from RNAP-III and <2.65Kbp from RNAP-II"	"SINE"	1	0.522123	-0.00138656	5.38313	2.35431	2.62942	0	0	1	1	1
chr17:24863030-24863129"	"B2_Mm2_B2_SINE-_and_B1_Mur4_Alu_SINE+	"B2_Mm2_B2_SINE-_and_B1_Mur4_Alu_SINE+	">1.5Kbp from RNAP-III and <2.65Kbp from RNAP-II"	"SINE"	0	0.230607	0.0495297	-0.176221	-0.51722	-0.577159	0	0	0	0	0
chr17:30794465-30794672"	"B3_SINE_B2-	"B3_SINE_B2-	">1.5Kbp from RNAP-III and <2.65Kbp from RNAP-II"	"SINE"	0	2.38443	1.98371	2.98108	1.02991	1.69654	1	1	1	0	1
chr17:56545262-56545361"	"B4_B4_SINE+	"B4_B4_SINE+	">1.5Kbp from RNAP-III and >2.65Kbp from RNAP-II"	"SINE"	0	1.42246	0.589728	0.0481282	1.13967	1.20789	1	0	0	1	0
chr17:71146704-71146803"	"B2_Mm2_B2_SINE-	"B2_Mm2_B2_SINE-	">1.5Kbp from RNAP-III and <2.65Kbp from RNAP-II"	"SINE"	0	0.426498	0.58021	-1.11769	-0.862917	-0.227522	0	0	0	0	0
chr18:20251213-20251312"	"B3A_B2_SINE+	"B3A_B2_SINE+	">1.5Kbp from RNAP-III and <2.65Kbp from RNAP-II"	"SINE"	0	0.0466703	-0.358891	-1.27144	-0.389018	-0.377803	0	0	0	0	0
chr18:60961733-60961832"	"RLTR30_ERV1_LTR+_and_B2_Mm1a_B2_SINE+	"RLTR30_ERV1_LTR+_and_B2_Mm1a_B2_SINE+	">1.5Kbp from RNAP-III and <2.65Kbp from RNAP-II"	"SINE"	0	1.57219	1.41011	-0.821402	-0.430275	-0.437309	1	1	0	0	0
chr19:3831713-3831812"	"B2_Mm1a_B2_SINE-	"B2_Mm1a_B2_SINE-	">1.5Kbp from RNAP-III and <2.65Kbp from RNAP-II"	"SINE"	0	3.81694	3.18639	0.679391	0.974137	0.676132	1	1	0	0	0
chr19:4820900-4821061"	"B2_Mm1a_SINE_B2+	"B2_Mm1a_SINE_B2+	">1.5Kbp from RNAP-III and >2.65Kbp from RNAP-II"	"SINE"	0	2.82427	2.97924	1.60116	1.65177	1.82079	1	1	1	1	1
chr19:5786771-5786870"	"B2_Mm2_B2_SINE-	"B2_Mm2_B2_SINE-	">1.5Kbp from RNAP-III and >2.65Kbp from RNAP-II"	"SINE"	0	-0.12262	-0.065739	-0.126156	-0.493404	-0.179727	0	0	0	0	0
chr19:7570905-7571004"	"B2_Mm1a_B2_SINE-	"B2_Mm1a_B2_SINE-	">1.5Kbp from RNAP-III and <2.65Kbp from RNAP-II"	"SINE"	0	0.432418	0.106829	3.47214	0.542405	1.05797	0	0	1	0	0
chr19:23195036-23195211"	"B1_Mus1_SINE_Alu+	"B1_Mus1_SINE_Alu+	">1.5Kbp from RNAP-III and >2.65Kbp from RNAP-II"	"SINE"	0	2.2561	2.66596	-0.434153	-0.287025	0.62011	1	1	0	0	0
chr19:30019652-30019751"	"B2_Mm1a_B2_SINE+	"B2_Mm1a_B2_SINE+	">1.5Kbp from RNAP-III and <2.65Kbp from RNAP-II"	"SINE"	0	0.593486	0.0670682	1.12416	-0.260531	-0.247633	0	0	0	0	0
chr19:32703343-32703442"	"B2_Mm2_B2_SINE+	"B2_Mm2_B2_SINE+	">1.5Kbp from RNAP-III and <2.65Kbp from RNAP-II"	"SINE"	0	1.83121	1.33431	1.65926	1.93041	2.07809	1	1	1	1	1
chr19:38227174-38227273"	"B2_Mm2_B2_SINE+	"B2_Mm2_B2_SINE+	">1.5Kbp from RNAP-III and <2.65Kbp from RNAP-II"	"SINE"	0	1.52517	0.969327	-1.02175	-0.487405	-0.637686	1	0	0	0	0
chr19:57478665-57478829"	"B2_Mm1a_SINE_B2-	"B2_Mm1a_SINE_B2-	">1.5Kbp from RNAP-III and >2.65Kbp from RNAP-II"	"SINE"	0	2.1256	1.59888	0.69995	-0.656182	-0.466685	1	1	0	0	0
chrX:100824407-100824506"	"B2_Mm2_B_SINE2+_and_PB1D10_Alu_SINE+	"B2_Mm2_B_SINE2+_and_PB1D10_Alu_SINE+	">1.5Kbp from RNAP-III and <2.65Kbp from RNAP-II"	"SINE"	0	1.12149	1.35043	-0.954966	-0.176058	-1.05396	1	1	0	0	0

## Sheet: Rn5S
Position	MGI.annotation	Pol III locus name	Annotated distance	Type	CpG island	"RPC4 replicate 1 [log2-ratio]"	"RPC4 replicate 2 [log2-ratio]"	"H3K4me3 replicate 2 [log2-ratio]"	"RPB2 replicate 1 [log2-ratio]"	"RPB2 replicate 2 [log2-ratio]"	"RPC4 peak replicate 1 (cutoff=0.84022)"	"RPC4 peak replicate 2 (cutoff=1.32783)"	"H3K4me3 peak replicate 2 (cutoff=1.36659)"	"RPB2 peak replicate 1 (cutoff=1.06842)"	"RPB2 peak replicate 2 (cutoff=1.3781)"
chr6:30297452-30297551"	"Rn5S	5S_rRNA-	">1.5Kbp from RNAP-III and <2.65Kbp from RNAP-II"	"Rn5S"	0	0.115452	0.169314	-0.725616	-0.63984	-0.515457	0	0	0	0	0
chr8:126062686-126062804"	"Rn5S	5S_rRNA	">1.5Kbp from RNAP-III and <2.65Kbp from RNAP-II"	"Rn5S"	0	1.27242	1.77684	-0.077618	-1.05714	-0.439957	1	1	0	0	0
chr8:126064393-126064511"	"Rn5S	5S_rRNA	">1.5Kbp from RNAP-III and <2.65Kbp from RNAP-II"	"Rn5S"	0	0.241867	1.094	-0.107101	-1.36767	-0.38516	0	0	0	0	0
chr8:126066078-126066196"	"Rn5S	5S_rRNA	">1.5Kbp from RNAP-III and <2.65Kbp from RNAP-II"	"Rn5S"	0	0.762081	1.04326	-0.075827	-1.45083	-0.432102	0	0	0	0	0
chr8:126067773-126067891"	"Rn5S	5S_rRNA	">1.5Kbp from RNAP-III and <2.65Kbp from RNAP-II"	"Rn5S"	0	1.31962	2.10299	0.119726	-1.22709	-0.490888	1	1	0	0	0
chr8:126069478-126069596"	"Rn5S	5S_rRNA	">1.5Kbp from RNAP-III and <2.65Kbp from RNAP-II"	"Rn5S"	1	1.16846	1.88438	-0.0165537	-1.28943	-0.513755	1	1	0	0	0
chr8:126071165-126071283"	"Rn5S	5S_rRNA	">1.5Kbp from RNAP-III and <2.65Kbp from RNAP-II"	"Rn5S"	0	1.25433	1.97915	0.117947	-1.20109	-0.47982	1	1	0	0	0
chr8:126072856-126072974"	"Rn5S	5S_rRNA	">1.5Kbp from RNAP-III and <2.65Kbp from RNAP-II"	"Rn5S"	0	1.33392	1.81911	0.039815	-1.30439	-0.620356	1	1	0	0	0
chr8:126074567-126074685"	"Rn5S	5S_rRNA	">1.5Kbp from RNAP-III and <2.65Kbp from RNAP-II"	"Rn5S"	0	1.18689	1.89977	-0.0320369	-1.26355	-0.599789	1	1	0	0	0
chr8:126076264-126076382"	"Rn5S	5S_rRNA	">1.5Kbp from RNAP-III and <2.65Kbp from RNAP-II"	"Rn5S"	0	1.19729	1.89845	-0.0027264	-1.20072	-0.527642	1	1	0	0	0
chr8:126079663-126079781"	"Rn5S	5S_rRNA	">1.5Kbp from RNAP-III and <2.65Kbp from RNAP-II"	"Rn5S"	0	1.21568	2.04884	0.176908	-1.22453	-0.51906	1	1	0	0	0
chr8:126081390-126081508"	"Rn5S	5S_rRNA	">1.5Kbp from RNAP-III and <2.65Kbp from RNAP-II"	"Rn5S"	0	1.19057	1.99419	0.215601	-1.21946	-0.468202	1	1	0	0	0
chr8:126083101-126083219"	"Rn5S	5S_rRNA	">1.5Kbp from RNAP-III and <2.65Kbp from RNAP-II"	"Rn5S"	0	1.31038	1.53132	0.145842	-1.25633	-0.520669	1	1	0	0	0
chr8:126084788-126084906"	"Rn5S	5S_rRNA	">1.5Kbp from RNAP-III and <2.65Kbp from RNAP-II"	"Rn5S"	0	1.196	1.88369	0.00434623	-1.34897	-0.593984	1	1	0	0	0
chr8:126086495-126086613"	"Rn5S	5S_rRNA	">1.5Kbp from RNAP-III and <2.65Kbp from RNAP-II"	"Rn5S"	0	0.349891	1.0474	-0.0789869	-1.3017	-0.458505	0	0	0	0	0
chr8:126088186-126088304"	"Rn5S	5S_rRNA	">1.5Kbp from RNAP-III and <2.65Kbp from RNAP-II"	"Rn5S"	0	0.61878	1.19314	-0.127644	-1.0014	-0.139581	0	0	0	0	0
chr8:126089866-126089987"	"Rn5S_like	5S_from_RepeatMasker	">1.5Kbp from RNAP-III and <2.65Kbp from RNAP-II"	"Rn5S"	0	1.06628	1.72677	0.0146144	-1.09206	-0.344309	1	1	0	0	0
chr8:126091537-126091655"	"Rn5S	5S_rRNA	">1.5Kbp from RNAP-III and <2.65Kbp from RNAP-II"	"Rn5S"	0	1.31849	2.09897	0.0772216	-1.28989	-0.523425	1	1	0	0	0
chr8:126093228-126093346"	"Rn5S	5S_rRNA	">1.5Kbp from RNAP-III and <2.65Kbp from RNAP-II"	"Rn5S"	0	1.25718	1.80167	-0.0171302	-1.31975	-0.552622	1	1	0	0	0
chr8:126094901-126095019"	"Rn5S	5S_rRNA	">1.5Kbp from RNAP-III and <2.65Kbp from RNAP-II"	"Rn5S"	0	0.341365	1.05557	-0.190193	-1.30655	-0.420778	0	0	0	0	0
chr8:126096610-126096728"	"Rn5S	5S_rRNA	">1.5Kbp from RNAP-III and <2.65Kbp from RNAP-II"	"Rn5S"	0	1.40299	1.94452	0.0943248	-1.25588	-0.406394	1	1	0	0	0
chr8:126098297-126098415"	"Rn5S	5S_rRNA	">1.5Kbp from RNAP-III and <2.65Kbp from RNAP-II"	"Rn5S"	0	1.25023	2.03225	0.112577	-1.36648	-0.45913	1	1	0	0	0
chr8:126099976-126100094"	"Rn5S	5S_rRNA	">1.5Kbp from RNAP-III and <2.65Kbp from RNAP-II"	"Rn5S"	0	1.17392	1.91641	-0.0612021	-1.28733	-0.251346	1	1	0	0	0
chr8:126101655-126101773"	"Rn5S	5S_rRNA	">1.5Kbp from RNAP-III and <2.65Kbp from RNAP-II"	"Rn5S"	0	1.17399	1.99405	-0.0560306	-1.25178	-0.700626	1	1	0	0	0
chr8:126103350-126103468"	"Rn5S	5S_rRNA	">1.5Kbp from RNAP-III and <2.65Kbp from RNAP-II"	"Rn5S"	0	1.05912	1.81376	-0.00441954	-1.20227	-0.495519	1	1	0	0	0
chr8:126105055-126105173"	"Rn5S	5S_rRNA	">1.5Kbp from RNAP-III and <2.65Kbp from RNAP-II"	"Rn5S"	0	1.00451	1.48926	0.0497504	-1.24687	-0.534807	1	1	0	0	0
chr8:126106747-126106868"	"Rn5S_like	5S_from_RepeatMasker	">1.5Kbp from RNAP-III and <2.65Kbp from RNAP-II"	"Rn5S"	0	1.65803	1.98532	-0.194734	-1.1405	-0.613366	1	1	0	0	0
chr8:126108435-126108553"	"Rn5S	5S_rRNA	">1.5Kbp from RNAP-III and <2.65Kbp from RNAP-II"	"Rn5S"	0	0.0393411	0.511976	-0.0734053	-1.269	-0.512412	0	0	0	0	0
chr8:126110142-126110260"	"Rn5S	5S_rRNA	">1.5Kbp from RNAP-III and <2.65Kbp from RNAP-II"	"Rn5S"	0	1.34882	2.08608	0.136509	-1.23829	-0.513678	1	1	0	0	0
chr8:126111859-126111977"	"Rn5S	5S_rRNA	">1.5Kbp from RNAP-III and <2.65Kbp from RNAP-II"	"Rn5S"	0	0.426121	0.898802	-0.209117	-1.13238	-0.459869	0	0	0	0	0
chr8:126113554-126113672"	"Rn5S	5S_rRNA	">1.5Kbp from RNAP-III and <2.65Kbp from RNAP-II"	"Rn5S"	0	0.917583	1.46807	-0.157092	-1.17552	-0.494052	1	1	0	0	0
chr8:126115271-126115389"	"Rn5S	5S_rRNA	">1.5Kbp from RNAP-III and <2.65Kbp from RNAP-II"	"Rn5S"	0	0.478676	1.02551	-0.286941	-1.11705	-0.568665	0	0	0	0	0
chr8:126116968-126117089"	"Rn5S_like	5S_from_RepeatMasker	">1.5Kbp from RNAP-III and <2.65Kbp from RNAP-II"	"Rn5S"	0	1.24246	2.04665	0.175021	-1.23415	-0.468822	1	1	0	0	0
chr8:126118654-126118772"	"Rn5S	5S_rRNA	">1.5Kbp from RNAP-III and <2.65Kbp from RNAP-II"	"Rn5S"	0	1.22591	2.05795	0.0383466	-1.28868	-0.558928	1	1	0	0	0
chr8:126120357-126120475"	"Rn5S	5S_rRNA	">1.5Kbp from RNAP-III and <2.65Kbp from RNAP-II"	"Rn5S"	0	1.18381	1.90108	-0.0506135	-1.29014	-0.577366	1	1	0	0	0
chr8:126122055-126122176"	"Rn5S_like	5S_from_RepeatMasker	">1.5Kbp from RNAP-III and <2.65Kbp from RNAP-II"	"Rn5S"	0	1.39944	2.15948	-0.104047	-1.21962	-0.379245	1	1	0	0	0
chr8:126123761-126123879"	"Rn5S	5S_rRNA	">1.5Kbp from RNAP-III and <2.65Kbp from RNAP-II"	"Rn5S"	0	1.18479	1.97646	0.0489078	-1.14835	-0.457398	1	1	0	0	0
chr8:126125469-126125580"	"Rn5S_like	5S_from_RepeatMasker	">1.5Kbp from RNAP-III and <2.65Kbp from RNAP-II"	"Rn5S"	0	0.548214	0.973927	-0.18603	-1.39771	-0.34243	0	0	0	0	0
chr8:126127147-126127265"	"Rn5S	5S_rRNA	">1.5Kbp from RNAP-III and <2.65Kbp from RNAP-II"	"Rn5S"	0	1.12893	1.88393	-0.102755	-1.33986	-0.718509	1	1	0	0	0
chr8:126128848-126128966"	"Rn5S	5S_rRNA	">1.5Kbp from RNAP-III and <2.65Kbp from RNAP-II"	"Rn5S"	0	1.16889	1.90372	0.0659634	-1.19707	-0.476649	1	1	0	0	0
chr8:126130510-126130631"	"Rn5S_like	5S_from_RepeatMasker	">1.5Kbp from RNAP-III and <2.65Kbp from RNAP-II"	"Rn5S"	0	1.24726	1.97536	-0.0181388	-1.25076	-0.532034	1	1	0	0	0
chr8:126132220-126132338"	"Rn5S	5S_rRNA	">1.5Kbp from RNAP-III and <2.65Kbp from RNAP-II"	"Rn5S"	0	1.18771	1.89911	0.0781946	-1.21716	-0.419848	1	1	0	0	0
chr8:126133917-126134035"	"Rn5S	5S_rRNA	">1.5Kbp from RNAP-III and <2.65Kbp from RNAP-II"	"Rn5S"	0	1.13497	1.988	0.145273	-1.3097	-0.43239	1	1	0	0	0
chr8:126135615-126135733"	"Rn5S	5S_rRNA	">1.5Kbp from RNAP-III and <2.65Kbp from RNAP-II"	"Rn5S"	0	1.29664	2.08534	0.178687	-1.17715	-0.385311	1	1	0	0	0
chr8:126137314-126137432"	"Rn5S	5S_rRNA	">1.5Kbp from RNAP-III and <2.65Kbp from RNAP-II"	"Rn5S"	0	1.21617	1.8768	0.0712409	-1.18711	-0.327095	1	1	0	0	0
chr8:126138996-126139117"	"Rn5S_like	5S_from_RepeatMasker	">1.5Kbp from RNAP-III and <2.65Kbp from RNAP-II"	"Rn5S"	0	1.24499	2.04312	0.0979736	-1.29158	-0.506781	1	1	0	0	0
chr8:126140710-126140828"	"Rn5S	5S_rRNA	">1.5Kbp from RNAP-III and <2.65Kbp from RNAP-II"	"Rn5S"	0	1.15109	1.91506	-0.0284498	-1.26813	-0.7892	1	1	0	0	0
chr8:126142433-126142554"	"Rn5S_like	5S_from_RepeatMasker	">1.5Kbp from RNAP-III and <2.65Kbp from RNAP-II"	"Rn5S"	0	1.22517	1.97883	0.283126	-1.15875	-0.328294	1	1	0	0	0
chr8:126144138-126144259"	"Rn5S_like	5S_from_RepeatMasker	">1.5Kbp from RNAP-III and <2.65Kbp from RNAP-II"	"Rn5S"	0	1.04535	1.73595	-0.0249986	-1.10175	-0.614331	1	1	0	0	0
chr8:126145828-126145946"	"Rn5S	5S_rRNA	">1.5Kbp from RNAP-III and <2.65Kbp from RNAP-II"	"Rn5S"	0	1.01666	1.65678	0.0611758	-1.28591	-0.394363	1	1	0	0	0
chr8:126147537-126147645"	"Rn5S	5S_rRNA	">1.5Kbp from RNAP-III and <2.65Kbp from RNAP-II"	"Rn5S"	0	0.266945	0.34579	-0.626768	-0.369044	-0.0290391	0	0	0	0	0

## Sheet: Rn4.5S
Position	MGI.annotation	Pol III locus name	Annotated distance	Type	CpG island	"RPC4 replicate 1 [log2-ratio]"	"RPC4 replicate 2 [log2-ratio]"	"H3K4me3 replicate 2 [log2-ratio]"	"RPB2 replicate 1 [log2-ratio]"	"RPB2 replicate 2 [log2-ratio]"	"RPC4 peak replicate 1 (cutoff=0.84022)"	"RPC4 peak replicate 2 (cutoff=1.32783)"	"H3K4me3 peak replicate 2 (cutoff=1.36659)"	"RPB2 peak replicate 1 (cutoff=1.06842)"	"RPB2 peak replicate 2 (cutoff=1.3781)"
chr6:47600760-47600854"	"Rn4.5s	4.5SRNA_scRNA	">1.5Kbp from RNAP-III and >2.65Kbp from RNAP-II"	"Rn45s"	1	1.89317	3.08173	4.16848	-1.09459	-0.433464	1	1	1	0	0
chr6:47604999-47605093"	"Rn4.5s	4.5SRNA_scRNA	">1.5Kbp from RNAP-III and >2.65Kbp from RNAP-II"	"Rn45s"	1	3.28383	4.6071	3.13506	-1.35734	-0.497245	1	1	1	0	0
chr6:47609320-47609414"	"Rn4.5s	4.5SRNA_scRNA	">1.5Kbp from RNAP-III and >2.65Kbp from RNAP-II"	"Rn45s"	1	3.30321	4.68659	2.86112	-1.32252	-0.450281	1	1	1	0	0
chr6:47613660-47613754"	"Rn4.5s	4.5SRNA_scRNA	">1.5Kbp from RNAP-III and >2.65Kbp from RNAP-II"	"Rn45s"	1	3.29668	4.59404	2.99843	-1.3144	-0.541921	1	1	1	0	0
chr6:47617996-47618090"	"Rn4.5s	4.5SRNA_scRNA	">1.5Kbp from RNAP-III and >2.65Kbp from RNAP-II"	"Rn45s"	1	3.26426	4.60417	2.66543	-1.29829	-0.520046	1	1	1	0	0
chr6:47622304-47622398"	"Rn4.5s	4.5SRNA_scRNA	">1.5Kbp from RNAP-III and >2.65Kbp from RNAP-II"	"Rn45s"	1	3.26613	4.61401	3.09859	-1.24127	-0.406945	1	1	1	0	0
chr6:47626642-47626736"	"Rn4.5s	4.5SRNA_scRNA	">1.5Kbp from RNAP-III and >2.65Kbp from RNAP-II"	"Rn45s"	1	3.26201	4.61434	2.72664	-1.24121	-0.415519	1	1	1	0	0
chr6:47630963-47631057"	"Rn4.5s	4.5SRNA_scRNA	">1.5Kbp from RNAP-III and >2.65Kbp from RNAP-II"	"Rn45s"	1	3.29372	4.58332	3.08738	-1.31689	-0.54482	1	1	1	0	0
chr6:47635281-47635375"	"Rn4.5s	4.5SRNA_scRNA	">1.5Kbp from RNAP-III and >2.65Kbp from RNAP-II"	"Rn45s"	1	3.044	4.41321	3.14396	-1.27646	-0.440834	1	1	1	0	0
chr6:47689877-47689970"	"Rn4.5s	4.5SRNA_scRNA	">1.5Kbp from RNAP-III and >2.65Kbp from RNAP-II"	"Rn45s"	1	4.08375	4.70411	2.84804	-1.05753	-0.24746	1	1	1	0	0
chr6:47694136-47694230"	"Rn4.5s	4.5SRNA_scRNA	">1.5Kbp from RNAP-III and >2.65Kbp from RNAP-II"	"Rn45s"	1	3.87562	4.94166	2.77931	-1.20341	0.00720593	1	1	1	0	0
chr6:47698496-47698590"	"Rn4.5s	4.5SRNA_scRNA	">1.5Kbp from RNAP-III and >2.65Kbp from RNAP-II"	"Rn45s"	1	4.49743	5.03095	2.77857	-1.17357	-0.160577	1	1	1	0	0
chr6:47702830-47702924"	"Rn4.5s	4.5SRNA_scRNA	">1.5Kbp from RNAP-III and >2.65Kbp from RNAP-II"	"Rn45s"	1	3.71242	4.68768	2.98277	-1.09041	-0.171859	1	1	1	0	0
chr6:47713262-47713356"	"Rn4.5s	4.5SRNA_scRNA	">1.5Kbp from RNAP-III and >2.65Kbp from RNAP-II"	"Rn45s"	1	3.29707	4.53258	3.19074	-1.14026	-0.219154	1	1	1	0	0
chr6:128710725-128710819"	"Rn4.5s	4.5SRNA_scRNA	"<1.5Kbp from RNAP-III"	"Rn45s"	1	5.20624	4.96984	4.87928	2.62964	2.01881	1	1	1	1	1
chr6:128714147-128714241"	"Rn4.5s	4.5SRNA_scRNA	">1.5Kbp from RNAP-III and >2.65Kbp from RNAP-II"	"Rn45s"	0	5.46034	5.18236	2.81382	-0.0874223	-0.150673	1	1	1	0	0
chr6:128749420-128749559"	"Rn4.5s	4.5SRNA_scRNA	"<1.5Kbp from RNAP-III"	"Rn45s"	1	4.8953	4.67665	5.25317	0.219382	0.323143	1	1	1	0	0
chr6:128753032-128753126"	"Rn4.5s	4.5SRNA_scRNA	">1.5Kbp from RNAP-III and >2.65Kbp from RNAP-II"	"Rn45s"	0	5.07638	4.60117	1.47773	-0.46878	-0.444654	1	1	1	0	0
chr6:128788477-128788563"	"Rn4.5s	4.5SRNA_scRNA+	"<1.5Kbp from RNAP-III"	"Rn45s"	1	4.7851	4.4611	4.93405	0.199143	0.175916	1	1	1	0	0
chr6:128793305-128793400"	"Rn4.5s	4.5SRNA_scRNA+	">1.5Kbp from RNAP-III and <2.65Kbp from RNAP-II"	"Rn45s"	1	5.10191	5.0735	4.94572	0.705043	0.613883	1	1	1	0	0

## Sheet: Other
Position	MGI.annotation	Pol III locus name	Annotated distance	Type	CpG island	"RPC4 replicate 1 [log2-ratio]"	"RPC4 replicate 2 [log2-ratio]"	"H3K4me3 replicate 2 [log2-ratio]"	"RPB2 replicate 1 [log2-ratio]"	"RPB2 replicate 2 [log2-ratio]"	"RPC4 peak replicate 1 (cutoff=0.84022)"	"RPC4 peak replicate 2 (cutoff=1.32783)"	"H3K4me3 peak replicate 2 (cutoff=1.36659)"	"RPB2 peak replicate 1 (cutoff=1.06842)"	"RPB2 peak replicate 2 (cutoff=1.3781)"
chr2:27395325-27395450"	"Rnu6atac	U6atac-	">1.5Kbp from RNAP-III and <2.65Kbp from RNAP-II"	"Other"	1	4.77707	4.99865	3.44686	2.60522	2.04226	1	1	1	1	1
chr4:43505660-43505930"	"Rmrp	RNase_MRP-	">1.5Kbp from RNAP-III and <2.65Kbp from RNAP-II"	"Other"	1	3.48306	4.27709	4.76543	2.45939	2.19099	1	1	1	1	1
chr6:47731623-47731724"	"Rny3	Y3_RNA+	">1.5Kbp from RNAP-III and <2.65Kbp from RNAP-II"	"Other"	0	4.37729	4.77416	4.0473	-0.0630012	0.771939	1	1	1	0	0
chr6:47738068-47738179"	"Rny1	Y1_RNA-	">1.5Kbp from RNAP-III and <2.65Kbp from RNAP-II"	"Other"	0	2.49663	3.08199	3.4218	1.87851	1.91412	1	1	1	1	1
chr7:152100375-152100528"	"Bc1	Bc1+	">1.5Kbp from RNAP-III and <2.65Kbp from RNAP-II"	"Other"	1	0.242465	-0.0514423	5.12873	1.66353	1.543	0	0	1	1	1
chr9:62981090-62981196"	"Rnu6	U6+	">1.5Kbp from RNAP-III and <2.65Kbp from RNAP-II"	"Other"	0	1.19727	2.15413	4.3708	2.60732	2.54931	1	1	1	1	1
chr9:78023110-78023440"	"Rn7sk	7SK-	">1.5Kbp from RNAP-III and <2.65Kbp from RNAP-II"	"Other"	1	4.10539	4.58725	4.73786	3.25891	3.4961	1	1	1	1	1
chr10:79371940-79372046"	"Rnu6	U6+	">1.5Kbp from RNAP-III and <2.65Kbp from RNAP-II"	"Other"	1	2.47587	3.49926	4.86434	1.50689	1.42047	1	1	1	1	1
chr10:79448251-79448357"	"Rnu6	U6+	">1.5Kbp from RNAP-III and <2.65Kbp from RNAP-II"	"Other"	0	1.28881	2.44988	4.22889	1.46649	1.58846	1	1	1	1	1
chr12:53704775-53704881"	"Rnu6	U6-	"<1.5Kbp from RNAP-III"	"Other"	0	3.01833	4.2101	5.71738	2.46628	2.74113	1	1	1	1	1
chr12:53705477-53705578"	"Rnu6	U6-	"<1.5Kbp from RNAP-III"	"Other"	0	2.53933	4.18326	5.08766	1.39059	1.88859	1	1	1	1	1
chr12:70260298-70260551"	"Rn7sl	7SLRNA_srpRNA+	">1.5Kbp from RNAP-III and <2.65Kbp from RNAP-II"	"Other"	1	4.45106	5.2224	5.34238	3.19649	2.86	1	1	1	1	1
chr12:70462167-70462478"	"Rn7sl	7SLRNA_srpRNA-	">1.5Kbp from RNAP-III and <2.65Kbp from RNAP-II"	"Other"	1	4.85773	4.82543	3.59603	2.19972	1.92419	1	1	1	1	1
chr14:51427123-51427447"	"Rpph1	RnasePRNA-	">1.5Kbp from RNAP-III and <2.65Kbp from RNAP-II"	"Other"	1	1.96643	1.85547	4.72614	1.85403	1.9459	1	1	1	1	1
chr18:36961520-36961662"	"Vaultrc5	Vault+	">1.5Kbp from RNAP-III and <2.65Kbp from RNAP-II"	"Other"	1	4.66319	5.36871	4.97307	2.90708	3.18912	1	1	1	1	1
