# Supplementary material for: Differential regulation of RNA polymerase III genes during liver regeneration
Source: Nucleic Acids Res. 2018 Dec 29;47(4):1786–96. doi: 10.1093/nar/gky1282 (PMC6393285; doi:10.1093/nar/gky1282)
Supplement: Supplementary Data [file gky1282_supplemental_files.zip › Supplementary_Table_S4.xlsx]

## Sheet: Legend to Table S4
Table S4. RPC4 and surrounding RPB2 T-statistics for Pol III loci with indication of change significance between TP0 and TP36. This table is related to Figure 2B and Figure 3D.

## Sheet: RPC4 Tstat
Position	MGI.annotation	Pol III locus name	RPC4 Average TP0	RPC4 Tstatistics	adj. pValue	Above cutoff in any sample?	Above cutoff at TP36 only?	Significantly different in RPC4 by limma?
chr1:34491657-34491728	n-Te21	n-Te21|chr1_1547_tRNAGlu_TTC-|-|chr1:34491657-34491728	4.37516	2.12111	0.11923	1	0	0
chr1:74863321-74863391	n-Tg11	n-Tg11|chr1_1392_tRNAGly_GCC-|-|chr1:74863321-74863391	2.49851	2.33595	0.0799764	1	0	0
chr1:78294370-78294441	n-Tp1	n-Tp1|chr1_284_tRNAPro_AGG+|+|chr1:78294370-78294441	-0.18193	0.517598	0.790928	0	0	0
chr1:112801324-112801396	n-Tk7	n-Tk7|chr1_1268_tRNALys_CTT-|-|chr1:112801324-112801396	0.16973	-0.846647	0.605394	0	0	0
chr1:120246867-120247052	B2_Mm2_SINE_B2+	B2_Mm2_SINE_B2+|+|chr1:120246867-120247052	1.65496	3.45989	0.00414338	1	0	1
chr1:130008960-130009059	B2_Mm2_B2_SINE+	B2_Mm2_B2_SINE+|+|chr1:130008960-130009059	1.4822	1.53598	0.275052	1	0	0
chr1:134930539-134930611	n-Tk26	n-Tk26|chr1_485_tRNALys_TTT+|+|chr1:134930539-134930611	4.10996	0.891426	0.581816	1	0	0
chr1:134930904-134930976	n-Tk25	n-Tk25|chr1_1184_tRNALys_TTT-|-|chr1:134930904-134930976	2.4038	2.20199	0.105799	1	0	0
chr1:155305794-155305866	n-Ti13	n-Ti13|chr1_583_tRNAIle_TAT+|+|chr1:155305794-155305866	-0.06926	0.12789	0.959129	0	0	0
chr1:167571765-167571836	n-Tp2	n-Tp2|chr1_672_tRNAPro_AGG+|+|chr1:167571765-167571836	4.73569	1.32775	0.36805	1	0	0
chr1:167572402-167572473	n-Tp8	n-Tp8|chr1_1022_tRNAPro_CGG-|-|chr1:167572402-167572473	4.73224	1.25925	0.398633	1	0	0
chr1:172930087-172930186	B2_Mm2_SINE-	B2_Mm2_SINE-|-|chr1:172930087-172930186	0.472045	1.99837	0.141118	1	1	0
chr1:172964073-172964146	n-Tn6	n-Tn6|chr1_1006_tRNAAsn_GTT-|-|chr1:172964073-172964146	4.95183	1.15125	0.449504	1	0	0
chr1:172967160-172967231	n-Td4	n-Td4|chr1_1005_tRNAAsp_GTC-|-|chr1:172967160-172967231	5.44322	0.690487	0.691152	1	0	0
chr1:172968128-172968199	n-Tg21	n-Tg21|chr1_1004_tRNAGly_TCC-|-|chr1:172968128-172968199	4.93101	1.0562	0.490303	1	0	0
chr1:172968745-172968827	n-Tl15	n-Tl15|chr1_698_tRNALeu_CAG+|+|chr1:172968745-172968827	5.60091	0.928852	0.561814	1	0	0
chr1:172975116-172975186	n-Tg12	n-Tg12|chr1_699_tRNAGly_GCC+|+|chr1:172975116-172975186	4.73785	1.21166	0.415691	1	0	0
chr1:172994295-172994366	n-Te5	n-Te5|chr1_1002_tRNAGlu_CTC-|-|chr1:172994295-172994366	1.70442	2.77273	0.0284581	1	0	1
chr1:172994830-172994901	n-Tg20	n-Tg20|chr1_1001_tRNAGly_TCC-|-|chr1:172994830-172994901	1.91874	3.39363	0.00504466	1	0	1
chr1:172995489-172995560	n-Td3	n-Td3|chr1_1000_tRNAAsp_GTC-|-|chr1:172995489-172995560	1.21754	4.69994	3.57898e-05	1	0	1
chr1:172996115-172996197	n-Tl18	n-Tl18|chr1_701_tRNALeu_CAG+|+|chr1:172996115-172996197	-0.163255	3.40348	0.00492185	1	1	1
chr1:172996762-172996832	n-Tg17	n-Tg17|chr1_702_tRNAGly_GCC+|+|chr1:172996762-172996832	1.16766	5.09353	6.2076e-06	1	0	1
chr1:173001923-173001994	n-Te8	n-Te8|chr1_999_tRNAGlu_CTC-|-|chr1:173001923-173001994	1.53463	3.14317	0.0104172	1	0	1
chr1:173002465-173002536	n-Tg24	n-Tg24|chr1_998_tRNAGly_TCC-|-|chr1:173002465-173002536	1.6114	2.79191	0.0274785	1	0	1
chr1:173003124-173003195	n-Td7	n-Td7|chr1_997_tRNAAsp_GTC-|-|chr1:173003124-173003195	0.713835	4.43887	0.000105666	1	1	1
chr1:173003750-173003832	n-Tl19	n-Tl19|chr1_703_tRNALeu_CAG+|+|chr1:173003750-173003832	0.159755	2.59375	0.0449429	1	1	1
chr1:173004433-173004503	n-Tg18	n-Tg18|chr1_704_tRNAGly_GCC+|+|chr1:173004433-173004503	0.736875	5.29759	2.22572e-06	1	1	1
chr1:173009537-173009608	n-Te7	n-Te7|chr1_996_tRNAGlu_CTC-|-|chr1:173009537-173009608	1.11677	2.78694	0.0275475	1	0	1
chr1:173010079-173010150	n-Tg23	n-Tg23|chr1_995_tRNAGly_TCC-|-|chr1:173010079-173010150	0.517605	2.24481	0.0959351	1	1	0
chr1:173010738-173010809	n-Td6	n-Td6|chr1_994_tRNAAsp_GTC-|-|chr1:173010738-173010809	0.50076	2.61099	0.0430634	1	1	1
chr1:173011364-173011446	n-Tl20	n-Tl20|chr1_705_tRNALeu_CAG+|+|chr1:173011364-173011446	0.480235	1.73197	0.207164	1	1	0
chr1:173012007-173012077	n-Tg19	n-Tg19|chr1_706_tRNAGly_GCC+|+|chr1:173012007-173012077	0.916885	5.04982	7.25743e-06	1	0	1
chr1:173031969-173032051	n-Tl21	n-Tl21|chr1_993_tRNALeu_CAG-|-|chr1:173031969-173032051	4.70999	1.53295	0.275052	1	0	0
chr1:173032502-173032573	n-Td5	n-Td5|chr1_707_tRNAAsp_GTC+|+|chr1:173032502-173032573	3.77253	2.37796	0.0722257	1	0	0
chr1:173032887-173032958	n-Tg22	n-Tg22|chr1_708_tRNAGly_TCC+|+|chr1:173032887-173032958	4.892	0.369298	0.858243	1	0	0
chr1:173033174-173033245	n-Te6	n-Te6|chr1_709_tRNAGlu_CTC+|+|chr1:173033174-173033245	5.46286	0.503082	0.796162	1	0	0
chr1:173041574-173041646	n-Tv14	n-Tv14|chr1_710_tRNAVal_CAC+|+|chr1:173041574-173041646	4.43708	0.901603	0.577527	1	0	0
chr1:173599570-173599642	n-Th1	n-Th1|chr1_717_tRNAHis_ATG+|+|chr1:173599570-173599642	-0.05486	0.10748	0.960518	0	0	0
chr1:175320460-175320533	n-Tr20	n-Tr20|chr1_730_tRNAArg_TCT+|+|chr1:175320460-175320533	-0.086275	0.373494	0.858243	0	0	0
chr1:180241842-180241941	B2_Mm2_B2_SINE-	B2_Mm2_B2_SINE-|-|chr1:180241842-180241941	1.55711	0.198326	0.930705	1	0	0
chr1:183986139-183986220	n-Ts15	n-Ts15|chr1_791_tRNASer_GCT+|+|chr1:183986139-183986220	-0.07055	0.397853	0.850494	0	0	0
chr1:190765285-190765358	n-Tn3	n-Tn3|chr1_814_tRNAAsn_GTT+|+|chr1:190765285-190765358	0.027585	-0.397329	0.850494	0	0	0
chr2:18508671-18508744	n-Tn9	n-Tn9|chr2_1947_tRNAAsn_GTT-|-|chr2:18508671-18508744	4.57357	1.24543	0.401539	1	0	0
chr2:27395325-27395450	Rnu6atac	Rnu6atac|U6atac-|-|chr2:27395325-27395450	4.88786	1.61377	0.245576	1	0	0
chr2:57034489-57034560	n-Ta27	n-Ta27|chr2_263_tRNAAla_CGC+|+|chr2:57034489-57034560	4.50016	2.45661	0.0610983	1	0	0
chr2:57034805-57034875	n-Tg29	n-Tg29|chr2_1747_tRNAGly_GCC-|-|chr2:57034805-57034875	4.74045	1.60947	0.246851	1	0	0
chr2:78964614-78964713	B2_Mm1t_B2_SINE+	B2_Mm1t_B2_SINE+|+|chr2:78964614-78964713	0.26258	-0.278032	0.90136	0	0	0
chr2:80479746-80479845	B1_Mus1_Alu_SINE+	B1_Mus1_Alu_SINE+|+|chr2:80479746-80479845	0.29408	0.085381	0.963286	0	0	0
chr2:91078023-91078122	B2_Mm1a_B2_SINE+	B2_Mm1a_B2_SINE+|+|chr2:91078023-91078122	1.23735	1.7371	0.206041	1	0	0
chr2:113929103-113929174	n-Td2	n-Td2|chr2_510_tRNAAsp_GTC+|+|chr2:113929103-113929174	-0.3099	0.0593241	0.974925	0	0	0
chr2:118819929-118820028	B3A_B2_SINE-	B3A_B2_SINE-|-|chr2:118819929-118820028	-0.222605	0.287026	0.900968	0	0	0
chr2:118872486-118872567	n-Ts21	n-Ts21|chr2_1509_tRNASer_GCT-|-|chr2:118872486-118872567	5.48994	1.34055	0.362849	1	0	0
chr2:118881889-118881962	n-Ti12	n-Ti12|chr2_1506_tRNAIle_GAT-|-|chr2:118881889-118881962	-0.16769	0.268208	0.906448	0	0	0
chr2:122059558-122059657	B1_Mus2_Alu_SINE-	B1_Mus2_Alu_SINE-|-|chr2:122059558-122059657	0.840765	1.14487	0.451797	1	1	0
chr2:122201230-122201301	n-Th4	n-Th4|chr2_1432_tRNAHis_GTG-|-|chr2:122201230-122201301	5.17901	0.985878	0.52387	1	0	0
chr2:122203099-122203170	n-Th3	n-Th3|chr2_1431_tRNAHis_GTG-|-|chr2:122203099-122203170	5.45599	1.61895	0.245576	1	0	0
chr2:122203704-122203775	n-Th5	n-Th5|chr2_586_tRNAHis_GTG+|+|chr2:122203704-122203775	5.63933	0.895442	0.579864	1	0	0
chr2:154878649-154878748	B1F2_Alu_SINE-	B1F2_Alu_SINE-|-|chr2:154878649-154878748	0.230025	-0.664097	0.703722	0	0	0
chr2:164681329-164681428	B2_Mm2_B2_SINE+	B2_Mm2_B2_SINE+|+|chr2:164681329-164681428	2.04036	3.28404	0.00699752	1	0	1
chr2:173043603-173043702	B1_Mus2_Alu_SINE+	B1_Mus2_Alu_SINE+|+|chr2:173043603-173043702	1.20074	1.06731	0.486253	1	0	0
chr2:180926179-180926278	B2_Mm1t_B2_SINE-	B2_Mm1t_B2_SINE-|-|chr2:180926179-180926278	1.13496	0.316821	0.884561	1	0	0
chr3:3123740-3123812	n-Tk1	n-Tk1|chr3_1_tRNALys_CTT+|+|chr3:3123740-3123812	-0.21086	-0.113059	0.960518	0	0	0
chr3:3149493-3149565	n-Tk9	n-Tk9|chr3_2_tRNALys_CTT+|+|chr3:3149493-3149565	-0.169815	0.413228	0.847946	0	0	0
chr3:19527959-19528031	n-Tr3	n-Tr3|chr3_1040_tRNAArg_ACG-|-|chr3:19527959-19528031	3.66559	2.76008	0.0293475	1	0	1
chr3:19528355-19528447	n-Ty1	n-Ty1|chr3_27_tRNATyr_GTA_I+|+|chr3:19528355-19528447	4.81189	1.2961	0.384395	1	0	0
chr3:19528782-19528870	n-Ty2	n-Ty2|chr3_28_tRNATyr_GTA_I+|+|chr3:19528782-19528870	5.14318	0.530179	0.782657	1	0	0
chr3:19528995-19529067	n-Ta14	n-Ta14|chr3_29_tRNAAla_AGC+|+|chr3:19528995-19529067	4.98857	1.05651	0.490303	1	0	0
chr3:24061947-24062029	n-Tl13	n-Tl13|chr3_1026_tRNALeu_CAG-|-|chr3:24061947-24062029	-0.18102	-0.995797	0.519949	0	0	0
chr3:30500192-30500264	n-Tv8	n-Tv8|chr3_48_tRNAVal_AAC+|+|chr3:30500192-30500264	4.97762	1.32856	0.36805	1	0	0
chr3:51162276-51162347	n-Tp17	n-Tp17|chr3_92_tRNAPro_TGG+|+|chr3:51162276-51162347	2.097	3.78545	0.00146	1	0	1
chr3:51163329-51163400	n-Tp5	n-Tp5|chr3_93_tRNAPro_AGG+|+|chr3:51163329-51163400	2.51888	3.68328	0.00206517	1	0	1
chr3:58506340-58506439	B2_Mm2-B2_SINE-	B2_Mm2-B2_SINE-|-|chr3:58506340-58506439	-0.08455	0.739635	0.671805	0	0	0
chr3:59278848-59278919	n-Tv9	n-Tv9|chr3_928_tRNAVal_CAC-|-|chr3:59278848-59278919	0.274565	-0.747665	0.667726	0	0	0
chr3:84032933-84033003	n-Tg14	n-Tg14|chr3_878_tRNAGly_GCC-|-|chr3:84032933-84033003	0.297325	1.13884	0.45502	1	1	0
chr3:90279782-90279853	n-Tm11	n-Tm11|chr3_792_tRNAMetInit_CAT-|-|chr3:90279782-90279853	5.11645	1.0035	0.516483	1	0	0
chr3:94499511-94499610	B1_Mus2_Alu_SINE-	B1_Mus2_Alu_SINE-|-|chr3:94499511-94499610	1.69731	0.85154	0.603575	1	0	0
chr3:94739234-94739333	B2_Mm2_B2_SINE-_and_ID_ID_SINE-	B2_Mm2_B2_SINE-_and_ID_ID_SINE-|-|chr3:94739234-94739333	0.846515	1.60374	0.248851	1	0	0
chr3:96115177-96115247	n-Tg2	n-Tg2|chr3_282_tRNAGly_CCC+|+|chr3:96115177-96115247	-0.03384	-0.39029	0.855258	0	0	0
chr3:96125997-96126070	n-Tn4	n-Tn4|chr3_283_tRNAAsn_GTT+|+|chr3:96125997-96126070	0.36065	3.12205	0.0110834	1	1	1
chr3:96136663-96136735	n-Tv18	n-Tv18|chr3_284_tRNAVal_CAC+|+|chr3:96136663-96136735	0.80161	6.94712	4.23022e-10	1	1	1
chr3:96138538-96138611	n-Tn5	n-Tn5|chr3_757_tRNAAsn_GTT-|-|chr3:96138538-96138611	-0.24074	3.31954	0.00630225	1	1	1
chr3:96138894-96138967	n-Tn1	n-Tn1|chr3_285_tRNAAsn_GTT+|+|chr3:96138894-96138967	0.068695	-0.100698	0.961479	0	0	0
chr3:96145079-96145150	n-Tq5	n-Tq5|chr3_756_tRNAGln_CTG-|-|chr3:96145079-96145150	0.590715	6.86949	6.45293e-10	1	1	1
chr3:96150598-96150669	n-Te19	n-Te19|chr3_286_tRNAGlu_TTC+|+|chr3:96150598-96150669	-0.060645	5.77603	2.06118e-07	1	1	1
chr3:96155090-96155160	n-Tg5	n-Tg5|chr3_755_tRNAGly_CCC-|-|chr3:96155090-96155160	0.273835	5.41895	1.21464e-06	1	1	1
chr3:96186834-96186904	n-Tg4	n-Tg4|chr3_287_tRNAGly_CCC+|+|chr3:96186834-96186904	0.08665	0.779493	0.650226	0	0	0
chr3:96191328-96191399	n-Te20	n-Te20|chr3_754_tRNAGlu_TTC-|-|chr3:96191328-96191399	0.008165	0.0421182	0.980412	0	0	0
chr3:96202982-96203053	n-Tq4	n-Tq4|chr3_753_tRNAGln_CTG-|-|chr3:96202982-96203053	2.06317	5.50481	7.77434e-07	1	0	1
chr3:96206141-96206214	n-Tn10	n-Tn10|chr3_289_tRNAAsn_GTT+|+|chr3:96206141-96206214	1.87189	4.73244	3.11921e-05	1	0	1
chr3:96213992-96214063	n-Th6	n-Th6|chr3_291_tRNAHis_GTG+|+|chr3:96213992-96214063	2.88876	3.48001	0.00398436	1	0	1
chr3:96227956-96228026	n-Tg6	n-Tg6|chr3_752_tRNAGly_CCC-|-|chr3:96227956-96228026	0.79678	4.60208	5.49649e-05	1	1	1
chr3:96232158-96232230	n-Tk15	n-Tk15|chr3_292_tRNALys_CTT+|+|chr3:96232158-96232230	1.41074	3.47163	0.0040141	1	0	1
chr3:96239895-96239966	n-Th2	n-Th2|chr3_293_tRNAHis_GTG+|+|chr3:96239895-96239966	0.187255	2.48145	0.0580583	1	1	0
chr3:96255348-96255421	n-Tn11	n-Tn11|chr3_294_tRNAAsn_GTT+|+|chr3:96255348-96255421	1.81306	4.34476	0.000156653	1	0	1
chr3:96256418-96256489	n-Th7	n-Th7|chr3_295_tRNAHis_GTG+|+|chr3:96256418-96256489	1.25981	5.60589	4.67856e-07	1	0	1
chr3:96261993-96262064	n-Th9	n-Th9|chr3_751_tRNAHis_GTG-|-|chr3:96261993-96262064	0.413985	2.94642	0.018224	1	1	1
chr3:96263061-96263134	n-Tn13	n-Tn13|chr3_750_tRNAAsn_GTT-|-|chr3:96263061-96263134	0.57973	2.40922	0.068535	1	1	0
chr3:96267895-96267966	n-Th11	n-Th11|chr3_749_tRNAHis_GTG-|-|chr3:96267895-96267966	0.222425	0.0213929	0.992151	0	0	0
chr3:96283314-96283385	n-Tq3	n-Tq3|chr3_297_tRNAGln_CTG+|+|chr3:96283314-96283385	1.00984	4.65523	4.35086e-05	1	0	1
chr3:96301704-96301777	n-Tn12	n-Tn12|chr3_298_tRNAAsn_GTT+|+|chr3:96301704-96301777	4.73942	1.34232	0.362849	1	0	0
chr3:96303435-96303507	n-Tk16	n-Tk16|chr3_748_tRNALys_CTT-|-|chr3:96303435-96303507	4.86465	0.714761	0.680736	1	0	0
chr3:96304289-96304360	n-Th8	n-Th8|chr3_747_tRNAHis_GTG-|-|chr3:96304289-96304360	3.7084	-0.506811	0.795727	1	0	0
chr3:96304932-96305003	n-Tg26	n-Tg26|chr3_746_tRNAGly_TCC-|-|chr3:96304932-96305003	5.66763	0.0899972	0.963286	1	0	0
chr3:96305370-96305441	n-Te13	n-Te13|chr3_745_tRNAGlu_CTC-|-|chr3:96305370-96305441	4.97452	1.07067	0.486241	1	0	0
chr3:96962008-96962079	n-Te12	n-Te12|chr3_303_tRNAGlu_CTC+|+|chr3:96962008-96962079	4.06055	1.24751	0.401539	1	0	0
chr3:97485382-97485453	n-Tq2	n-Tq2|chr3_309_tRNAGln_CTG+|+|chr3:97485382-97485453	0.43408	1.95394	0.151602	1	1	0
chr3:121992390-121992489	B2_Mm1t_B2_SINE-	B2_Mm1t_B2_SINE-|-|chr3:121992390-121992489	0.16659	1.93775	0.154546	1	1	0
chr3:121995866-121995950	n-Tr22	n-Tr22|chr3_628_tRNAArg_TCT_I-|-|chr3:121995866-121995950	4.69234	1.05202	0.490303	1	0	0
chr3:123602105-123602176	n-Te1	n-Te1|chr3_622_tRNAGlu_CTC-|-|chr3:123602105-123602176	0.10329	-0.636437	0.720141	0	0	0
chr3:146184477-146184576	B1_Mus2_alu_SINE+	B1_Mus2_alu_SINE+|+|chr3:146184477-146184576	0.58351	0.99222	0.520409	1	0	0
chr4:10801211-10801292	n-Ts9	n-Ts9|chr4_16_tRNASer_AGA+|+|chr4:10801211-10801292	4.1497	2.28254	0.089645	1	0	0
chr4:27831926-27831999	n-Ti2	n-Ti2|chr4_62_tRNAIle_AAT+|+|chr4:27831926-27831999	0.210905	-0.0872408	0.963286	0	0	0
chr4:32317225-32317295	n-Tg3	n-Tg3|chr4_67_tRNAGly_CCC+|+|chr4:32317225-32317295	-0.03531	-0.6234	0.721195	0	0	0
chr4:40161169-40161268	B2_Mm1t_B2_SINE+	B2_Mm1t_B2_SINE+|+|chr4:40161169-40161268	0.101995	2.3837	0.0720332	1	1	0
chr4:43505660-43505930	Rmrp	Rmrp|RNase_MRP-|-|chr4:43505660-43505930	3.88008	2.25028	0.095154	1	0	0
chr4:82265527-82265598	n-Th10	n-Th10|chr4_1697_tRNAHis_GTG-|-|chr4:82265527-82265598	-0.151155	0.444073	0.827414	0	0	0
chr4:128780080-128780179	B2_Mm1t_B2_SINE+	B2_Mm1t_B2_SINE+|+|chr4:128780080-128780179	1.11864	3.27027	0.00719596	1	0	1
chr4:131681174-131681245	n-Ta22	n-Ta22|chr4_626_tRNAAla_CGC+|+|chr4:131681174-131681245	0.189105	0.260836	0.908128	0	0	0
chr4:131972358-131972457	B2_Mm1t_B2_SINE+	B2_Mm1t_B2_SINE+|+|chr4:131972358-131972457	1.19407	1.37455	0.347631	1	0	0
chr4:132071923-132071994	n-Ta8	n-Ta8|chr4_645_tRNAAla_AGC+|+|chr4:132071923-132071994	-0.090705	0.68569	0.692726	0	0	0
chr4:132670411-132670481	n-Tg9	n-Tg9|chr4_1314_tRNAGly_GCC-|-|chr4:132670411-132670481	-0.106685	0.137256	0.959129	0	0	0
chr4:135478326-135478425	B2_Mm2_B2_SINE+	B2_Mm2_B2_SINE+|+|chr4:135478326-135478425	0.82986	1.36001	0.354717	1	0	0
chr4:135550206-135550305	B1_Mus1_Alu_SINE+	B1_Mus1_Alu_SINE+|+|chr4:135550206-135550305	1.20351	1.44426	0.312322	1	0	0
chr4:138986421-138986492	n-Tv1	n-Tv1|chr4_1183_tRNAVal_AAC-|-|chr4:138986421-138986492	-0.41395	-0.0944513	0.963286	0	0	0
chr4:141510536-141510635	B4_B4_SINE-	B4_B4_SINE-|-|chr4:141510536-141510635	1.11092	0.136293	0.959129	1	0	0
chr5:5627681-5627751	n-Ts1	n-Ts1|chr5_13_tRNASeC_TCA+|+|chr5:5627681-5627751	0.214075	-0.276306	0.90136	0	0	0
chr5:30439143-30439242	B2_Mm2_B2_SINE-	B2_Mm2_B2_SINE-|-|chr5:30439143-30439242	1.75775	2.05684	0.131514	1	0	0
chr5:31190456-31190544	n-Ty9	n-Ty9|chr5_109_tRNATyr_GTA_I+|+|chr5:31190456-31190544	4.73391	1.67875	0.226932	1	0	0
chr5:31190888-31190960	n-Ta15	n-Ta15|chr5_110_tRNAAla_AGC+|+|chr5:31190888-31190960	5.40735	0.405693	0.847946	1	0	0
chr5:33205445-33205544	B1_Mus2_Alu_SINE-	B1_Mus2_Alu_SINE-|-|chr5:33205445-33205544	0.8681	0.660081	0.70454	1	0	0
chr5:54383776-54383875	B2_Mm2_B2_SINE-	B2_Mm2_B2_SINE-|-|chr5:54383776-54383875	1.16206	1.18779	0.427879	1	0	0
chr5:65926870-65927025	B2_Mm2_SINE_B2+	B2_Mm2_SINE_B2+|+|chr5:65926870-65927025	2.12353	1.62655	0.244485	1	0	0
chr5:92781746-92781845	B2_Mm1a_B2_SINE-_and_RLTR13D2_ERVK_LTR-	B2_Mm1a_B2_SINE-_and_RLTR13D2_ERVK_LTR-|-|chr5:92781746-92781845	0.054105	2.85044	0.023485	1	1	1
chr5:93139643-93139742	B2_Mm2_B2_SINE-	B2_Mm2_B2_SINE-|-|chr5:93139643-93139742	2.05714	0.369088	0.858243	1	0	0
chr5:98470109-98470181	n-Tk8	n-Tk8|chr5_1627_tRNALys_CTT-|-|chr5:98470109-98470181	0.05376	-0.476529	0.810734	0	0	0
chr5:101421893-101421964	n-Td1	n-Td1|chr5_1609_tRNAAsp_GTC-|-|chr5:101421893-101421964	-0.09568	0.198602	0.930705	0	0	0
chr5:115002158-115002423	B2_Mm2_SINE_B2-	B2_Mm2_SINE_B2-|-|chr5:115002158-115002423	3.35706	2.82936	0.0248748	1	0	1
chr5:125884620-125884691	n-Ta39	n-Ta39|chr5_1317_tRNAAla_TGC-|-|chr5:125884620-125884691	5.14055	0.703268	0.682855	1	0	0
chr5:125885977-125886048	n-Td15	n-Td15|chr5_1316_tRNAAsp_GTC-|-|chr5:125885977-125886048	4.84869	0.531905	0.782657	1	0	0
chr5:125886425-125886497	n-Tf7	n-Tf7|chr5_1315_tRNAPhe_GAA-|-|chr5:125886425-125886497	4.68495	1.62657	0.244485	1	0	0
chr5:125889386-125889457	n-Td14	n-Td14|chr5_1314_tRNAAsp_GTC-|-|chr5:125889386-125889457	5.27864	1.25748	0.398633	1	0	0
chr5:125889842-125889913	n-Ta34	n-Ta34|chr5_702_tRNAAla_TGC+|+|chr5:125889842-125889913	5.19407	1.1244	0.463294	1	0	0
chr5:134651370-134651469	PB1D7_alu_SINE-	PB1D7_alu_SINE-|-|chr5:134651370-134651469	0.023995	-0.314609	0.884561	0	0	0
chr5:135372305-135372576	B3_SINE_B2-	B3_SINE_B2-|-|chr5:135372305-135372576	0.6354	3.09769	0.0117007	1	0	1
chr5:137775343-137775442	B1_Mus1_Alu_SINE+	B1_Mus1_Alu_SINE+|+|chr5:137775343-137775442	1.07804	1.50689	0.28537	1	0	0
chr5:140252062-140252161	B2_Mus1_Alu_SINE+	B2_Mus1_Alu_SINE+|+|chr5:140252062-140252161	1.01299	0.48455	0.806636	1	0	0
chr5:144108745-144108871	n-Ts11	n-Ts11|chr5_1135_tRNASer_AGA_I-|-|chr5:144108745-144108871	-0.094345	0.148139	0.959129	0	0	0
chr5:150040577-150040650	n-Tn14	n-Tn14|chr5_1043_tRNAAsn_GTT-|-|chr5:150040577-150040650	4.69456	1.57164	0.261728	1	0	0
chr6:10050371-10050443	n-Tv13	n-Tv13|chr6_10_tRNAVal_CAC+|+|chr6:10050371-10050443	-0.03229	-0.0920287	0.963286	0	0	0
chr6:29338824-29338895	n-Tp6	n-Tp6|chr6_46_tRNAPro_AGG+|+|chr6:29338824-29338895	2.5228	3.16263	0.00984337	1	0	1
chr6:30297452-30297551	Rn5S	Rn5S|5S_rRNA-|-|chr6:30297452-30297551	0.14238	-0.351996	0.866974	0	0	0
chr6:35127220-35127319	B1_Mm_Alu_SINE-	B1_Mm_Alu_SINE-|-|chr6:35127220-35127319	0.2084	1.2475	0.401539	1	1	0
chr6:38287916-38288126	B2_Mm2_SINE_B2-	B2_Mm2_SINE_B2-|-|chr6:38287916-38288126	3.11323	2.72499	0.0318944	1	0	1
chr6:38483931-38484003	n-Tr10	n-Tr10|chr6_107_tRNAArg_CCT+|+|chr6:38483931-38484003	5.11235	0.794953	0.639685	1	0	0
chr6:47600760-47600854	Rn4.5s	Rn4.5s|4.5SRNA_scRNA|-|chr6:47600760-47600854	2.48745	0.622627	0.721195	1	0	0
chr6:47604999-47605093	Rn4.5s	Rn4.5s|4.5SRNA_scRNA|-|chr6:47604999-47605093	3.94546	0.190972	0.933869	1	0	0
chr6:47609320-47609414	Rn4.5s	Rn4.5s|4.5SRNA_scRNA|-|chr6:47609320-47609414	3.9949	0.224564	0.921525	1	0	0
chr6:47613660-47613754	Rn4.5s	Rn4.5s|4.5SRNA_scRNA|-|chr6:47613660-47613754	3.94536	0.152698	0.957405	1	0	0
chr6:47617996-47618090	Rn4.5s	Rn4.5s|4.5SRNA_scRNA|-|chr6:47617996-47618090	3.93422	0.211888	0.923744	1	0	0
chr6:47622304-47622398	Rn4.5s	Rn4.5s|4.5SRNA_scRNA|-|chr6:47622304-47622398	3.94007	0.14274	0.959129	1	0	0
chr6:47626642-47626736	Rn4.5s	Rn4.5s|4.5SRNA_scRNA|-|chr6:47626642-47626736	3.93818	0.155063	0.957405	1	0	0
chr6:47630963-47631057	Rn4.5s	Rn4.5s|4.5SRNA_scRNA|-|chr6:47630963-47631057	3.93852	0.22361	0.921525	1	0	0
chr6:47635281-47635375	Rn4.5s	Rn4.5s|4.5SRNA_scRNA|-|chr6:47635281-47635375	3.7286	0.109855	0.960518	1	0	0
chr6:47689877-47689970	Rn4.5s	Rn4.5s|4.5SRNA_scRNA|-|chr6:47689877-47689970	4.39393	0.645708	0.715822	1	0	0
chr6:47694136-47694230	Rn4.5s	Rn4.5s|4.5SRNA_scRNA|-|chr6:47694136-47694230	4.40864	0.464893	0.813309	1	0	0
chr6:47698496-47698590	Rn4.5s	Rn4.5s|4.5SRNA_scRNA|-|chr6:47698496-47698590	4.76419	0.880935	0.586383	1	0	0
chr6:47702830-47702924	Rn4.5s	Rn4.5s|4.5SRNA_scRNA|-|chr6:47702830-47702924	4.20005	0.405493	0.847946	1	0	0
chr6:47713262-47713356	Rn4.5s	Rn4.5s|4.5SRNA_scRNA|-|chr6:47713262-47713356	3.91482	0.188569	0.934349	1	0	0
chr6:47731623-47731724	Rny3	Rny3|Y3_RNA+|+|chr6:47731623-47731724	4.57573	1.2734	0.395199	1	0	0
chr6:47738068-47738179	Rny1	Rny1|Y1_RNA-|-|chr6:47738068-47738179	2.78931	2.96885	0.0174036	1	0	1
chr6:47928996-47929067	n-Tc57	n-Tc57|chr6_157_tRNACys_GCA+|+|chr6:47928996-47929067	4.94864	1.91878	0.157362	1	0	0
chr6:48083936-48084007	n-Tc37	n-Tc37|chr6_161_tRNACys_GCA+|+|chr6:48083936-48084007	-0.02887	-0.9648	0.53539	0	0	0
chr6:48089509-48089580	n-Tc10	n-Tc10|chr6_1034_tRNACys_GCA-|-|chr6:48089509-48089580	-0.202175	0.982139	0.524217	0	0	0
chr6:48090483-48090554	n-Tc4	n-Tc4|chr6_1033_tRNACys_GCA-|-|chr6:48090483-48090554	0.107415	0.228589	0.920381	0	0	0
chr6:48093355-48093426	n-Tc13	n-Tc13|chr6_162_tRNACys_GCA+|+|chr6:48093355-48093426	-0.200835	1.14966	0.449504	0	0	0
chr6:48094927-48094998	n-Tc36	n-Tc36|chr6_1032_tRNACys_GCA-|-|chr6:48094927-48094998	-0.050605	-0.320265	0.884561	0	0	0
chr6:48104713-48104784	n-Tc38	n-Tc38|chr6_163_tRNACys_GCA+|+|chr6:48104713-48104784	-0.05972	1.47531	0.300267	0	0	0
chr6:48106274-48106345	n-Tc35	n-Tc35|chr6_1031_tRNACys_GCA-|-|chr6:48106274-48106345	-0.068125	-0.253501	0.911374	0	0	0
chr6:48110178-48110249	n-Tc39	n-Tc39|chr6_164_tRNACys_GCA+|+|chr6:48110178-48110249	-0.180525	0.921737	0.564993	0	0	0
chr6:48114100-48114171	n-Tc40	n-Tc40|chr6_166_tRNACys_GCA+|+|chr6:48114100-48114171	-0.073805	0.238756	0.913103	0	0	0
chr6:48136317-48136388	n-Tc8	n-Tc8|chr6_167_tRNACys_GCA+|+|chr6:48136317-48136388	0.05962	-0.133365	0.959129	0	0	0
chr6:48147025-48147096	n-Tc41	n-Tc41|chr6_168_tRNACys_GCA+|+|chr6:48147025-48147096	-0.19088	0.713263	0.680736	0	0	0
chr6:48155067-48155138	n-Tc1	n-Tc1|chr6_170_tRNACys_GCA+|+|chr6:48155067-48155138	0.294255	-1.12203	0.463809	0	0	0
chr6:48157450-48157521	n-Tc34	n-Tc34|chr6_1030_tRNACys_GCA-|-|chr6:48157450-48157521	-0.19073	0.112649	0.960518	0	0	0
chr6:48159837-48159908	n-Tc49	n-Tc49|chr6_1029_tRNACys_GCA-|-|chr6:48159837-48159908	0.27516	-0.193757	0.933058	0	0	0
chr6:48173093-48173164	n-Tc33	n-Tc33|chr6_1027_tRNACys_GCA-|-|chr6:48173093-48173164	0.25674	-1.27771	0.393418	0	0	0
chr6:48174328-48174399	n-Tc48	n-Tc48|chr6_1026_tRNACys_GCA-|-|chr6:48174328-48174399	-0.389965	1.45172	0.309961	0	0	0
chr6:48194315-48194386	n-Tc32	n-Tc32|chr6_1025_tRNACys_GCA-|-|chr6:48194315-48194386	-0.084355	0.076263	0.969229	0	0	0
chr6:48202102-48202173	n-Tc31	n-Tc31|chr6_1024_tRNACys_GCA-|-|chr6:48202102-48202173	0.26909	-0.868488	0.595446	0	0	0
chr6:48203079-48203150	n-Tc15	n-Tc15|chr6_1023_tRNACys_GCA-|-|chr6:48203079-48203150	0.22209	-1.05336	0.490303	0	0	0
chr6:48211721-48211792	n-Tc30	n-Tc30|chr6_1022_tRNACys_GCA-|-|chr6:48211721-48211792	0.133485	0.241608	0.913103	0	0	0
chr6:48218457-48218528	n-Tc29	n-Tc29|chr6_1021_tRNACys_GCA-|-|chr6:48218457-48218528	0.15697	-0.139183	0.959129	0	0	0
chr6:48221925-48221996	n-Tc42	n-Tc42|chr6_171_tRNACys_GCA+|+|chr6:48221925-48221996	-0.30014	0.414287	0.847946	0	0	0
chr6:48223679-48223750	n-Tc43	n-Tc43|chr6_172_tRNACys_GCA+|+|chr6:48223679-48223750	-0.090315	-0.136627	0.959129	0	0	0
chr6:48228791-48228862	n-Tc3	n-Tc3|chr6_1020_tRNACys_GCA-|-|chr6:48228791-48228862	-0.13593	0.36472	0.858988	0	0	0
chr6:48229770-48229841	n-Tc28	n-Tc28|chr6_1019_tRNACys_GCA-|-|chr6:48229770-48229841	0.025485	-0.0387324	0.981262	0	0	0
chr6:48238875-48238946	n-Tc12	n-Tc12|chr6_1018_tRNACys_GCA-|-|chr6:48238875-48238946	0.525025	-1.63476	0.243211	0	0	0
chr6:48243006-48243077	n-Tc50	n-Tc50|chr6_1017_tRNACys_GCA-|-|chr6:48243006-48243077	-0.08884	0.444912	0.827414	0	0	0
chr6:48247432-48247503	n-Tc44	n-Tc44|chr6_173_tRNACys_GCA+|+|chr6:48247432-48247503	0.104945	0.704508	0.682855	0	0	0
chr6:48248949-48249020	n-Tc27	n-Tc27|chr6_1016_tRNACys_GCA-|-|chr6:48248949-48249020	0.00248	0.128634	0.959129	0	0	0
chr6:48252458-48252529	n-Tc6	n-Tc6|chr6_174_tRNACys_GCA+|+|chr6:48252458-48252529	-0.01021	-0.124972	0.959801	0	0	0
chr6:48253464-48253535	n-Tc17	n-Tc17|chr6_175_tRNACys_GCA+|+|chr6:48253464-48253535	0.060195	0.368096	0.858243	0	0	0
chr6:48255463-48255534	n-Tc7	n-Tc7|chr6_1015_tRNACys_GCA-|-|chr6:48255463-48255534	-0.327495	0.564781	0.759167	0	0	0
chr6:48258728-48258799	n-Tc16	n-Tc16|chr6_1014_tRNACys_GCA-|-|chr6:48258728-48258799	-0.344505	0.624172	0.721195	0	0	0
chr6:48259706-48259777	n-Tc26	n-Tc26|chr6_1013_tRNACys_GCA-|-|chr6:48259706-48259777	-0.14764	0.319578	0.884561	0	0	0
chr6:48261498-48261569	n-Tc9	n-Tc9|chr6_176_tRNACys_GCA+|+|chr6:48261498-48261569	-0.18268	0.15245	0.957405	0	0	0
chr6:48263017-48263088	n-Tc25	n-Tc25|chr6_1012_tRNACys_GCA-|-|chr6:48263017-48263088	-0.235995	1.07278	0.485909	0	0	0
chr6:48266536-48266605	n-Tc2	n-Tc2|chr6_177_tRNACys_GCA+|+|chr6:48266536-48266605	-0.495235	0.732148	0.675406	0	0	0
chr6:48267514-48267585	n-Tc45	n-Tc45|chr6_178_tRNACys_GCA+|+|chr6:48267514-48267585	-0.007275	0.828869	0.616244	0	0	0
chr6:48282839-48282910	n-Tc24	n-Tc24|chr6_1011_tRNACys_GCA-|-|chr6:48282839-48282910	-0.071435	0.100956	0.961479	0	0	0
chr6:48286107-48286178	n-Tc23	n-Tc23|chr6_1010_tRNACys_GCA-|-|chr6:48286107-48286178	-0.05848	-0.32448	0.883807	0	0	0
chr6:48287090-48287161	n-Tc22	n-Tc22|chr6_1009_tRNACys_GCA-|-|chr6:48287090-48287161	-0.30489	0.598239	0.739919	0	0	0
chr6:48290612-48290683	n-Tc14	n-Tc14|chr6_179_tRNACys_GCA+|+|chr6:48290612-48290683	-0.054795	-0.854001	0.603439	0	0	0
chr6:48291587-48291658	n-Tc5	n-Tc5|chr6_180_tRNACys_GCA+|+|chr6:48291587-48291658	-0.047105	0.104189	0.961479	0	0	0
chr6:48299761-48299832	n-Tc21	n-Tc21|chr6_1008_tRNACys_GCA-|-|chr6:48299761-48299832	0.01621	-0.685308	0.692726	0	0	0
chr6:48304018-48304089	n-Tc20	n-Tc20|chr6_1006_tRNACys_GCA-|-|chr6:48304018-48304089	-0.196575	-0.201149	0.930705	0	0	0
chr6:48305854-48305925	n-Tc46	n-Tc46|chr6_181_tRNACys_GCA+|+|chr6:48305854-48305925	0.017915	0.285538	0.900968	0	0	0
chr6:48306850-48306921	n-Tc11	n-Tc11|chr6_182_tRNACys_GCA+|+|chr6:48306850-48306921	0.026645	-0.214416	0.923744	0	0	0
chr6:48313531-48313602	n-Tc19	n-Tc19|chr6_1005_tRNACys_GCA-|-|chr6:48313531-48313602	0.333195	-0.256219	0.910589	0	0	0
chr6:86353887-86353957	n-Tg8	n-Tg8|chr6_317_tRNAGly_CCC+|+|chr6:86353887-86353957	4.91896	1.03062	0.496654	1	0	0
chr6:120876571-120876670	B2_Mm1a_B2_SINE-_and_B1_Mus1_Alu_SINE-	B2_Mm1a_B2_SINE-_and_B1_Mus1_Alu_SINE-|-|chr6:120876571-120876670	1.75316	1.28874	0.387053	1	0	0
chr6:128710011-128710362	B4A_SINE_B4-	B4A_SINE_B4-|-|chr6:128710011-128710362	4.76018	1.55301	0.267872	1	0	0
chr6:128710725-128710819	Rn4.5s	Rn4.5s|4.5SRNA_scRNA|-|chr6:128710725-128710819	5.08804	0.544495	0.774401	1	0	0
chr6:128714147-128714241	Rn4.5s	Rn4.5s|4.5SRNA_scRNA|-|chr6:128714147-128714241	5.32135	0.881736	0.586383	1	0	0
chr6:128748852-128749049	B4A_SINE_B4-	B4A_SINE_B4-|-|chr6:128748852-128749049	4.65024	1.17326	0.435246	1	0	0
chr6:128749420-128749559	Rn4.5s	Rn4.5s|4.5SRNA_scRNA|-|chr6:128749420-128749559	4.78597	1.03987	0.49238	1	0	0
chr6:128753032-128753126	Rn4.5s	Rn4.5s|4.5SRNA_scRNA|-|chr6:128753032-128753126	4.83878	1.38495	0.342146	1	0	0
chr6:128788477-128788563	Rn4.5s	Rn4.5s|4.5SRNA_scRNA+|+|chr6:128788477-128788563	4.6231	1.17252	0.435246	1	0	0
chr6:128788924-128789196	B4A_SINE_B4+	B4A_SINE_B4+|+|chr6:128788924-128789196	4.76252	0.991905	0.520409	1	0	0
chr6:128793305-128793400	Rn4.5s	Rn4.5s|4.5SRNA_scRNA+|+|chr6:128793305-128793400	5.0877	0.773894	0.652141	1	0	0
chr6:128796113-128796212	B2_Mm1a_B2_SINE-	B2_Mm1a_B2_SINE-|-|chr6:128796113-128796212	0.620435	1.26945	0.395547	1	1	0
chr6:135217793-135217866	n-Tv20	n-Tv20|chr6_651_tRNAVal_GAC-|-|chr6:135217793-135217866	0.030815	-0.510483	0.794215	0	0	0
chr6:149096989-149097088	B2_Mm1t_B2_SINE-	B2_Mm1t_B2_SINE-|-|chr6:149096989-149097088	0.88953	3.51901	0.00353098	1	0	1
chr7:19886593-19886678	n-Ts2	n-Ts2|chr7_86_tRNASeC(e)_TCA+|+|chr7:19886593-19886678	3.61637	1.22002	0.412183	1	0	0
chr7:29158018-29158112	n-Ti16	n-Ti16|chr7_156_tRNAIle_TAT_I+|+|chr7:29158018-29158112	4.28162	1.76753	0.19602	1	0	0
chr7:29579007-29579079	n-Tk24	n-Tk24|chr7_1276_tRNALys_TTT-|-|chr7:29579007-29579079	0.757595	2.9566	0.0178596	1	1	1
chr7:36019789-36019862	n-Tt9	n-Tt9|chr7_1213_tRNAThr_AGT-|-|chr7:36019789-36019862	4.37023	1.81916	0.181505	1	0	0
chr7:52740591-52740766	B2_Mm2_SINE_B2+	B2_Mm2_SINE_B2+|+|chr7:52740591-52740766	0.71031	3.6424	0.00233732	1	1	1
chr7:54241133-54241232	B2_Mm2_B2_SINE-	B2_Mm2_B2_SINE-|-|chr7:54241133-54241232	0.59289	4.45297	0.000102468	1	0	1
chr7:59763599-59763698	B3_B2_SINE+	B3_B2_SINE+|+|chr7:59763599-59763698	1.59565	1.88259	0.167015	1	0	0
chr7:65654685-65654756	n-Te17	n-Te17|chr7_337_tRNAGlu_TTC+|+|chr7:65654685-65654756	4.79384	1.65085	0.237776	1	0	0
chr7:86611305-86611377	n-Tr19	n-Tr19|chr7_387_tRNAArg_TCG+|+|chr7:86611305-86611377	5.39297	0.315496	0.884561	1	0	0
chr7:105963925-105963996	n-Tp18	n-Tp18|chr7_441_tRNAPro_TGG+|+|chr7:105963925-105963996	4.9936	0.881555	0.586383	1	0	0
chr7:105964186-105964257	n-Tp7	n-Tp7|chr7_977_tRNAPro_AGG-|-|chr7:105964186-105964257	4.89284	0.625526	0.721195	1	0	0
chr7:106692410-106692481	n-Te3	n-Te3|chr7_967_tRNAGlu_CTC-|-|chr7:106692410-106692481	-0.11878	0.711461	0.680736	0	0	0
chr7:117336693-117336856	B1_Mus1_SINE_Alu-	B1_Mus1_SINE_Alu-|-|chr7:117336693-117336856	1.99229	3.58234	0.00285196	1	0	1
chr7:127978993-127979074	n-Tl27	n-Tl27|chr7_861_tRNALeu_TAG-|-|chr7:127978993-127979074	5.31711	0.405855	0.847946	1	0	0
chr7:127986097-127986293	B1_Mus1_SINE_Alu-	B1_Mus1_SINE_Alu-|-|chr7:127986097-127986293	2.32584	2.8667	0.0228815	1	0	1
chr7:128061031-128061112	n-Tl4	n-Tl4|chr7_559_tRNALeu_AAG+|+|chr7:128061031-128061112	3.97596	2.13097	0.118126	1	0	0
chr7:128062206-128062333	MIR_SINE_MIR-	MIR_SINE_MIR-|-|chr7:128062206-128062333	4.98353	1.00061	0.517454	1	0	0
chr7:128147749-128147848	B2_Mm1t_B2_SINE+	B2_Mm1t_B2_SINE+|+|chr7:128147749-128147848	1.11122	0.725557	0.678215	1	0	0
chr7:133786811-133786910	B2_Mm1a_B2_SINE-	B2_Mm1a_B2_SINE-|-|chr7:133786811-133786910	2.22462	2.26342	0.0930841	1	0	0
chr7:133824516-133824806	B1_Mus1_SINE_Alu-	B1_Mus1_SINE_Alu-|-|chr7:133824516-133824806	2.67396	0.212909	0.923744	1	0	0
chr7:152100375-152100528	Bc1	Bc1|Bc1+|+|chr7:152100375-152100528	0.09551	1.09123	0.478205	0	0	0
chr8:14842649-14843098	B2_Mm2_SINE_B2+	B2_Mm2_SINE_B2+|+|chr8:14842649-14843098	2.92957	3.07232	0.0126198	1	0	1
chr8:39276255-39276337	n-Tl14	n-Tl14|chr8_168_tRNALeu_CAG+|+|chr8:39276255-39276337	0.12855	-0.863605	0.597348	0	0	0
chr8:82433177-82433249	n-Tk20	n-Tk20|chr8_317_tRNALys_TTT+|+|chr8:82433177-82433249	0.178175	-0.675876	0.699587	0	0	0
chr8:86809783-86809882	B3_B2_SINE+_and_B1_Mm_Alu_SINE+	B3_B2_SINE+_and_B1_Mm_Alu_SINE+|+|chr8:86809783-86809882	-0.113425	1.19198	0.427191	0	0	0
chr8:87404850-87404949	B2_Mm2_B2_SINE-	B2_Mm2_B2_SINE-|-|chr8:87404850-87404949	1.38611	3.64109	0.00233732	1	0	1
chr8:97227531-97227613	n-Tl17	n-Tl17|chr8_414_tRNALeu_CAG+|+|chr8:97227531-97227613	4.72921	1.4849	0.295776	1	0	0
chr8:97227904-97227986	n-Tl16	n-Tl16|chr8_1008_tRNALeu_CAG-|-|chr8:97227904-97227986	5.67429	0.385845	0.856586	1	0	0
chr8:113154453-113154523	n-Tg16	n-Tg16|chr8_887_tRNAGly_GCC-|-|chr8:113154453-113154523	0.10654	0.927269	0.561814	1	1	0
chr8:113155146-113155216	n-Tg15	n-Tg15|chr8_886_tRNAGly_GCC-|-|chr8:113155146-113155216	0.30196	0.782325	0.64924	0	0	0
chr8:113522107-113522266	B2_Mm1t_SINE_B2+	B2_Mm1t_SINE_B2+|+|chr8:113522107-113522266	2.14274	-0.0657907	0.974925	1	0	0
chr8:113586461-113586531	n-Tg10	n-Tg10|chr8_560_tRNAGly_GCC+|+|chr8:113586461-113586531	3.63523	2.38021	0.0722257	1	0	0
chr8:124103129-124103201	n-Tm17	n-Tm17|chr8_783_tRNAMet_CAT-|-|chr8:124103129-124103201	5.34685	0.641016	0.718487	1	0	0
chr8:126062686-126062804	Rn5S	Rn5S|5S_rRNA|+|chr8:126062686-126062804	1.52463	2.63955	0.0405026	1	0	1
chr8:126064393-126064511	Rn5S	Rn5S|5S_rRNA|+|chr8:126064393-126064511	0.667935	1.78626	0.190447	1	1	0
chr8:126066078-126066196	Rn5S	Rn5S|5S_rRNA|+|chr8:126066078-126066196	0.90267	2.09479	0.12436	1	1	0
chr8:126067773-126067891	Rn5S	Rn5S|5S_rRNA|+|chr8:126067773-126067891	1.71131	1.83761	0.178359	1	0	0
chr8:126069478-126069596	Rn5S	Rn5S|5S_rRNA|+|chr8:126069478-126069596	1.52642	1.72962	0.207164	1	0	0
chr8:126071165-126071283	Rn5S	Rn5S|5S_rRNA|+|chr8:126071165-126071283	1.61674	1.91636	0.157362	1	0	0
chr8:126072856-126072974	Rn5S	Rn5S|5S_rRNA|+|chr8:126072856-126072974	1.57652	2.45583	0.0610983	1	0	0
chr8:126074567-126074685	Rn5S	Rn5S|5S_rRNA|+|chr8:126074567-126074685	1.54333	2.08453	0.125381	1	0	0
chr8:126076264-126076382	Rn5S	Rn5S|5S_rRNA|+|chr8:126076264-126076382	1.54787	2.08075	0.125381	1	0	0
chr8:126079663-126079781	Rn5S	Rn5S|5S_rRNA|+|chr8:126079663-126079781	1.63226	2.0085	0.139642	1	0	0
chr8:126081390-126081508	Rn5S	Rn5S|5S_rRNA|+|chr8:126081390-126081508	1.59238	2.08763	0.125381	1	0	0
chr8:126083101-126083219	Rn5S	Rn5S|5S_rRNA|+|chr8:126083101-126083219	1.42085	2.2919	0.0885617	1	0	0
chr8:126084788-126084906	Rn5S	Rn5S|5S_rRNA|+|chr8:126084788-126084906	1.53984	2.13859	0.117854	1	0	0
chr8:126086495-126086613	Rn5S	Rn5S|5S_rRNA|+|chr8:126086495-126086613	0.698645	1.83359	0.178359	1	1	0
chr8:126088186-126088304	Rn5S	Rn5S|5S_rRNA|+|chr8:126088186-126088304	0.90596	1.55344	0.267872	1	1	0
chr8:126089866-126089987	Rn5S_like	Rn5S_like|5S_from_RepeatMasker|+|chr8:126089866-126089987	1.39653	2.53291	0.0512738	1	0	0
chr8:126091537-126091655	Rn5S	Rn5S|5S_rRNA|+|chr8:126091537-126091655	1.70873	1.86507	0.17153	1	0	0
chr8:126093228-126093346	Rn5S	Rn5S|5S_rRNA|+|chr8:126093228-126093346	1.52943	2.51148	0.053732	1	0	0
chr8:126094901-126095019	Rn5S	Rn5S|5S_rRNA|+|chr8:126094901-126095019	0.69847	1.72916	0.207164	1	1	0
chr8:126096610-126096728	Rn5S	Rn5S|5S_rRNA|+|chr8:126096610-126096728	1.67376	2.39739	0.0703149	1	0	0
chr8:126098297-126098415	Rn5S	Rn5S|5S_rRNA|+|chr8:126098297-126098415	1.64124	2.03748	0.134732	1	0	0
chr8:126099976-126100094	Rn5S	Rn5S|5S_rRNA|+|chr8:126099976-126100094	1.54516	2.15834	0.11675	1	0	0
chr8:126101655-126101773	Rn5S	Rn5S|5S_rRNA|+|chr8:126101655-126101773	1.58402	2.13499	0.118126	1	0	0
chr8:126103350-126103468	Rn5S	Rn5S|5S_rRNA|+|chr8:126103350-126103468	1.43644	2.13871	0.117854	1	0	0
chr8:126105055-126105173	Rn5S	Rn5S|5S_rRNA|+|chr8:126105055-126105173	1.24689	2.0579	0.131514	1	0	0
chr8:126106747-126106868	Rn5S_like	Rn5S_like|5S_from_RepeatMasker|+|chr8:126106747-126106868	1.82167	2.61276	0.0430634	1	0	1
chr8:126108435-126108553	Rn5S	Rn5S|5S_rRNA|+|chr8:126108435-126108553	0.27566	1.52711	0.276189	1	1	0
chr8:126110142-126110260	Rn5S	Rn5S|5S_rRNA|+|chr8:126110142-126110260	1.71745	1.98186	0.144013	1	0	0
chr8:126111859-126111977	Rn5S	Rn5S|5S_rRNA|+|chr8:126111859-126111977	0.66246	1.83626	0.178359	1	1	0
chr8:126113554-126113672	Rn5S	Rn5S|5S_rRNA|+|chr8:126113554-126113672	1.19283	2.13185	0.118126	1	0	0
chr8:126115271-126115389	Rn5S	Rn5S|5S_rRNA|+|chr8:126115271-126115389	0.752095	1.67047	0.229158	1	1	0
chr8:126116968-126117089	Rn5S_like	Rn5S_like|5S_from_RepeatMasker|+|chr8:126116968-126117089	1.64455	1.98247	0.144013	1	0	0
chr8:126118654-126118772	Rn5S	Rn5S|5S_rRNA|+|chr8:126118654-126118772	1.64193	2.01008	0.139642	1	0	0
chr8:126120357-126120475	Rn5S	Rn5S|5S_rRNA|+|chr8:126120357-126120475	1.54245	2.09738	0.124232	1	0	0
chr8:126122055-126122176	Rn5S_like	Rn5S_like|5S_from_RepeatMasker|+|chr8:126122055-126122176	1.77946	2.14721	0.117301	1	0	0
chr8:126123761-126123879	Rn5S	Rn5S|5S_rRNA|+|chr8:126123761-126123879	1.58062	2.11003	0.121073	1	0	0
chr8:126125469-126125580	Rn5S_like	Rn5S_like|5S_from_RepeatMasker|+|chr8:126125469-126125580	0.76107	2.5637	0.0476249	1	1	1
chr8:126127147-126127265	Rn5S	Rn5S|5S_rRNA|+|chr8:126127147-126127265	1.50643	2.2717	0.091654	1	0	0
chr8:126128848-126128966	Rn5S	Rn5S|5S_rRNA|+|chr8:126128848-126128966	1.53631	2.12061	0.11923	1	0	0
chr8:126130510-126130631	Rn5S_like	Rn5S_like|5S_from_RepeatMasker|+|chr8:126130510-126130631	1.61131	1.94764	0.153125	1	0	0
chr8:126132220-126132338	Rn5S	Rn5S|5S_rRNA|+|chr8:126132220-126132338	1.54341	2.08528	0.125381	1	0	0
chr8:126133917-126134035	Rn5S	Rn5S|5S_rRNA|+|chr8:126133917-126134035	1.56149	1.93521	0.154757	1	0	0
chr8:126135615-126135733	Rn5S	Rn5S|5S_rRNA|+|chr8:126135615-126135733	1.69099	1.81973	0.181505	1	0	0
chr8:126137314-126137432	Rn5S	Rn5S|5S_rRNA|+|chr8:126137314-126137432	1.54649	1.95393	0.151602	1	0	0
chr8:126138996-126139117	Rn5S_like	Rn5S_like|5S_from_RepeatMasker|+|chr8:126138996-126139117	1.64406	1.99647	0.141118	1	0	0
chr8:126140710-126140828	Rn5S	Rn5S|5S_rRNA|+|chr8:126140710-126140828	1.53307	2.14895	0.117301	1	0	0
chr8:126142433-126142554	Rn5S_like	Rn5S_like|5S_from_RepeatMasker|+|chr8:126142433-126142554	1.602	1.90464	0.160233	1	0	0
chr8:126144138-126144259	Rn5S_like	Rn5S_like|5S_from_RepeatMasker|+|chr8:126144138-126144259	1.39065	2.20654	0.1052	1	0	0
chr8:126145828-126145946	Rn5S	Rn5S|5S_rRNA|+|chr8:126145828-126145946	1.33672	1.83186	0.178359	1	0	0
chr8:126147537-126147645	Rn5S	Rn5S|5S_rRNA|+|chr8:126147537-126147645	0.30637	1.03861	0.49238	0	0	0
chr8:126149708-126149807	B2_Mm2_B2_SINE-	B2_Mm2_B2_SINE-|-|chr8:126149708-126149807	0.85809	4.8082	2.24332e-05	1	1	1
chr9:14762877-14762949	n-Tk4	n-Tk4|chr9_1514_tRNALys_CTT-|-|chr9:14762877-14762949	-0.21233	0.634816	0.720141	0	0	0
chr9:46080760-46081111	B2_Mm1a_SINE_B2-	B2_Mm1a_SINE_B2-|-|chr9:46080760-46081111	1.37013	-0.411311	0.847946	1	0	0
chr9:62981090-62981196	Rnu6	Rnu6|U6+|+|chr9:62981090-62981196	1.6757	0.835917	0.612663	1	0	0
chr9:64585853-64585924	n-Tq9	n-Tq9|chr9_342_tRNAGln_CTG+|+|chr9:64585853-64585924	5.28968	0.634034	0.720141	1	0	0
chr9:65049244-65049401	B2_Mm1a_SINE_B2+	B2_Mm1a_SINE_B2+|+|chr9:65049244-65049401	2.23373	2.33522	0.0799764	1	0	0
chr9:66003087-66003186	B2_Mm2_B2_SINE-	B2_Mm2_B2_SINE-|-|chr9:66003087-66003186	1.10162	1.74318	0.204168	1	0	0
chr9:66919915-66920014	B2_Mm2_B2_SINE-	B2_Mm2_B2_SINE-|-|chr9:66919915-66920014	1.50032	2.99925	0.0159094	1	0	1
chr9:74956737-74956819	n-Ta4	n-Ta4|chr9_1100_tRNAAla_AGC-|-|chr9:74956737-74956819	0.20893	0.153337	0.957405	0	0	0
chr9:78023110-78023440	Rn7sk	Rn7sk|7SK-|-|chr9:78023110-78023440	4.34632	1.92747	0.156836	1	0	0
chr9:90021347-90021419	n-Tk18	n-Tk18|chr9_1035_tRNALys_CTT-|-|chr9:90021347-90021419	4.3612	2.05078	0.132409	1	0	0
chr9:104302450-104302521	n-Tc47	n-Tc47|chr9_592_tRNACys_GCA+|+|chr9:104302450-104302521	-0.13537	0.108472	0.960518	0	0	0
chr9:104306386-104306457	n-Tc53	n-Tc53|chr9_593_tRNACys_GCA+|+|chr9:104306386-104306457	0.125235	-0.478628	0.810428	0	0	0
chr9:104310997-104311068	n-Te18	n-Te18|chr9_961_tRNAGlu_TTC-|-|chr9:104310997-104311068	0.130595	4.17544	0.000310612	1	1	1
chr9:107551368-107551823	B2_Mm2_SINE_B2-	B2_Mm2_SINE_B2-|-|chr9:107551368-107551823	1.06605	1.52752	0.276189	1	0	0
chr9:109833765-109833864	B1_Mm_Alu_SINE-	B1_Mm_Alu_SINE-|-|chr9:109833765-109833864	0.43842	1.96706	0.148399	1	1	0
chr9:123438543-123438615	n-Tr2	n-Tr2|chr9_783_tRNAArg_ACG-|-|chr9:123438543-123438615	5.05247	1.19043	0.427191	1	0	0
chr10:8702849-8702948	B2_Mm2_B2_SINE+	B2_Mm2_B2_SINE+|+|chr10:8702849-8702948	1.07257	0.850472	0.603575	1	0	0
chr10:12642369-12642451	n-Tl25	n-Tl25|chr10_1316_tRNALeu_TAA-|-|chr10:12642369-12642451	4.40265	0.378139	0.858243	1	0	0
chr10:19798427-19798526	B2_Mm1t_B2_SINE+	B2_Mm1t_B2_SINE+|+|chr10:19798427-19798526	1.47176	2.95539	0.0178596	1	0	1
chr10:23496889-23496960	n-Tw1	n-Tw1|chr10_1282_tRNATrp_CCA-|-|chr10:23496889-23496960	0.003185	-0.448117	0.826961	0	0	0
chr10:30530946-30531017	n-Te9	n-Te9|chr10_81_tRNAGlu_CTC+|+|chr10:30530946-30531017	4.66943	1.85029	0.175809	1	0	0
chr10:61853872-61853944	n-Ta6	n-Ta6|chr10_1120_tRNAAla_AGC-|-|chr10:61853872-61853944	-0.0659	-0.061575	0.974925	0	0	0
chr10:62255334-62255433	B1_Mus1_Alu_SINE+	B1_Mus1_Alu_SINE+|+|chr10:62255334-62255433	1.22327	1.42679	0.321706	1	0	0
chr10:62656988-62657080	n-Tm18	n-Tm18|chr10_1101_tRNAMet_CAT_I-|-|chr10:62656988-62657080	0.130315	-0.71416	0.680736	0	0	0
chr10:62866100-62866281	B3_SINE_B2+	B3_SINE_B2+|+|chr10:62866100-62866281	4.21638	1.09693	0.47514	1	0	0
chr10:62892224-62892305	n-Ts26	n-Ts26|chr10_1095_tRNASer_TGA-|-|chr10:62892224-62892305	4.92649	0.862871	0.597348	1	0	0
chr10:70786302-70786504	B2_Mm1a_SINE_B2-	B2_Mm1a_SINE_B2-|-|chr10:70786302-70786504	1.48911	2.04982	0.132409	1	0	0
chr10:74967299-74967451	B3_SINE_B2+	B3_SINE_B2+|+|chr10:74967299-74967451	3.19854	1.40848	0.329686	1	0	0
chr10:77846390-77846462	n-Ta5	n-Ta5|chr10_979_tRNAAla_AGC-|-|chr10:77846390-77846462	-0.13054	-0.402012	0.849486	0	0	0
chr10:79355503-79355602	B2_Mm1a_B2_SINE-	B2_Mm1a_B2_SINE-|-|chr10:79355503-79355602	0.58949	3.1006	0.0116935	1	1	1
chr10:79371940-79372046	Rnu6	Rnu6|U6+|+|chr10:79371940-79372046	2.98757	1.88835	0.165563	1	0	0
chr10:79448251-79448357	Rnu6	Rnu6|U6+|+|chr10:79448251-79448357	1.86935	0.02393	0.991658	1	0	0
chr10:79711709-79711781	n-Tf3	n-Tf3|chr10_961_tRNAPhe_GAA-|-|chr10:79711709-79711781	5.34683	-0.0155177	0.995325	1	0	0
chr10:79711904-79711977	n-Tn7	n-Tn7|chr10_381_tRNAAsn_GTT+|+|chr10:79711904-79711977	5.67047	-0.10913	0.960518	1	0	0
chr10:79786931-79787030	B1F2_Alu_SINE+_and_B2_Mm1a_B2_SINE+	B1F2_Alu_SINE+_and_B2_Mm1a_B2_SINE+|+|chr10:79786931-79787030	2.80468	0.367333	0.858243	1	0	0
chr10:87292631-87292703	n-Tk21	n-Tk21|chr10_885_tRNALys_TTT-|-|chr10:87292631-87292703	0.092495	-0.581215	0.749701	0	0	0
chr10:90644157-90644228	n-Tw2	n-Tw2|chr10_857_tRNATrp_CCA-|-|chr10:90644157-90644228	4.48883	-0.244784	0.913103	1	0	0
chr10:90644842-90644913	n-Td16	n-Td16|chr10_856_tRNAAsp_GTC-|-|chr10:90644842-90644913	5.28764	0.813933	0.627636	1	0	0
chr10:92915723-92915794	n-Td8	n-Td8|chr10_851_tRNAAsp_GTC-|-|chr10:92915723-92915794	5.26497	0.755372	0.662427	1	0	0
chr10:119656419-119656518	B2_Mm1a_B2_SINE+	B2_Mm1a_B2_SINE+|+|chr10:119656419-119656518	-0.010795	-0.410424	0.847946	0	0	0
chr10:126508214-126508433	B3_SINE_B2-	B3_SINE_B2-|-|chr10:126508214-126508433	2.00406	2.9011	0.0208598	1	0	1
chr10:126597026-126597125	B1_Mus1_Alu_SINE-	B1_Mus1_Alu_SINE-|-|chr10:126597026-126597125	1.47626	1.40015	0.333753	1	0	0
chr10:127071228-127071327	B1_Mus2_Alu_SINE-	B1_Mus2_Alu_SINE-|-|chr10:127071228-127071327	0.61855	1.78695	0.190447	1	0	0
chr10:127895520-127895601	n-Ts13	n-Ts13|chr10_688_tRNASer_CGA-|-|chr10:127895520-127895601	4.44121	1.26506	0.396542	1	0	0
chr11:7769780-7769851	n-Td10	n-Td10|chr11_69_tRNAAsp_GTC+|+|chr11:7769780-7769851	-0.20027	0.523178	0.787439	0	0	0
chr11:48632044-48632116	n-Tv15	n-Tv15|chr11_204_tRNAVal_CAC+|+|chr11:48632044-48632116	4.83553	1.83075	0.178359	1	0	0
chr11:48637230-48637303	n-Tg1	n-Tg1|chr11_205_tRNAGly_ACC+|+|chr11:48637230-48637303	4.103	2.81002	0.0261973	1	0	1
chr11:48647385-48647457	n-Tk10	n-Tk10|chr11_2023_tRNALys_CTT-|-|chr11:48647385-48647457	5.22792	0.802269	0.63628	1	0	0
chr11:48647931-48648002	n-Ta38	n-Ta38|chr11_2022_tRNAAla_TGC-|-|chr11:48647931-48648002	5.22314	1.29102	0.386676	1	0	0
chr11:48667121-48667193	n-Tt16	n-Tt16|chr11_206_tRNAThr_TGT+|+|chr11:48667121-48667193	5.12976	1.2433	0.401841	1	0	0
chr11:48669782-48669853	n-Tp14	n-Tp14|chr11_207_tRNAPro_TGG+|+|chr11:48669782-48669853	4.39408	1.07692	0.485557	1	0	0
chr11:48670139-48670211	n-Tv7	n-Tv7|chr11_208_tRNAVal_AAC+|+|chr11:48670139-48670211	4.97014	1.46885	0.301996	1	0	0
chr11:48670476-48670557	n-Tl6	n-Tl6|chr11_2021_tRNALeu_AAG-|-|chr11:48670476-48670557	3.31275	2.59089	0.0449903	1	0	1
chr11:48676608-48676707	B2_Mm2_B2_SINE+	B2_Mm2_B2_SINE+|+|chr11:48676608-48676707	0.438835	3.70984	0.00188732	1	0	1
chr11:48686457-48686556	B1_Mur1_Alu_SINE-	B1_Mur1_Alu_SINE-|-|chr11:48686457-48686556	0.035165	0.727198	0.678215	0	0	0
chr11:48689042-48689141	B2_Mm2_B2_SINE-_and_Lx7_L1_LINE-	B2_Mm2_B2_SINE-_and_Lx7_L1_LINE-|-|chr11:48689042-48689141	0.423255	0.834744	0.612663	1	1	0
chr11:49998672-49998771	B2_Mm2_B2_SINE+	B2_Mm2_B2_SINE+|+|chr11:49998672-49998771	1.59296	-0.405836	0.847946	1	0	0
chr11:51790041-51790112	n-Ta1	n-Ta1|chr11_238_tRNAAla_AGC+|+|chr11:51790041-51790112	0.326995	-0.468022	0.813309	0	0	0
chr11:58115679-58115750	n-Te10	n-Te10|chr11_1912_tRNAGlu_CTC-|-|chr11:58115679-58115750	5.58483	0.77419	0.652141	1	0	0
chr11:58115976-58116082	n-Tl12	n-Tl12|chr11_1911_tRNALeu_CAA_I-|-|chr11:58115976-58116082	5.12386	0.979602	0.524921	1	0	0
chr11:61221418-61221489	n-Tw5	n-Tw5|chr11_1880_tRNATrp_CCA-|-|chr11:61221418-61221489	4.94563	1.34084	0.362849	1	0	0
chr11:62559517-62559588	n-Tw8	n-Tw8|chr11_1849_tRNATrp_CCA-|-|chr11:62559517-62559588	0.230815	2.28683	0.089191	1	1	0
chr11:67104641-67104712	n-Tp12	n-Tp12|chr11_372_tRNAPro_TGG+|+|chr11:67104641-67104712	0.045365	0.00270869	0.999386	0	0	0
chr11:68850505-68850578	n-Ti5	n-Ti5|chr11_393_tRNAIle_AAT+|+|chr11:68850505-68850578	5.51823	0.474231	0.811222	1	0	0
chr11:68850979-68851060	n-Ts4	n-Ts4|chr11_394_tRNASer_AGA+|+|chr11:68850979-68851060	5.32512	0.513669	0.792911	1	0	0
chr11:68851355-68851428	n-Tt8	n-Tt8|chr11_395_tRNAThr_AGT+|+|chr11:68851355-68851428	4.65855	1.09969	0.474323	1	0	0
chr11:68853887-68853958	n-Tp9	n-Tp9|chr11_396_tRNAPro_CGG+|+|chr11:68853887-68853958	4.72413	1.46922	0.301996	1	0	0
chr11:68854486-68854557	n-Td9	n-Td9|chr11_397_tRNAAsp_GTC+|+|chr11:68854486-68854557	5.5555	0.505314	0.795727	1	0	0
chr11:68854780-68854851	n-Tg25	n-Tg25|chr11_1824_tRNAGly_TCC-|-|chr11:68854780-68854851	5.58753	0.371262	0.858243	1	0	0
chr11:68855328-68855399	n-Tw7	n-Tw7|chr11_398_tRNATrp_CCA+|+|chr11:68855328-68855399	4.42563	1.03783	0.49238	1	0	0
chr11:68875822-68875895	n-Ti4	n-Ti4|chr11_1823_tRNAIle_AAT-|-|chr11:68875822-68875895	5.52053	0.138868	0.959129	1	0	0
chr11:68876246-68876319	n-Tt7	n-Tt7|chr11_1822_tRNAThr_AGT-|-|chr11:68876246-68876319	4.21473	2.25434	0.0947282	1	0	0
chr11:68876544-68876625	n-Ts17	n-Ts17|chr11_1821_tRNASer_GCT-|-|chr11:68876544-68876625	5.53747	0.771204	0.653003	1	0	0
chr11:68876997-68877068	n-Tw6	n-Tw6|chr11_1820_tRNATrp_CCA-|-|chr11:68876997-68877068	3.63093	1.34224	0.362849	1	0	0
chr11:68889367-68889466	B2_Mm1t_B2_SINE-_and_B1_Mur3_alu_SINE-	B2_Mm1t_B2_SINE-_and_B1_Mur3_alu_SINE-|-|chr11:68889367-68889466	0.486685	3.9015	0.000941125	1	1	1
chr11:68923967-68924040	n-Tt5	n-Tt5|chr11_399_tRNAThr_AGT+|+|chr11:68923967-68924040	2.7763	0.385245	0.856586	1	0	0
chr11:68924421-68924502	n-Ts14	n-Ts14|chr11_400_tRNASer_CGA+|+|chr11:68924421-68924502	2.85444	1.21553	0.414156	1	0	0
chr11:68932296-68932366	n-Tg13	n-Tg13|chr11_1819_tRNAGly_GCC-|-|chr11:68932296-68932366	5.31398	0.437415	0.831861	1	0	0
chr11:68936984-68937070	n-Tr25	n-Tr25|chr11_1818_tRNAArg_TCT_I-|-|chr11:68936984-68937070	3.5817	1.77291	0.194512	1	0	0
chr11:68937743-68937824	n-Tl29	n-Tl29|chr11_401_tRNALeu_TAG+|+|chr11:68937743-68937824	5.16648	1.11046	0.469993	1	0	0
chr11:68938109-68938180	n-Tq6	n-Tq6|chr11_1817_tRNAGln_CTG-|-|chr11:68938109-68938180	4.26908	2.12506	0.119212	1	0	0
chr11:68938678-68938750	n-Tk27	n-Tk27|chr11_1816_tRNALys_TTT-|-|chr11:68938678-68938750	5.30351	1.61744	0.245576	1	0	0
chr11:69355229-69355328	B2_Mm2_B2_SINE+_and_B2_Mm1a_B2_SINE+	B2_Mm2_B2_SINE+_and_B2_Mm1a_B2_SINE+|+|chr11:69355229-69355328	0.146175	1.55858	0.266759	1	1	0
chr11:73950817-73950889	n-Tk5	n-Tk5|chr11_1752_tRNALys_CTT-|-|chr11:73950817-73950889	0.214125	-1.46192	0.30501	0	0	0
chr11:75160470-75160569	B2_Mm1a_B2_SINE+	B2_Mm1a_B2_SINE+|+|chr11:75160470-75160569	1.01148	1.8051	0.18604	1	0	0
chr11:75237773-75237872	B1_Mur4_Alu_SINE+	B1_Mur4_Alu_SINE+|+|chr11:75237773-75237872	1.32417	1.05041	0.490303	1	0	0
chr11:79518152-79518223	n-Tt12	n-Tt12|chr11_550_tRNAThr_CGT+|+|chr11:79518152-79518223	4.3335	0.379818	0.858243	1	0	0
chr11:86075670-86075741	n-Tq12	n-Tq12|chr11_630_tRNAGln_TTG+|+|chr11:86075670-86075741	-0.09498	0.281656	0.90136	0	0	0
chr11:95720486-95720557	n-Tq16	n-Tq16|chr11_1493_tRNAGln_TTG-|-|chr11:95720486-95720557	4.84353	0.377834	0.858243	1	0	0
chr11:97563763-97563836	n-Tn8	n-Tn8|chr11_1446_tRNAAsn_GTT-|-|chr11:97563763-97563836	4.70345	0.490092	0.803192	1	0	0
chr11:97631143-97631214	n-Tc18	n-Tc18|chr11_1444_tRNACys_GCA-|-|chr11:97631143-97631214	1.44023	1.98804	0.143273	1	0	0
chr11:97652293-97652392	B2_Mm1a_B2_SINE+	B2_Mm1a_B2_SINE+|+|chr11:97652293-97652392	0.24711	1.53635	0.275052	1	1	0
chr11:97658386-97658457	n-Tc56	n-Tc56|chr11_791_tRNACys_GCA+|+|chr11:97658386-97658457	4.69393	1.22554	0.409496	1	0	0
chr11:97660220-97660291	n-Tc51	n-Tc51|chr11_1442_tRNACys_GCA-|-|chr11:97660220-97660291	3.25582	2.03339	0.135012	1	0	0
chr11:97849560-97849631	n-Tc55	n-Tc55|chr11_1433_tRNACys_GCA-|-|chr11:97849560-97849631	5.35854	0.57924	0.749701	1	0	0
chr11:97850237-97850308	n-Tc54	n-Tc54|chr11_1432_tRNACys_GCA-|-|chr11:97850237-97850308	5.34542	0.899257	0.578081	1	0	0
chr11:97855307-97855406	B2_Mm2_B2_SINE+	B2_Mm2_B2_SINE+|+|chr11:97855307-97855406	1.6311	3.60204	0.0026797	1	0	1
chr11:100399472-100399544	n-Ts23	n-Ts23|chr11_832_tRNASer_GGA+|+|chr11:100399472-100399544	0.13041	-0.280483	0.90136	0	0	0
chr11:101466556-101466655	B2_Mm1t_B2_SINE-_and_B2_Mm2_B2_SINE-	B2_Mm1t_B2_SINE-_and_B2_Mm2_B2_SINE-|-|chr11:101466556-101466655	0.12264	2.56447	0.0476249	1	1	1
chr11:101859884-101859983	B2_Mm2_B2_SINE+	B2_Mm2_B2_SINE+|+|chr11:101859884-101859983	-0.089735	1.06255	0.488627	1	1	0
chr11:106874180-106874252	n-Tr7	n-Tr7|chr11_945_tRNAArg_CCG+|+|chr11:106874180-106874252	5.21601	0.757642	0.661934	1	0	0
chr11:115274295-115274367	n-Tr14	n-Tr14|chr11_1022_tRNAArg_CCT+|+|chr11:115274295-115274367	5.05883	0.710764	0.680736	1	0	0
chr11:115274618-115274690	n-Tr12	n-Tr12|chr11_1234_tRNAArg_CCT-|-|chr11:115274618-115274690	4.76731	0.041689	0.980412	1	0	0
chr11:115275093-115275165	n-Tr18	n-Tr18|chr11_1023_tRNAArg_TCG+|+|chr11:115275093-115275165	5.22171	1.3205	0.370366	1	0	0
chr11:116277293-116277365	n-Ta3	n-Ta3|chr11_1203_tRNAAla_AGC-|-|chr11:116277293-116277365	-0.361515	1.07491	0.485557	0	0	0
chr11:121825376-121825448	n-Tm1	n-Tm1|chr11_1132_tRNAMet_CAT-|-|chr11:121825376-121825448	-0.29692	-0.0598678	0.974925	0	0	0
chr12:43516062-43516133	n-Te2	n-Te2|chr12_886_tRNAGlu_CTC-|-|chr12:43516062-43516133	-0.16676	0.0105772	0.996189	0	0	0
chr12:53704775-53704881	Rnu6	Rnu6|U6-|-|chr12:53704775-53704881	3.61422	0.718862	0.680736	1	0	0
chr12:53705477-53705578	Rnu6	Rnu6|U6-|-|chr12:53705477-53705578	3.3613	1.2341	0.406347	1	0	0
chr12:70260298-70260551	Rn7sl	Rn7sl|7SLRNA_srpRNA+|+|chr12:70260298-70260551	4.83673	1.80427	0.18604	1	0	0
chr12:70462167-70462478	Rn7sl	Rn7sl|7SLRNA_srpRNA-|-|chr12:70462167-70462478	4.84158	1.10392	0.473678	1	0	0
chr12:72070107-72070179	n-Tk17	n-Tk17|chr12_790_tRNALys_CTT-|-|chr12:72070107-72070179	4.82451	0.30035	0.89413	1	0	0
chr12:82631757-82631856	B2_Mm1t_B2_SINE+_and_MTD_MaLR_LTR-	B2_Mm1t_B2_SINE+_and_MTD_MaLR_LTR-|-|chr12:82631757-82631856	0.0166	-0.213252	0.923744	0	0	0
chr12:86493988-86494179	B3A_SINE_B2-	B3A_SINE_B2-|-|chr12:86493988-86494179	2.22685	3.89385	0.000957088	1	0	1
chr12:112083548-112083621	n-Ti6	n-Ti6|chr12_470_tRNAIle_AAT+|+|chr12:112083548-112083621	4.60741	0.350451	0.866974	1	0	0
chr13:4223394-4223466	n-Tk6	n-Tk6|chr13_1041_tRNALys_CTT-|-|chr13:4223394-4223466	-0.215075	0.0636352	0.974925	0	0	0
chr13:21252654-21252725	n-Te11	n-Te11|chr13_1001_tRNAGlu_CTC-|-|chr13:21252654-21252725	4.84375	1.71234	0.213067	1	0	0
chr13:21253274-21253346	n-Tf4	n-Tf4|chr13_60_tRNAPhe_GAA+|+|chr13:21253274-21253346	4.53932	1.56301	0.265342	1	0	0
chr13:21259473-21259545	n-Tm14	n-Tm14|chr13_61_tRNAMet_CAT+|+|chr13:21259473-21259545	3.07015	3.21928	0.00842415	1	0	1
chr13:21259944-21260016	n-Tk28	n-Tk28|chr13_1000_tRNALys_TTT-|-|chr13:21259944-21260016	5.0987	0.98377	0.524217	1	0	0
chr13:21261556-21261628	n-Tm15	n-Tm15|chr13_999_tRNAMet_CAT-|-|chr13:21261556-21261628	4.83	1.42208	0.323508	1	0	0
chr13:21261905-21261986	n-Tl7	n-Tl7|chr13_62_tRNALeu_AAG+|+|chr13:21261905-21261986	4.21916	2.75591	0.0294932	1	0	1
chr13:21262075-21262156	n-Tl5	n-Tl5|chr13_63_tRNALeu_AAG+|+|chr13:21262075-21262156	4.39473	2.56892	0.0475878	1	0	1
chr13:21264220-21264291	n-Tq7	n-Tq7|chr13_64_tRNAGln_CTG+|+|chr13:21264220-21264291	4.40946	1.63004	0.244485	1	0	0
chr13:21264706-21264811	n-Tl9	n-Tl9|chr13_998_tRNALeu_CAA_I-|-|chr13:21264706-21264811	3.02516	4.08184	0.000457235	1	0	1
chr13:21292073-21292177	n-Tl10	n-Tl10|chr13_65_tRNALeu_CAA_I+|+|chr13:21292073-21292177	5.48967	1.22949	0.407916	1	0	0
chr13:21307327-21307399	n-Tr9	n-Tr9|chr13_997_tRNAArg_CCG-|-|chr13:21307327-21307399	4.25153	1.92485	0.157081	1	0	0
chr13:21314455-21314526	n-Ta16	n-Ta16|chr13_66_tRNAAla_AGC+|+|chr13:21314455-21314526	4.60033	1.52238	0.27782	1	0	0
chr13:21325914-21325985	n-Ta17	n-Ta17|chr13_67_tRNAAla_AGC+|+|chr13:21325914-21325985	4.92072	1.37155	0.348434	1	0	0
chr13:21332814-21332885	n-Ta40	n-Ta40|chr13_68_tRNAAla_TGC+|+|chr13:21332814-21332885	1.35035	5.56949	5.57151e-07	1	0	1
chr13:21334439-21334510	n-Ta18	n-Ta18|chr13_69_tRNAAla_AGC+|+|chr13:21334439-21334510	0.1635	4.81914	2.20192e-05	1	1	1
chr13:21341063-21341136	n-Tt3	n-Tt3|chr13_996_tRNAThr_AGT-|-|chr13:21341063-21341136	0.6059	5.85586	1.38703e-07	1	1	1
chr13:21346089-21346160	n-Ta28	n-Ta28|chr13_70_tRNAAla_CGC+|+|chr13:21346089-21346160	1.57161	5.06804	6.91586e-06	1	0	1
chr13:21351637-21351708	n-Ta19	n-Ta19|chr13_71_tRNAAla_AGC+|+|chr13:21351637-21351708	2.71424	4.41842	0.000114106	1	0	1
chr13:21356449-21356522	n-Tt11	n-Tt11|chr13_72_tRNAThr_CGT+|+|chr13:21356449-21356522	1.77676	1.75803	0.198525	1	0	0
chr13:21360338-21360409	n-Tq13	n-Tq13|chr13_995_tRNAGln_TTG-|-|chr13:21360338-21360409	1.0021	2.00696	0.139642	1	1	0
chr13:21367825-21367898	n-Tt18	n-Tt18|chr13_73_tRNAThr_TGT+|+|chr13:21367825-21367898	0.813295	-0.666805	0.703104	1	1	0
chr13:21371565-21371637	n-Tr16	n-Tr16|chr13_74_tRNAArg_TCG+|+|chr13:21371565-21371637	1.8834	0.939124	0.55483	1	0	0
chr13:21414682-21414755	n-Tt13	n-Tt13|chr13_75_tRNAThr_CGT+|+|chr13:21414682-21414755	1.87708	3.48597	0.00394439	1	0	1
chr13:21418586-21418658	n-Tm13	n-Tm13|chr13_994_tRNAMet_CAT-|-|chr13:21418586-21418658	3.98036	2.73544	0.0311405	1	0	1
chr13:21584714-21584795	n-Ts16	n-Ts16|chr13_992_tRNASer_GCT-|-|chr13:21584714-21584795	-0.08098	1.0803	0.485297	0	0	0
chr13:21802449-21802519	n-Tg28	n-Tg28|chr13_77_tRNAGly_GCC+|+|chr13:21802449-21802519	4.94109	1.84238	0.177445	1	0	0
chr13:21802863-21802934	n-Tm7	n-Tm7|chr13_78_tRNAMetInit_CAT+|+|chr13:21802863-21802934	5.34754	0.614215	0.727163	1	0	0
chr13:21887668-21887750	n-Tsta1	n-Tsta1|chr13_79_tRNASup_TTA+|+|chr13:21887668-21887750	0.065575	1.23343	0.406347	1	1	0
chr13:21939891-21939973	n-Tl24	n-Tl24|chr13_991_tRNALeu_TAA-|-|chr13:21939891-21939973	0.930985	7.1046	2.5692e-10	1	0	1
chr13:21947189-21947262	n-Ti11	n-Ti11|chr13_990_tRNAIle_AAT-|-|chr13:21947189-21947262	3.97804	2.61642	0.0430152	1	0	1
chr13:21947890-21947963	n-Tt4	n-Tt4|chr13_81_tRNAThr_AGT+|+|chr13:21947890-21947963	3.41855	4.07545	0.000462903	1	0	1
chr13:21973902-21973975	n-Ti10	n-Ti10|chr13_989_tRNAIle_AAT-|-|chr13:21973902-21973975	3.7199	3.41142	0.00483578	1	0	1
chr13:21974754-21974826	n-Tf1	n-Tf1|chr13_988_tRNAPhe_GAA-|-|chr13:21974754-21974826	3.96679	3.1746	0.0097269	1	0	1
chr13:21988807-21988900	n-Ti14	n-Ti14|chr13_987_tRNAIle_TAT_I-|-|chr13:21988807-21988900	0.22865	5.06177	6.98028e-06	1	1	1
chr13:21998980-21999051	n-Tm2	n-Tm2|chr13_82_tRNAMet_CAT+|+|chr13:21998980-21999051	-0.08765	5.16712	4.33501e-06	1	1	1
chr13:21999809-21999881	n-Tk23	n-Tk23|chr13_83_tRNALys_TTT+|+|chr13:21999809-21999881	0.417875	7.48193	3.13025e-11	1	1	1
chr13:22003182-22003253	n-Td11	n-Td11|chr13_84_tRNAAsp_GTC+|+|chr13:22003182-22003253	0.55262	6.81281	7.87823e-10	1	1	1
chr13:22006707-22006812	n-Tl11	n-Tl11|chr13_85_tRNALeu_CAA_I+|+|chr13:22006707-22006812	1.38559	6.38131	7.50988e-09	1	0	1
chr13:22009031-22009116	n-Tr23	n-Tr23|chr13_985_tRNAArg_TCT_I-|-|chr13:22009031-22009116	0.41055	8.57782	1.7617e-14	1	1	1
chr13:22011084-22011165	n-Ts5	n-Ts5|chr13_86_tRNASer_AGA+|+|chr13:22011084-22011165	3.20594	4.47473	9.43396e-05	1	0	1
chr13:22012069-22012140	n-Tq10	n-Tq10|chr13_87_tRNAGln_CTG+|+|chr13:22012069-22012140	2.37723	6.05312	4.4472e-08	1	0	1
chr13:22016804-22016885	n-Ts25	n-Ts25|chr13_984_tRNASer_TGA-|-|chr13:22016804-22016885	0.907035	7.47163	3.13025e-11	1	0	1
chr13:22019726-22019807	n-Ts6	n-Ts6|chr13_88_tRNASer_AGA+|+|chr13:22019726-22019807	0.298955	5.70736	2.86965e-07	1	1	1
chr13:22023038-22023109	n-Tm10	n-Tm10|chr13_983_tRNAMetInit_CAT-|-|chr13:22023038-22023109	0.55123	3.67625	0.00209435	1	1	1
chr13:22025830-22025901	n-Tq8	n-Tq8|chr13_982_tRNAGln_CTG-|-|chr13:22025830-22025901	0.46375	6.52854	3.70164e-09	1	1	1
chr13:22027366-22027437	n-Td13	n-Td13|chr13_981_tRNAAsp_GTC-|-|chr13:22027366-22027437	2.14204	4.57447	6.14615e-05	1	0	1
chr13:22028963-22029044	n-Ts10	n-Ts10|chr13_980_tRNASer_AGA-|-|chr13:22028963-22029044	2.05619	6.82477	7.87823e-10	1	0	1
chr13:22032188-22032259	n-Td12	n-Td12|chr13_979_tRNAAsp_GTC-|-|chr13:22032188-22032259	4.32448	1.59506	0.251473	1	0	0
chr13:22032783-22032864	n-Ts8	n-Ts8|chr13_978_tRNASer_AGA-|-|chr13:22032783-22032864	4.11484	2.54714	0.049584	1	0	1
chr13:22063657-22063729	n-Tk22	n-Tk22|chr13_89_tRNALys_TTT+|+|chr13:22063657-22063729	0.810375	6.38279	7.50988e-09	1	1	1
chr13:22066901-22066972	n-Tm8	n-Tm8|chr13_90_tRNAMetInit_CAT+|+|chr13:22066901-22066972	5.27917	1.05125	0.490303	1	0	0
chr13:22086059-22086140	n-Ts22	n-Ts22|chr13_976_tRNASer_GCT-|-|chr13:22086059-22086140	1.62841	6.50762	3.70443e-09	1	0	1
chr13:22088450-22088521	n-Tq1	n-Tq1|chr13_975_tRNAGln_CTG-|-|chr13:22088450-22088521	1.60998	5.64259	4.02516e-07	1	0	1
chr13:22107660-22107732	n-Tv3	n-Tv3|chr13_974_tRNAVal_AAC-|-|chr13:22107660-22107732	4.29992	2.5257	0.0519718	1	0	0
chr13:22113013-22113085	n-Tr1	n-Tr1|chr13_973_tRNAArg_ACG-|-|chr13:22113013-22113085	5.02138	1.32745	0.36805	1	0	0
chr13:22114288-22114369	n-Ts12	n-Ts12|chr13_972_tRNASer_CGA-|-|chr13:22114288-22114369	4.56675	2.08214	0.125381	1	0	0
chr13:22118417-22118489	n-Tv16	n-Tv16|chr13_91_tRNAVal_CAC+|+|chr13:22118417-22118489	3.49004	3.11492	0.0112478	1	0	1
chr13:22121092-22121165	n-Ti7	n-Ti7|chr13_92_tRNAIle_AAT+|+|chr13:22121092-22121165	4.73742	1.93848	0.154546	1	0	0
chr13:22121969-22122042	n-Tt1	n-Tt1|chr13_971_tRNAThr_AGT-|-|chr13:22121969-22122042	0.33997	2.0381	0.134732	1	1	0
chr13:22142555-22142636	n-Ts19	n-Ts19|chr13_970_tRNASer_GCT-|-|chr13:22142555-22142636	3.91868	2.89871	0.0208598	1	0	1
chr13:23362290-23362385	n-Ti15	n-Ti15|chr13_969_tRNAIle_TAT_I-|-|chr13:23362290-23362385	-0.25248	4.78354	2.48098e-05	1	1	1
chr13:23377270-23377342	n-Tv4	n-Tv4|chr13_93_tRNAVal_AAC+|+|chr13:23377270-23377342	0.44139	6.59556	2.65352e-09	1	1	1
chr13:23377518-23377590	n-Ta10	n-Ta10|chr13_94_tRNAAla_AGC+|+|chr13:23377518-23377590	0.95504	6.95245	4.23022e-10	1	0	1
chr13:23390650-23390722	n-Tv6	n-Tv6|chr13_95_tRNAVal_AAC+|+|chr13:23390650-23390722	1.44461	6.9698	4.23022e-10	1	0	1
chr13:23390930-23391002	n-Ta11	n-Ta11|chr13_96_tRNAAla_AGC+|+|chr13:23390930-23391002	0.834075	7.19832	1.66514e-10	1	0	1
chr13:23391991-23392063	n-Tv12	n-Tv12|chr13_97_tRNAVal_CAC+|+|chr13:23391991-23392063	1.74571	6.0666	4.25693e-08	1	0	1
chr13:23399498-23399570	n-Tv19	n-Tv19|chr13_98_tRNAVal_CAC+|+|chr13:23399498-23399570	0.639635	7.07251	2.67634e-10	1	1	1
chr13:23400921-23400994	n-Ti9	n-Ti9|chr13_968_tRNAIle_AAT-|-|chr13:23400921-23400994	1.4165	6.51609	3.70245e-09	1	0	1
chr13:23409335-23409407	n-Tm12	n-Tm12|chr13_99_tRNAMet_CAT+|+|chr13:23409335-23409407	0.72562	5.75633	2.23525e-07	1	1	1
chr13:23488929-23489002	n-Ti3	n-Ti3|chr13_100_tRNAIle_AAT+|+|chr13:23488929-23489002	0.511015	6.52498	3.70164e-09	1	1	1
chr13:23492664-23492736	n-Ta12	n-Ta12|chr13_966_tRNAAla_AGC-|-|chr13:23492664-23492736	0.90928	6.22176	1.78423e-08	1	1	1
chr13:23492942-23493014	n-Tv2	n-Tv2|chr13_965_tRNAVal_AAC-|-|chr13:23492942-23493014	0.928155	5.60558	4.67856e-07	1	1	1
chr13:23503946-23504018	n-Tv10	n-Tv10|chr13_964_tRNAVal_CAC-|-|chr13:23503946-23504018	0.170305	4.99976	9.16955e-06	1	1	1
chr13:23504810-23504882	n-Ta7	n-Ta7|chr13_963_tRNAAla_AGC-|-|chr13:23504810-23504882	0.18565	6.72139	1.33837e-09	1	1	1
chr13:23505117-23505189	n-Tv5	n-Tv5|chr13_962_tRNAVal_AAC-|-|chr13:23505117-23505189	0.66221	6.24641	1.59788e-08	1	0	1
chr13:23517515-23517603	n-Ty3	n-Ty3|chr13_961_tRNATyr_GTA_I-|-|chr13:23517515-23517603	2.93867	3.32445	0.00626101	1	0	1
chr13:23518374-23518461	n-Ty4	n-Ty4|chr13_101_tRNATyr_GTA_I+|+|chr13:23518374-23518461	2.37252	4.81619	2.20192e-05	1	0	1
chr13:23518964-23519049	n-Ty5	n-Ty5|chr13_960_tRNATyr_GTA_I-|-|chr13:23518964-23519049	0.9853	6.1986	1.97636e-08	1	0	1
chr13:23520607-23520695	n-Ty6	n-Ty6|chr13_959_tRNATyr_GTA_I-|-|chr13:23520607-23520695	0.18532	2.02352	0.137555	1	1	0
chr13:23523281-23523353	n-Ta13	n-Ta13|chr13_102_tRNAAla_AGC+|+|chr13:23523281-23523353	4.76479	1.76539	0.196158	1	0	0
chr13:23524859-23524946	n-Ty7	n-Ty7|chr13_958_tRNATyr_GTA_I-|-|chr13:23524859-23524946	4.2514	1.90798	0.159711	1	0	0
chr13:23528209-23528281	n-Tk11	n-Tk11|chr13_103_tRNALys_CTT+|+|chr13:23528209-23528281	4.74999	1.61506	0.245576	1	0	0
chr13:23528863-23528934	n-Tp3	n-Tp3|chr13_957_tRNAPro_AGG-|-|chr13:23528863-23528934	4.06514	1.79499	0.1891	1	0	0
chr13:23529978-23530051	n-Ti8	n-Ti8|chr13_956_tRNAIle_AAT-|-|chr13:23529978-23530051	5.44246	1.06882	0.486253	1	0	0
chr13:23530566-23530637	n-Ta29	n-Ta29|chr13_955_tRNAAla_CGC-|-|chr13:23530566-23530637	4.44688	2.0048	0.139686	1	0	0
chr13:23538011-23538083	n-Tv17	n-Tv17|chr13_954_tRNAVal_CAC-|-|chr13:23538011-23538083	4.42473	1.91647	0.157362	1	0	0
chr13:23538661-23538733	n-Tr5	n-Tr5|chr13_953_tRNAArg_ACG-|-|chr13:23538661-23538733	3.54188	4.21407	0.000270753	1	0	1
chr13:23542491-23542564	n-Tt6	n-Tt6|chr13_104_tRNAThr_AGT+|+|chr13:23542491-23542564	4.70477	2.14499	0.117301	1	0	0
chr13:23545301-23545383	n-Tl22	n-Tl22|chr13_952_tRNALeu_CAG-|-|chr13:23545301-23545383	4.96984	1.44427	0.312322	1	0	0
chr13:23555404-23555475	n-Te15	n-Te15|chr13_105_tRNAGlu_TTC+|+|chr13:23555404-23555475	3.28326	4.2092	0.000272312	1	0	1
chr13:23558945-23559034	n-Ty8	n-Ty8|chr13_106_tRNATyr_GTA_I+|+|chr13:23558945-23559034	4.18575	2.85442	0.0233865	1	0	1
chr13:23589975-23590046	n-Tw3	n-Tw3|chr13_107_tRNATrp_CCA+|+|chr13:23589975-23590046	1.66991	6.66348	1.82191e-09	1	0	1
chr13:23591949-23592020	n-Tm5	n-Tm5|chr13_108_tRNAMetInit_CAT+|+|chr13:23591949-23592020	1.41912	5.78651	2.00659e-07	1	0	1
chr13:23592391-23592463	n-Tr4	n-Tr4|chr13_951_tRNAArg_ACG-|-|chr13:23592391-23592463	0.758335	5.3851	1.42339e-06	1	1	1
chr13:23592826-23592907	n-Ts7	n-Ts7|chr13_950_tRNASer_AGA-|-|chr13:23592826-23592907	2.10817	6.33302	9.72208e-09	1	0	1
chr13:23595849-23595921	n-Tr17	n-Tr17|chr13_949_tRNAArg_TCG-|-|chr13:23595849-23595921	3.38089	4.51395	8.0091e-05	1	0	1
chr13:23598388-23598459	n-Tw4	n-Tw4|chr13_109_tRNATrp_CCA+|+|chr13:23598388-23598459	3.8635	2.18869	0.108792	1	0	0
chr13:23609072-23609142	n-Tg27	n-Tg27|chr13_110_tRNAGly_GCC+|+|chr13:23609072-23609142	4.88623	1.20588	0.418585	1	0	0
chr13:23609561-23609632	n-Tm6	n-Tm6|chr13_111_tRNAMetInit_CAT+|+|chr13:23609561-23609632	4.77276	1.63447	0.243211	1	0	0
chr13:23610015-23610096	n-Ts24	n-Ts24|chr13_112_tRNASer_TGA+|+|chr13:23610015-23610096	3.99521	0.66775	0.703104	1	0	0
chr13:23610919-23610990	n-Tq14	n-Tq14|chr13_113_tRNAGln_TTG+|+|chr13:23610919-23610990	4.69567	1.27029	0.395547	1	0	0
chr13:23611482-23611553	n-Tq15	n-Tq15|chr13_114_tRNAGln_TTG+|+|chr13:23611482-23611553	4.12857	1.87947	0.167476	1	0	0
chr13:23613739-23613820	n-Ts18	n-Ts18|chr13_115_tRNASer_GCT+|+|chr13:23613739-23613820	4.04992	4.44912	0.000102527	1	0	1
chr13:23618325-23618397	n-Tr15	n-Tr15|chr13_948_tRNAArg_TCG-|-|chr13:23618325-23618397	4.40497	2.42275	0.0664831	1	0	0
chr13:23622217-23622288	n-Tm9	n-Tm9|chr13_947_tRNAMetInit_CAT-|-|chr13:23622217-23622288	4.72954	2.15482	0.117102	1	0	0
chr13:25022629-25022811	B2_Mm1t_SINE_B2+	B2_Mm1t_SINE_B2+|+|chr13:25022629-25022811	1.5774	3.55862	0.003081	1	0	1
chr13:58560282-58560381	B2_Mm1aB2_SINE-	B2_Mm1aB2_SINE-|-|chr13:58560282-58560381	-0.189775	2.03633	0.134732	1	1	0
chr13:94385175-94385274	B2_Mm2_B2_SINE-	B2_Mm2_B2_SINE-|-|chr13:94385175-94385274	1.76953	0.288218	0.900968	1	0	0
chr14:51422741-51422840	B2_Mm2_B2_SINE+	B2_Mm2_B2_SINE+|+|chr14:51422741-51422840	-0.0957	1.0391	0.49238	0	0	0
chr14:51427123-51427447	Rpph1	Rpph1|RnasePRNA-|-|chr14:51427123-51427447	1.91095	3.47492	0.00401229	1	0	1
chr14:51683558-51683639	n-Tl8	n-Tl8|chr14_188_tRNALeu_AAG+|+|chr14:51683558-51683639	5.59093	0.672537	0.701038	1	0	0
chr14:51684489-51684560	n-Tp4	n-Tp4|chr14_705_tRNAPro_AGG-|-|chr14:51684489-51684560	5.10855	0.131705	0.959129	1	0	0
chr14:51684843-51684915	n-Tt17	n-Tt17|chr14_704_tRNAThr_TGT-|-|chr14:51684843-51684915	5.39523	0.630133	0.721195	1	0	0
chr14:51702505-51702586	n-Tl28	n-Tl28|chr14_703_tRNALeu_TAG-|-|chr14:51702505-51702586	3.13508	2.11734	0.119551	1	0	0
chr14:51708325-51708397	n-Tt15	n-Tt15|chr14_190_tRNAThr_TGT+|+|chr14:51708325-51708397	4.75746	1.11673	0.466524	1	0	0
chr14:51709164-51709253	n-Ty10	n-Ty10|chr14_191_tRNATyr_GTA_I+|+|chr14:51709164-51709253	5.30874	0.338186	0.874751	1	0	0
chr14:51710322-51710393	n-Tp15	n-Tp15|chr14_192_tRNAPro_TGG+|+|chr14:51710322-51710393	4.10582	1.04222	0.49238	1	0	0
chr14:55136533-55136605	n-Tr6	n-Tr6|chr14_209_tRNAArg_ACG+|+|chr14:55136533-55136605	5.31358	1.71734	0.211625	1	0	0
chr14:55512400-55512584	B1_Mur3_SINE_Alu+	B1_Mur3_SINE_Alu+|+|chr14:55512400-55512584	1.41078	3.77341	0.00148959	1	0	1
chr14:59436990-59437063	n-Tt2	n-Tt2|chr14_628_tRNAThr_AGT-|-|chr14:59436990-59437063	-0.133115	-0.353684	0.866974	0	0	0
chr14:71113711-71113810	B1_Mus1_Alu_SINE+	B1_Mus1_Alu_SINE+|+|chr14:71113711-71113810	1.0343	1.53266	0.275052	1	0	0
chr14:73693701-73693800	B2_Mm1t_B2_SINE+	B2_Mm1t_B2_SINE+|+|chr14:73693701-73693800	1.1665	2.78592	0.0275475	1	0	1
chr14:74022510-74022609	B1_Mus2_Alu_SINE-	B1_Mus2_Alu_SINE-|-|chr14:74022510-74022609	1.11051	1.30618	0.378757	1	0	0
chr14:76552581-76552652	n-Te16	n-Te16|chr14_347_tRNAGlu_TTC+|+|chr14:76552581-76552652	4.78632	1.93855	0.154546	1	0	0
chr14:79881475-79881546	n-Te14	n-Te14|chr14_359_tRNAGlu_TTC+|+|chr14:79881475-79881546	3.84121	1.5951	0.251473	1	0	0
chr14:118488747-118488819	n-Tf5	n-Tf5|chr14_457_tRNAPhe_GAA-|-|chr14:118488747-118488819	2.88426	1.6731	0.228759	1	0	0
chr15:16205705-16205778	n-Tn2	n-Tn2|chr15_1013_tRNAAsn_GTT-|-|chr15:16205705-16205778	0.09057	-0.465609	0.813309	0	0	0
chr15:31156406-31156651	B2_Mm2_SINE_B2+	B2_Mm2_SINE_B2+|+|chr15:31156406-31156651	1.07283	1.32524	0.368373	1	0	0
chr15:41621390-41621489	B1_Mus1_Alu_SINE+	B1_Mus1_Alu_SINE+|+|chr15:41621390-41621489	1.58912	-0.625116	0.721195	1	0	0
chr15:57807538-57807610	n-Tm16	n-Tm16|chr15_913_tRNAMet_CAT-|-|chr15:57807538-57807610	4.85421	1.41852	0.324618	1	0	0
chr15:69227053-69227124	n-Tm3	n-Tm3|chr15_876_tRNAMet_CAT-|-|chr15:69227053-69227124	-0.077685	-0.114433	0.960518	0	0	0
chr15:81295628-81295727	B1_Mus1_Alu_SINE+	B1_Mus1_Alu_SINE+|+|chr15:81295628-81295727	-0.25566	1.61599	0.245576	0	0	0
chr15:88471962-88472034	n-Tm4	n-Tm4|chr15_355_tRNAMet_CAT+|+|chr15:88471962-88472034	0.43824	-1.04237	0.49238	0	0	0
chr15:99697526-99697625	B3A_B2_SINE+	B3A_B2_SINE+|+|chr15:99697526-99697625	0.35515	-0.46889	0.813309	0	0	0
chr15:100213624-100213723	ID_B1_B4_SINE-_and_B1_Mur3_Alu_SINE+	ID_B1_B4_SINE-_and_B1_Mur3_Alu_SINE+|+|chr15:100213624-100213723	0.49785	2.01374	0.139422	1	1	0
chr16:3012009-3012080	n-Tl2	n-Tl2|chr16_829_tRNALeu_AAG-|-|chr16:3012009-3012080	-0.244345	-0.26487	0.906859	0	0	0
chr16:3449838-3449909	n-Tl1	n-Tl1|chr16_4_tRNALeu_AAG+|+|chr16:3449838-3449909	-0.3309	0.238851	0.913103	0	0	0
chr16:13437416-13437487	n-Tt14	n-Tt14|chr16_50_tRNAThr_CGT+|+|chr16:13437416-13437487	4.44672	1.10105	0.474323	1	0	0
chr16:14131871-14132075	B2_Mm1t_SINE_B2-	B2_Mm1t_SINE_B2-|-|chr16:14131871-14132075	1.66468	0.916158	0.56822	1	0	0
chr16:16854357-16854429	n-Tk3	n-Tk3|chr16_76_tRNALys_CTT+|+|chr16:16854357-16854429	0.531935	-1.77891	0.19275	0	0	0
chr16:18058411-18058510	B1_Mm_Alu_SINE-	B1_Mm_Alu_SINE-|-|chr16:18058411-18058510	-0.000585	0.739682	0.671805	0	0	0
chr16:30394020-30394119	B2_Mm2_B2_SINE-	B2_Mm2_B2_SINE-|-|chr16:30394020-30394119	0.044205	1.85178	0.175809	1	1	0
chr16:31205978-31206077	B2_Mm1t_B2_SINE+	B2_Mm1t_B2_SINE+|+|chr16:31205978-31206077	-0.127745	0.275781	0.90136	0	0	0
chr16:31399621-31399720	B2_Mm2_B2_SINE+	B2_Mm2_B2_SINE+|+|chr16:31399621-31399720	1.49956	3.44117	0.00438755	1	0	1
chr16:38275006-38275105	B2_Mm2_B2_SINE+	B2_Mm2_B2_SINE+|+|chr16:38275006-38275105	0.12517	0.264097	0.906859	0	0	0
chr16:47250659-47250731	n-Tk2	n-Tk2|chr16_267_tRNALys_CTT+|+|chr16:47250659-47250731	-0.022835	-0.300264	0.89413	0	0	0
chr16:75434424-75434497	n-Ti1	n-Ti1|chr16_315_tRNAIle_AAT+|+|chr16:75434424-75434497	-0.14824	0.326245	0.883807	0	0	0
chr16:84746464-84746699	B1_Mus1_SINE_Alu+	B1_Mus1_SINE_Alu+|+|chr16:84746464-84746699	2.94209	1.25642	0.398633	1	0	0
chr16:91770236-91770335	B2_Mm1t_B2_SINE-	B2_Mm1t_B2_SINE-|-|chr16:91770236-91770335	1.24341	0.76511	0.656859	1	0	0
chr17:23670929-23671001	n-Tk13	n-Tk13|chr17_82_tRNALys_CTT+|+|chr17:23670929-23671001	1.80945	3.25537	0.00750524	1	0	1
chr17:23672299-23672371	n-Tk12	n-Tk12|chr17_1000_tRNALys_CTT-|-|chr17:23672299-23672371	1.5744	3.29782	0.00673514	1	0	1
chr17:23675733-23675804	n-Tp11	n-Tp11|chr17_998_tRNAPro_TGG-|-|chr17:23675733-23675804	0.563045	2.14717	0.117301	1	1	0
chr17:23677882-23677953	n-Tp10	n-Tp10|chr17_83_tRNAPro_CGG+|+|chr17:23677882-23677953	1.58556	4.33154	0.00016358	1	0	1
chr17:23683443-23683514	n-Tp16	n-Tp16|chr17_996_tRNAPro_TGG-|-|chr17:23683443-23683514	4.5651	0.798358	0.638202	1	0	0
chr17:23684327-23684399	n-Tk14	n-Tk14|chr17_84_tRNALys_CTT+|+|chr17:23684327-23684399	4.5396	1.07577	0.485557	1	0	0
chr17:23685735-23685807	n-Tr11	n-Tr11|chr17_995_tRNAArg_CCT-|-|chr17:23685735-23685807	4.53099	1.26458	0.396542	1	0	0
chr17:23687230-23687302	n-Tr8	n-Tr8|chr17_994_tRNAArg_CCG-|-|chr17:23687230-23687302	4.27509	1.64881	0.237894	1	0	0
chr17:24832079-24832178	B1_Mus1_Alu_SINE-	B1_Mus1_Alu_SINE-|-|chr17:24832079-24832178	0.260365	0.0579507	0.974925	1	1	0
chr17:24863030-24863129	B2_Mm2_B2_SINE-_and_B1_Mur4_Alu_SINE+	B2_Mm2_B2_SINE-_and_B1_Mur4_Alu_SINE+|+|chr17:24863030-24863129	0.14007	1.18491	0.428739	1	1	0
chr17:26012033-26012103	n-Tg7	n-Tg7|chr17_113_tRNAGly_CCC+|+|chr17:26012033-26012103	4.97609	-0.00670496	0.99774	1	0	0
chr17:30794465-30794672	B3_SINE_B2-	B3_SINE_B2-|-|chr17:30794465-30794672	2.18407	3.78134	0.00146344	1	0	1
chr17:56231424-56231495	n-Te4	n-Te4|chr17_720_tRNAGlu_CTC-|-|chr17:56231424-56231495	0.01493	0.531972	0.782657	0	0	0
chr17:56545262-56545361	B4_B4_SINE+	B4_B4_SINE+|+|chr17:56545262-56545361	1.00609	0.720807	0.680736	1	0	0
chr17:59208131-59208203	n-Tv11	n-Tv11|chr17_392_tRNAVal_CAC+|+|chr17:59208131-59208203	-0.146545	1.24666	0.401539	0	0	0
chr17:71146704-71146803	B2_Mm2_B2_SINE-	B2_Mm2_B2_SINE-|-|chr17:71146704-71146803	0.503355	3.32437	0.00626101	1	1	1
chr17:71948611-71948682	n-Tc52	n-Tc52|chr17_458_tRNACys_GCA+|+|chr17:71948611-71948682	2.5077	3.37377	0.00536061	1	0	1
chr17:84261284-84261376	n-Ti17	n-Ti17|chr17_516_tRNAIle_TAT_I+|+|chr17:84261284-84261376	3.83906	1.78771	0.190447	1	0	0
chr18:20251213-20251312	B3A_B2_SINE+	B3A_B2_SINE+|+|chr18:20251213-20251312	-0.15611	0.737088	0.672544	0	0	0
chr18:36961520-36961662	Vaultrc5	Vaultrc5|Vault+|+|chr18:36961520-36961662	5.01595	1.57675	0.259974	1	0	0
chr18:46446083-46446154	n-Tt10	n-Tt10|chr18_633_tRNAThr_CGT-|-|chr18:46446083-46446154	-0.07809	0.238813	0.913103	0	0	0
chr18:60961733-60961832	RLTR30_ERV1_LTR+_and_B2_Mm1a_B2_SINE+	RLTR30_ERV1_LTR+_and_B2_Mm1a_B2_SINE+|+|chr18:60961733-60961832	1.49115	2.69829	0.0342941	1	0	1
chr19:3066556-3066627	n-Tl3	n-Tl3|chr19_2_tRNALeu_AAG+|+|chr19:3066556-3066627	0	0	1	0	0	0
chr19:3576263-3576335	n-Ta9	n-Ta9|chr19_8_tRNAAla_AGC+|+|chr19:3576263-3576335	4.17131	2.86156	0.0230597	1	0	1
chr19:3831713-3831812	B2_Mm1a_B2_SINE-	B2_Mm1a_B2_SINE-|-|chr19:3831713-3831812	3.50167	-0.70694	0.682613	1	0	0
chr19:4820900-4821061	B2_Mm1a_SINE_B2+	B2_Mm1a_SINE_B2+|+|chr19:4820900-4821061	2.90176	0.904064	0.576878	1	0	0
chr19:5038304-5038385	n-Ts20	n-Ts20|chr19_711_tRNASer_GCT-|-|chr19:5038304-5038385	3.33848	3.27655	0.00711082	1	0	1
chr19:5786771-5786870	B2_Mm2_B2_SINE-	B2_Mm2_B2_SINE-|-|chr19:5786771-5786870	-0.09418	0.563064	0.759167	0	0	0
chr19:7570905-7571004	B2_Mm1a_B2_SINE-	B2_Mm1a_B2_SINE-|-|chr19:7570905-7571004	0.269625	0.123341	0.959801	0	0	0
chr19:12076726-12076798	n-Tf6	n-Tf6|chr19_106_tRNAPhe_GAA+|+|chr19:12076726-12076798	4.28076	3.16365	0.00984337	1	0	1
chr19:12080529-12080601	n-Tk29	n-Tk29|chr19_107_tRNALys_TTT+|+|chr19:12080529-12080601	4.65376	1.49296	0.292192	1	0	0
chr19:12083035-12083107	n-Tf2	n-Tf2|chr19_108_tRNAPhe_GAA+|+|chr19:12083035-12083107	1.08702	2.4681	0.0598503	1	0	0
chr19:12084186-12084258	n-Tk30	n-Tk30|chr19_639_tRNALys_TTT-|-|chr19:12084186-12084258	4.75259	2.01755	0.138843	1	0	0
chr19:12085576-12085658	n-Tl26	n-Tl26|chr19_638_tRNALeu_TAA-|-|chr19:12085576-12085658	4.36024	1.91903	0.157362	1	0	0
chr19:12086078-12086163	n-Tr21	n-Tr21|chr19_637_tRNAArg_TCT_I-|-|chr19:12086078-12086163	4.62873	1.6229	0.245422	1	0	0
chr19:12086421-12086493	n-Tv21	n-Tv21|chr19_109_tRNAVal_TAC+|+|chr19:12086421-12086493	4.77129	1.13611	0.455801	1	0	0
chr19:12086756-12086828	n-Tv22	n-Tv22|chr19_110_tRNAVal_TAC+|+|chr19:12086756-12086828	3.47899	3.16844	0.00983735	1	0	1
chr19:23195036-23195211	B1_Mus1_SINE_Alu+	B1_Mus1_SINE_Alu+|+|chr19:23195036-23195211	2.46103	0.499362	0.797129	1	0	0
chr19:30019652-30019751	B2_Mm1a_B2_SINE+	B2_Mm1a_B2_SINE+|+|chr19:30019652-30019751	0.33028	2.38553	0.0720332	1	1	0
chr19:32703343-32703442	B2_Mm2_B2_SINE+	B2_Mm2_B2_SINE+|+|chr19:32703343-32703442	1.58276	2.30058	0.0871041	1	0	0
chr19:38227174-38227273	B2_Mm2_B2_SINE+	B2_Mm2_B2_SINE+|+|chr19:38227174-38227273	1.24725	-1.70981	0.213401	1	0	0
chr19:57478665-57478829	B2_Mm1a_SINE_B2-	B2_Mm1a_SINE_B2-|-|chr19:57478665-57478829	1.86224	1.87002	0.170355	1	0	0
chrX:13436292-13436363	n-Tq11	n-Tq11|chrX_936_tRNAGln_TTG-|-|chrX:13436292-13436363	-0.19869	-0.0113116	0.996189	0	0	0
chrX:14279742-14279813	n-Tp13	n-Tp13|chrX_931_tRNAPro_TGG-|-|chrX:14279742-14279813	-0.23122	0.285319	0.900968	0	0	0
chrX:53840716-53840788	n-Ta2	n-Ta2|chrX_159_tRNAAla_AGC+|+|chrX:53840716-53840788	-0.29178	-0.580394	0.749701	0	0	0
chrX:100824407-100824506	B2_Mm2_B_SINE2+_and_PB1D10_Alu_SINE+	B2_Mm2_B_SINE2+_and_PB1D10_Alu_SINE+|+|chrX:100824407-100824506	1.23596	-0.128224	0.959129	1	0	0
chrX:108490826-108490898	n-Tr13	n-Tr13|chrX_321_tRNAArg_CCT+|+|chrX:108490826-108490898	0.005915	0.575997	0.750632	0	0	0
chrX:132730271-132730343	n-Tk19	n-Tk19|chrX_643_tRNALys_CTT-|-|chrX:132730271-132730343	0.025245	0.244774	0.913103	0	0	0
chrX:132892141-132892212	n-Ta31	n-Ta31|chrX_363_tRNAAla_TGC+|+|chrX:132892141-132892212	0.114635	0.0423567	0.980412	0	0	0
chrX:132902260-132902331	n-Ta23	n-Ta23|chrX_364_tRNAAla_CGC+|+|chrX:132902260-132902331	0.180065	-0.0558429	0.975098	0	0	0
chrX:132913905-132913976	n-Ta26	n-Ta26|chrX_640_tRNAAla_CGC-|-|chrX:132913905-132913976	-0.08706	-0.0907793	0.963286	0	0	0
chrX:132915286-132915357	n-Ta35	n-Ta35|chrX_366_tRNAAla_TGC+|+|chrX:132915286-132915357	0.198385	-0.34182	0.873104	0	0	0
chrX:132930061-132930132	n-Ta25	n-Ta25|chrX_639_tRNAAla_CGC-|-|chrX:132930061-132930132	-0.157795	-0.0864015	0.963286	0	0	0
chrX:132931443-132931514	n-Ta36	n-Ta36|chrX_368_tRNAAla_TGC+|+|chrX:132931443-132931514	-0.03698	0.174339	0.94501	0	0	0
chrX:132936407-132936478	n-Ta24	n-Ta24|chrX_369_tRNAAla_CGC+|+|chrX:132936407-132936478	0.1451	-0.578754	0.749701	0	0	0
chrX:132964904-132964975	n-Ta33	n-Ta33|chrX_637_tRNAAla_TGC-|-|chrX:132964904-132964975	-0.200595	0.498514	0.797129	0	0	0
chrX:133088264-133088335	n-Ta32	n-Ta32|chrX_371_tRNAAla_TGC+|+|chrX:133088264-133088335	0.04898	-0.662704	0.703722	0	0	0
chrX:133102404-133102475	n-Ta21	n-Ta21|chrX_636_tRNAAla_CGC-|-|chrX:133102404-133102475	-0.151255	-0.212623	0.923744	0	0	0
chrX:133103785-133103856	n-Ta37	n-Ta37|chrX_372_tRNAAla_TGC+|+|chrX:133103785-133103856	0.15491	-0.245594	0.913103	0	0	0
chrX:133104302-133104374	n-Ta20	n-Ta20|chrX_373_tRNAAla_CGC+|+|chrX:133104302-133104374	0.10645	-0.0521614	0.976548	0	0	0
chrX:133124904-133124975	n-Ta30	n-Ta30|chrX_375_tRNAAla_TGC+|+|chrX:133124904-133124975	-0.125845	0.596084	0.740313	0	0	0
chrX:157204042-157204114	n-Tv23	n-Tv23|chrX_459_tRNAVal_TAC+|+|chrX:157204042-157204114	4.54338	1.84654	0.176545	1	0	0
chrX:157573066-157573148	n-Tl23	n-Tl23|chrX_462_tRNALeu_TAA+|+|chrX:157573066-157573148	-0.186385	0.701179	0.683202	0	0	0
chrX:163347665-163347746	n-Ts3	n-Ts3|chrX_493_tRNASer_AGA-|-|chrX:163347665-163347746	0.05116	0.115529	0.960518	0	0	0

## Sheet: RPB2 Tstat
Position	MGI.annotation	Pol III locus name	RPB2 Average TP0	RPB2 Tstatistics	adj. pValue	Significantly different in RPB2 by limma?
chr1:34491657-34491728	n-Te21	n-Te21|chr1_1547_tRNAGlu_TTC-|-|chr1:34491657-34491728	1.07916	2.30197	0.213633	0
chr1:74863321-74863391	n-Tg11	n-Tg11|chr1_1392_tRNAGly_GCC-|-|chr1:74863321-74863391	1.51699	0.0971355	0.999299	0
chr1:78294370-78294441	n-Tp1	n-Tp1|chr1_284_tRNAPro_AGG+|+|chr1:78294370-78294441	-0.3813	-1.03172	0.776554	0
chr1:112801324-112801396	n-Tk7	n-Tk7|chr1_1268_tRNALys_CTT-|-|chr1:112801324-112801396	-0.32824	-1.18825	0.715939	0
chr1:120246867-120247052	B2_Mm2_SINE_B2+	B2_Mm2_SINE_B2+|+|chr1:120246867-120247052	-0.49742	-0.389102	0.999299	0
chr1:130008960-130009059	B2_Mm2_B2_SINE+	B2_Mm2_B2_SINE+|+|chr1:130008960-130009059	0.588555	1.39427	0.64788	0
chr1:134930539-134930611	n-Tk26	n-Tk26|chr1_485_tRNALys_TTT+|+|chr1:134930539-134930611	-0.43582	0.5353	0.99394	0
chr1:134930904-134930976	n-Tk25	n-Tk25|chr1_1184_tRNALys_TTT-|-|chr1:134930904-134930976	-0.20599	-0.544166	0.992636	0
chr1:155305794-155305866	n-Ti13	n-Ti13|chr1_583_tRNAIle_TAT+|+|chr1:155305794-155305866	1.08341	3.16458	0.0394878	1
chr1:167571765-167571836	n-Tp2	n-Tp2|chr1_672_tRNAPro_AGG+|+|chr1:167571765-167571836	1.84648	-0.402204	0.999299	0
chr1:167572402-167572473	n-Tp8	n-Tp8|chr1_1022_tRNAPro_CGG-|-|chr1:167572402-167572473	2.48225	0.799085	0.905965	0
chr1:172930087-172930186	B2_Mm2_SINE-	B2_Mm2_SINE-|-|chr1:172930087-172930186	-0.62787	0.438313	0.999299	0
chr1:172964073-172964146	n-Tn6	n-Tn6|chr1_1006_tRNAAsn_GTT-|-|chr1:172964073-172964146	-0.60533	0.599277	0.971586	0
chr1:172967160-172967231	n-Td4	n-Td4|chr1_1005_tRNAAsp_GTC-|-|chr1:172967160-172967231	0.227465	-1.55669	0.568999	0
chr1:172968128-172968199	n-Tg21	n-Tg21|chr1_1004_tRNAGly_TCC-|-|chr1:172968128-172968199	-0.068985	-0.667621	0.957271	0
chr1:172968745-172968827	n-Tl15	n-Tl15|chr1_698_tRNALeu_CAG+|+|chr1:172968745-172968827	-0.25827	-0.484771	0.999299	0
chr1:172975116-172975186	n-Tg12	n-Tg12|chr1_699_tRNAGly_GCC+|+|chr1:172975116-172975186	0.39159	1.56432	0.564592	0
chr1:172994295-172994366	n-Te5	n-Te5|chr1_1002_tRNAGlu_CTC-|-|chr1:172994295-172994366	-0.90113	-0.704224	0.948163	0
chr1:172994830-172994901	n-Tg20	n-Tg20|chr1_1001_tRNAGly_TCC-|-|chr1:172994830-172994901	-1.0371	-0.511403	0.997692	0
chr1:172995489-172995560	n-Td3	n-Td3|chr1_1000_tRNAAsp_GTC-|-|chr1:172995489-172995560	-1.04517	-0.666204	0.957271	0
chr1:172996115-172996197	n-Tl18	n-Tl18|chr1_701_tRNALeu_CAG+|+|chr1:172996115-172996197	-1.15947	-0.321994	0.999299	0
chr1:172996762-172996832	n-Tg17	n-Tg17|chr1_702_tRNAGly_GCC+|+|chr1:172996762-172996832	-1.17334	-0.536091	0.99394	0
chr1:173001923-173001994	n-Te8	n-Te8|chr1_999_tRNAGlu_CTC-|-|chr1:173001923-173001994	-0.73397	-1.55	0.569495	0
chr1:173002465-173002536	n-Tg24	n-Tg24|chr1_998_tRNAGly_TCC-|-|chr1:173002465-173002536	-1.08309	-1.0275	0.777181	0
chr1:173003124-173003195	n-Td7	n-Td7|chr1_997_tRNAAsp_GTC-|-|chr1:173003124-173003195	-1.18012	-0.647169	0.969258	0
chr1:173003750-173003832	n-Tl19	n-Tl19|chr1_703_tRNALeu_CAG+|+|chr1:173003750-173003832	-1.20626	0.0573353	0.999299	0
chr1:173004433-173004503	n-Tg18	n-Tg18|chr1_704_tRNAGly_GCC+|+|chr1:173004433-173004503	-1.13359	-0.0628068	0.999299	0
chr1:173009537-173009608	n-Te7	n-Te7|chr1_996_tRNAGlu_CTC-|-|chr1:173009537-173009608	-0.779155	-0.299136	0.999299	0
chr1:173010079-173010150	n-Tg23	n-Tg23|chr1_995_tRNAGly_TCC-|-|chr1:173010079-173010150	-0.802895	0.794833	0.905965	0
chr1:173010738-173010809	n-Td6	n-Td6|chr1_994_tRNAAsp_GTC-|-|chr1:173010738-173010809	-0.144545	-2.70966	0.0907463	0
chr1:173011364-173011446	n-Tl20	n-Tl20|chr1_705_tRNALeu_CAG+|+|chr1:173011364-173011446	-0.357125	-1.07694	0.767689	0
chr1:173012007-173012077	n-Tg19	n-Tg19|chr1_706_tRNAGly_GCC+|+|chr1:173012007-173012077	-0.4776	-0.311908	0.999299	0
chr1:173031969-173032051	n-Tl21	n-Tl21|chr1_993_tRNALeu_CAG-|-|chr1:173031969-173032051	-0.73173	0.177181	0.999299	0
chr1:173032502-173032573	n-Td5	n-Td5|chr1_707_tRNAAsp_GTC+|+|chr1:173032502-173032573	-0.654755	0.454513	0.999299	0
chr1:173032887-173032958	n-Tg22	n-Tg22|chr1_708_tRNAGly_TCC+|+|chr1:173032887-173032958	-0.73618	1.04459	0.776554	0
chr1:173033174-173033245	n-Te6	n-Te6|chr1_709_tRNAGlu_CTC+|+|chr1:173033174-173033245	-0.874325	1.25716	0.688058	0
chr1:173041574-173041646	n-Tv14	n-Tv14|chr1_710_tRNAVal_CAC+|+|chr1:173041574-173041646	0.614035	-0.396106	0.999299	0
chr1:173599570-173599642	n-Th1	n-Th1|chr1_717_tRNAHis_ATG+|+|chr1:173599570-173599642	-0.388855	0.49784	0.997692	0
chr1:175320460-175320533	n-Tr20	n-Tr20|chr1_730_tRNAArg_TCT+|+|chr1:175320460-175320533	-0.48536	-0.183691	0.999299	0
chr1:180241842-180241941	B2_Mm2_B2_SINE-	B2_Mm2_B2_SINE-|-|chr1:180241842-180241941	1.05628	-1.12863	0.739896	0
chr1:183986139-183986220	n-Ts15	n-Ts15|chr1_791_tRNASer_GCT+|+|chr1:183986139-183986220	-0.258615	-2.04138	0.322347	0
chr1:190765285-190765358	n-Tn3	n-Tn3|chr1_814_tRNAAsn_GTT+|+|chr1:190765285-190765358	-0.459445	-0.637297	0.970008	0
chr2:18508671-18508744	n-Tn9	n-Tn9|chr2_1947_tRNAAsn_GTT-|-|chr2:18508671-18508744	0.036425	1.13398	0.739896	0
chr2:27395325-27395450	Rnu6atac	Rnu6atac|U6atac-|-|chr2:27395325-27395450	2.32374	1.64069	0.555667	0
chr2:57034489-57034560	n-Ta27	n-Ta27|chr2_263_tRNAAla_CGC+|+|chr2:57034489-57034560	-0.188625	1.58003	0.558978	0
chr2:57034805-57034875	n-Tg29	n-Tg29|chr2_1747_tRNAGly_GCC-|-|chr2:57034805-57034875	-0.013075	1.13321	0.739896	0
chr2:78964614-78964713	B2_Mm1t_B2_SINE+	B2_Mm1t_B2_SINE+|+|chr2:78964614-78964713	-0.008215	-2.7513	0.0864033	0
chr2:80479746-80479845	B1_Mus1_Alu_SINE+	B1_Mus1_Alu_SINE+|+|chr2:80479746-80479845	0.432955	2.93529	0.0621287	0
chr2:91078023-91078122	B2_Mm1a_B2_SINE+	B2_Mm1a_B2_SINE+|+|chr2:91078023-91078122	1.72162	2.09023	0.298937	0
chr2:113929103-113929174	n-Td2	n-Td2|chr2_510_tRNAAsp_GTC+|+|chr2:113929103-113929174	-0.122385	-0.0626749	0.999299	0
chr2:118819929-118820028	B3A_B2_SINE-	B3A_B2_SINE-|-|chr2:118819929-118820028	-0.310925	-0.826937	0.894099	0
chr2:118872486-118872567	n-Ts21	n-Ts21|chr2_1509_tRNASer_GCT-|-|chr2:118872486-118872567	0.915795	2.83071	0.0743135	0
chr2:118881889-118881962	n-Ti12	n-Ti12|chr2_1506_tRNAIle_GAT-|-|chr2:118881889-118881962	-0.7675	2.08962	0.298937	0
chr2:122059558-122059657	B1_Mus2_Alu_SINE-	B1_Mus2_Alu_SINE-|-|chr2:122059558-122059657	3.1322	1.28608	0.687123	0
chr2:122201230-122201301	n-Th4	n-Th4|chr2_1432_tRNAHis_GTG-|-|chr2:122201230-122201301	0.472845	2.91019	0.0624576	0
chr2:122203099-122203170	n-Th3	n-Th3|chr2_1431_tRNAHis_GTG-|-|chr2:122203099-122203170	1.28251	0.153251	0.999299	0
chr2:122203704-122203775	n-Th5	n-Th5|chr2_586_tRNAHis_GTG+|+|chr2:122203704-122203775	1.13687	0.608835	0.970273	0
chr2:154878649-154878748	B1F2_Alu_SINE-	B1F2_Alu_SINE-|-|chr2:154878649-154878748	3.17592	-2.97186	0.0590166	0
chr2:164681329-164681428	B2_Mm2_B2_SINE+	B2_Mm2_B2_SINE+|+|chr2:164681329-164681428	0.738415	-0.866836	0.883908	0
chr2:173043603-173043702	B1_Mus2_Alu_SINE+	B1_Mus2_Alu_SINE+|+|chr2:173043603-173043702	-0.249685	2.77993	0.080984	0
chr2:180926179-180926278	B2_Mm1t_B2_SINE-	B2_Mm1t_B2_SINE-|-|chr2:180926179-180926278	1.94546	-1.69199	0.519592	0
chr3:3123740-3123812	n-Tk1	n-Tk1|chr3_1_tRNALys_CTT+|+|chr3:3123740-3123812	-0.446295	-1.31334	0.666799	0
chr3:3149493-3149565	n-Tk9	n-Tk9|chr3_2_tRNALys_CTT+|+|chr3:3149493-3149565	-0.45439	-0.553346	0.992636	0
chr3:19527959-19528031	n-Tr3	n-Tr3|chr3_1040_tRNAArg_ACG-|-|chr3:19527959-19528031	0.800645	-1.24167	0.688058	0
chr3:19528355-19528447	n-Ty1	n-Ty1|chr3_27_tRNATyr_GTA_I+|+|chr3:19528355-19528447	0.782185	-0.850916	0.884207	0
chr3:19528782-19528870	n-Ty2	n-Ty2|chr3_28_tRNATyr_GTA_I+|+|chr3:19528782-19528870	0.85536	-0.875735	0.879798	0
chr3:19528995-19529067	n-Ta14	n-Ta14|chr3_29_tRNAAla_AGC+|+|chr3:19528995-19529067	0.919605	-1.22364	0.699523	0
chr3:24061947-24062029	n-Tl13	n-Tl13|chr3_1026_tRNALeu_CAG-|-|chr3:24061947-24062029	-0.427825	1.52281	0.57836	0
chr3:30500192-30500264	n-Tv8	n-Tv8|chr3_48_tRNAVal_AAC+|+|chr3:30500192-30500264	1.93131	-1.38898	0.64836	0
chr3:51162276-51162347	n-Tp17	n-Tp17|chr3_92_tRNAPro_TGG+|+|chr3:51162276-51162347	-0.78559	2.17409	0.26441	0
chr3:51163329-51163400	n-Tp5	n-Tp5|chr3_93_tRNAPro_AGG+|+|chr3:51163329-51163400	-0.61643	1.20763	0.713137	0
chr3:58506340-58506439	B2_Mm2-B2_SINE-	B2_Mm2-B2_SINE-|-|chr3:58506340-58506439	-0.50632	0.0667456	0.999299	0
chr3:59278848-59278919	n-Tv9	n-Tv9|chr3_928_tRNAVal_CAC-|-|chr3:59278848-59278919	-0.418135	-1.3391	0.666799	0
chr3:84032933-84033003	n-Tg14	n-Tg14|chr3_878_tRNAGly_GCC-|-|chr3:84032933-84033003	1.5255	0.410444	0.999299	0
chr3:90279782-90279853	n-Tm11	n-Tm11|chr3_792_tRNAMetInit_CAT-|-|chr3:90279782-90279853	1.6839	0.664028	0.957271	0
chr3:94499511-94499610	B1_Mus2_Alu_SINE-	B1_Mus2_Alu_SINE-|-|chr3:94499511-94499610	3.37357	-6.17061	1.95674e-07	1
chr3:94739234-94739333	B2_Mm2_B2_SINE-_and_ID_ID_SINE-	B2_Mm2_B2_SINE-_and_ID_ID_SINE-|-|chr3:94739234-94739333	1.12565	-0.295955	0.999299	0
chr3:96115177-96115247	n-Tg2	n-Tg2|chr3_282_tRNAGly_CCC+|+|chr3:96115177-96115247	-0.707415	0.825075	0.894099	0
chr3:96125997-96126070	n-Tn4	n-Tn4|chr3_283_tRNAAsn_GTT+|+|chr3:96125997-96126070	-0.710585	1.44472	0.606884	0
chr3:96136663-96136735	n-Tv18	n-Tv18|chr3_284_tRNAVal_CAC+|+|chr3:96136663-96136735	-0.699105	1.37692	0.64836	0
chr3:96138538-96138611	n-Tn5	n-Tn5|chr3_757_tRNAAsn_GTT-|-|chr3:96138538-96138611	-0.77856	-0.720539	0.942529	0
chr3:96138894-96138967	n-Tn1	n-Tn1|chr3_285_tRNAAsn_GTT+|+|chr3:96138894-96138967	-0.841095	-0.412455	0.999299	0
chr3:96145079-96145150	n-Tq5	n-Tq5|chr3_756_tRNAGln_CTG-|-|chr3:96145079-96145150	-0.774685	1.31814	0.666799	0
chr3:96150598-96150669	n-Te19	n-Te19|chr3_286_tRNAGlu_TTC+|+|chr3:96150598-96150669	-0.78133	0.0225617	0.999299	0
chr3:96155090-96155160	n-Tg5	n-Tg5|chr3_755_tRNAGly_CCC-|-|chr3:96155090-96155160	-0.81229	-0.729323	0.942529	0
chr3:96186834-96186904	n-Tg4	n-Tg4|chr3_287_tRNAGly_CCC+|+|chr3:96186834-96186904	0.03312	-1.48693	0.590774	0
chr3:96191328-96191399	n-Te20	n-Te20|chr3_754_tRNAGlu_TTC-|-|chr3:96191328-96191399	-0.38304	0.0699428	0.999299	0
chr3:96202982-96203053	n-Tq4	n-Tq4|chr3_753_tRNAGln_CTG-|-|chr3:96202982-96203053	-0.484945	-0.608127	0.970273	0
chr3:96206141-96206214	n-Tn10	n-Tn10|chr3_289_tRNAAsn_GTT+|+|chr3:96206141-96206214	-0.56489	-0.06813	0.999299	0
chr3:96213992-96214063	n-Th6	n-Th6|chr3_291_tRNAHis_GTG+|+|chr3:96213992-96214063	0.39727	-0.205692	0.999299	0
chr3:96227956-96228026	n-Tg6	n-Tg6|chr3_752_tRNAGly_CCC-|-|chr3:96227956-96228026	-0.692215	1.06996	0.767689	0
chr3:96232158-96232230	n-Tk15	n-Tk15|chr3_292_tRNALys_CTT+|+|chr3:96232158-96232230	-0.27567	-1.07332	0.767689	0
chr3:96239895-96239966	n-Th2	n-Th2|chr3_293_tRNAHis_GTG+|+|chr3:96239895-96239966	-0.509115	1.06913	0.767689	0
chr3:96255348-96255421	n-Tn11	n-Tn11|chr3_294_tRNAAsn_GTT+|+|chr3:96255348-96255421	-0.61567	3.24006	0.0329856	1
chr3:96256418-96256489	n-Th7	n-Th7|chr3_295_tRNAHis_GTG+|+|chr3:96256418-96256489	-0.74111	-1.0943	0.757542	0
chr3:96261993-96262064	n-Th9	n-Th9|chr3_751_tRNAHis_GTG-|-|chr3:96261993-96262064	-0.057725	0.158261	0.999299	0
chr3:96263061-96263134	n-Tn13	n-Tn13|chr3_750_tRNAAsn_GTT-|-|chr3:96263061-96263134	0.436095	3.39495	0.0221673	1
chr3:96267895-96267966	n-Th11	n-Th11|chr3_749_tRNAHis_GTG-|-|chr3:96267895-96267966	-0.28343	-2.47971	0.145358	0
chr3:96283314-96283385	n-Tq3	n-Tq3|chr3_297_tRNAGln_CTG+|+|chr3:96283314-96283385	-0.213215	-1.58925	0.558978	0
chr3:96301704-96301777	n-Tn12	n-Tn12|chr3_298_tRNAAsn_GTT+|+|chr3:96301704-96301777	1.90813	0.296103	0.999299	0
chr3:96303435-96303507	n-Tk16	n-Tk16|chr3_748_tRNALys_CTT-|-|chr3:96303435-96303507	0.269745	-0.117851	0.999299	0
chr3:96304289-96304360	n-Th8	n-Th8|chr3_747_tRNAHis_GTG-|-|chr3:96304289-96304360	0.518785	-0.60872	0.970273	0
chr3:96304932-96305003	n-Tg26	n-Tg26|chr3_746_tRNAGly_TCC-|-|chr3:96304932-96305003	0.52592	0.108754	0.999299	0
chr3:96305370-96305441	n-Te13	n-Te13|chr3_745_tRNAGlu_CTC-|-|chr3:96305370-96305441	0.367605	0.198325	0.999299	0
chr3:96962008-96962079	n-Te12	n-Te12|chr3_303_tRNAGlu_CTC+|+|chr3:96962008-96962079	2.09712	1.58261	0.558978	0
chr3:97485382-97485453	n-Tq2	n-Tq2|chr3_309_tRNAGln_CTG+|+|chr3:97485382-97485453	0.16909	1.94541	0.364807	0
chr3:121992390-121992489	B2_Mm1t_B2_SINE-	B2_Mm1t_B2_SINE-|-|chr3:121992390-121992489	-0.390895	0.231599	0.999299	0
chr3:121995866-121995950	n-Tr22	n-Tr22|chr3_628_tRNAArg_TCT_I-|-|chr3:121995866-121995950	1.81961	-1.12419	0.739896	0
chr3:123602105-123602176	n-Te1	n-Te1|chr3_622_tRNAGlu_CTC-|-|chr3:123602105-123602176	-0.27506	-0.505998	0.997692	0
chr3:146184477-146184576	B1_Mus2_alu_SINE+	B1_Mus2_alu_SINE+|+|chr3:146184477-146184576	2.45627	0.349994	0.999299	0
chr4:10801211-10801292	n-Ts9	n-Ts9|chr4_16_tRNASer_AGA+|+|chr4:10801211-10801292	1.14948	2.02618	0.330315	0
chr4:27831926-27831999	n-Ti2	n-Ti2|chr4_62_tRNAIle_AAT+|+|chr4:27831926-27831999	-0.582585	1.48042	0.590774	0
chr4:32317225-32317295	n-Tg3	n-Tg3|chr4_67_tRNAGly_CCC+|+|chr4:32317225-32317295	-0.54592	-0.0161673	0.999299	0
chr4:40161169-40161268	B2_Mm1t_B2_SINE+	B2_Mm1t_B2_SINE+|+|chr4:40161169-40161268	0.01622	1.51595	0.57836	0
chr4:43505660-43505930	Rmrp	Rmrp|RNase_MRP-|-|chr4:43505660-43505930	2.32519	0.779984	0.913509	0
chr4:82265527-82265598	n-Th10	n-Th10|chr4_1697_tRNAHis_GTG-|-|chr4:82265527-82265598	-0.33242	-0.919969	0.85596	0
chr4:128780080-128780179	B2_Mm1t_B2_SINE+	B2_Mm1t_B2_SINE+|+|chr4:128780080-128780179	-0.40775	3.08249	0.0466945	1
chr4:131681174-131681245	n-Ta22	n-Ta22|chr4_626_tRNAAla_CGC+|+|chr4:131681174-131681245	-0.57105	-0.396634	0.999299	0
chr4:131972358-131972457	B2_Mm1t_B2_SINE+	B2_Mm1t_B2_SINE+|+|chr4:131972358-131972457	0.87269	1.59372	0.558978	0
chr4:132071923-132071994	n-Ta8	n-Ta8|chr4_645_tRNAAla_AGC+|+|chr4:132071923-132071994	2.83983	-1.62429	0.556105	0
chr4:132670411-132670481	n-Tg9	n-Tg9|chr4_1314_tRNAGly_GCC-|-|chr4:132670411-132670481	-0.352215	-0.912355	0.85596	0
chr4:135478326-135478425	B2_Mm2_B2_SINE+	B2_Mm2_B2_SINE+|+|chr4:135478326-135478425	0.68597	2.63953	0.100512	0
chr4:135550206-135550305	B1_Mus1_Alu_SINE+	B1_Mus1_Alu_SINE+|+|chr4:135550206-135550305	0.807565	-0.180806	0.999299	0
chr4:138986421-138986492	n-Tv1	n-Tv1|chr4_1183_tRNAVal_AAC-|-|chr4:138986421-138986492	0.64162	0.69305	0.957271	0
chr4:141510536-141510635	B4_B4_SINE-	B4_B4_SINE-|-|chr4:141510536-141510635	0.37184	2.8781	0.0673592	0
chr5:5627681-5627751	n-Ts1	n-Ts1|chr5_13_tRNASeC_TCA+|+|chr5:5627681-5627751	-0.575795	0.325504	0.999299	0
chr5:30439143-30439242	B2_Mm2_B2_SINE-	B2_Mm2_B2_SINE-|-|chr5:30439143-30439242	-0.61687	-1.1926	0.714101	0
chr5:31190456-31190544	n-Ty9	n-Ty9|chr5_109_tRNATyr_GTA_I+|+|chr5:31190456-31190544	3.36122	-0.160305	0.999299	0
chr5:31190888-31190960	n-Ta15	n-Ta15|chr5_110_tRNAAla_AGC+|+|chr5:31190888-31190960	3.10141	0.193694	0.999299	0
chr5:33205445-33205544	B1_Mus2_Alu_SINE-	B1_Mus2_Alu_SINE-|-|chr5:33205445-33205544	1.75992	2.80396	0.0769715	0
chr5:54383776-54383875	B2_Mm2_B2_SINE-	B2_Mm2_B2_SINE-|-|chr5:54383776-54383875	0.09856	1.31149	0.666799	0
chr5:65926870-65927025	B2_Mm2_SINE_B2+	B2_Mm2_SINE_B2+|+|chr5:65926870-65927025	-0.185455	0.359718	0.999299	0
chr5:92781746-92781845	B2_Mm1a_B2_SINE-_and_RLTR13D2_ERVK_LTR-	B2_Mm1a_B2_SINE-_and_RLTR13D2_ERVK_LTR-|-|chr5:92781746-92781845	0.9201	2.66702	0.0962571	0
chr5:93139643-93139742	B2_Mm2_B2_SINE-	B2_Mm2_B2_SINE-|-|chr5:93139643-93139742	0.656135	3.11944	0.0443113	1
chr5:98470109-98470181	n-Tk8	n-Tk8|chr5_1627_tRNALys_CTT-|-|chr5:98470109-98470181	-0.44665	-0.121971	0.999299	0
chr5:101421893-101421964	n-Td1	n-Td1|chr5_1609_tRNAAsp_GTC-|-|chr5:101421893-101421964	-0.543745	0.189623	0.999299	0
chr5:115002158-115002423	B2_Mm2_SINE_B2-	B2_Mm2_SINE_B2-|-|chr5:115002158-115002423	-0.10286	-0.607764	0.970273	0
chr5:125884620-125884691	n-Ta39	n-Ta39|chr5_1317_tRNAAla_TGC-|-|chr5:125884620-125884691	1.30642	-1.40449	0.63967	0
chr5:125885977-125886048	n-Td15	n-Td15|chr5_1316_tRNAAsp_GTC-|-|chr5:125885977-125886048	0.40077	1.76447	0.475694	0
chr5:125886425-125886497	n-Tf7	n-Tf7|chr5_1315_tRNAPhe_GAA-|-|chr5:125886425-125886497	0.299305	1.75913	0.475694	0
chr5:125889386-125889457	n-Td14	n-Td14|chr5_1314_tRNAAsp_GTC-|-|chr5:125889386-125889457	-0.357745	0.365881	0.999299	0
chr5:125889842-125889913	n-Ta34	n-Ta34|chr5_702_tRNAAla_TGC+|+|chr5:125889842-125889913	-0.384935	0.551352	0.992636	0
chr5:134651370-134651469	PB1D7_alu_SINE-	PB1D7_alu_SINE-|-|chr5:134651370-134651469	1.16934	1.13146	0.739896	0
chr5:135372305-135372576	B3_SINE_B2-	B3_SINE_B2-|-|chr5:135372305-135372576	-0.47401	-1.44261	0.606884	0
chr5:137775343-137775442	B1_Mus1_Alu_SINE+	B1_Mus1_Alu_SINE+|+|chr5:137775343-137775442	1.06801	1.90935	0.376148	0
chr5:140252062-140252161	B2_Mus1_Alu_SINE+	B2_Mus1_Alu_SINE+|+|chr5:140252062-140252161	0.596715	1.57681	0.558978	0
chr5:144108745-144108871	n-Ts11	n-Ts11|chr5_1135_tRNASer_AGA_I-|-|chr5:144108745-144108871	-0.86369	1.07899	0.767689	0
chr5:150040577-150040650	n-Tn14	n-Tn14|chr5_1043_tRNAAsn_GTT-|-|chr5:150040577-150040650	0.354755	1.62966	0.556105	0
chr6:10050371-10050443	n-Tv13	n-Tv13|chr6_10_tRNAVal_CAC+|+|chr6:10050371-10050443	-0.21652	-0.777216	0.913962	0
chr6:29338824-29338895	n-Tp6	n-Tp6|chr6_46_tRNAPro_AGG+|+|chr6:29338824-29338895	-0.281475	0.479118	0.999299	0
chr6:30297452-30297551	Rn5S	Rn5S|5S_rRNA-|-|chr6:30297452-30297551	-0.57765	0.935543	0.848722	0
chr6:35127220-35127319	B1_Mm_Alu_SINE-	B1_Mm_Alu_SINE-|-|chr6:35127220-35127319	0.28461	4.57667	0.000418268	1
chr6:38287916-38288126	B2_Mm2_SINE_B2-	B2_Mm2_SINE_B2-|-|chr6:38287916-38288126	0.738875	4.51312	0.000450229	1
chr6:38483931-38484003	n-Tr10	n-Tr10|chr6_107_tRNAArg_CCT+|+|chr6:38483931-38484003	2.99783	1.74916	0.481511	0
chr6:47600760-47600854	Rn4.5s	Rn4.5s|4.5SRNA_scRNA|-|chr6:47600760-47600854	-0.764025	-0.193233	0.999299	0
chr6:47604999-47605093	Rn4.5s	Rn4.5s|4.5SRNA_scRNA|-|chr6:47604999-47605093	-0.927295	0.583752	0.971586	0
chr6:47609320-47609414	Rn4.5s	Rn4.5s|4.5SRNA_scRNA|-|chr6:47609320-47609414	-0.8864	0.269899	0.999299	0
chr6:47613660-47613754	Rn4.5s	Rn4.5s|4.5SRNA_scRNA|-|chr6:47613660-47613754	-0.92816	0.85998	0.883908	0
chr6:47617996-47618090	Rn4.5s	Rn4.5s|4.5SRNA_scRNA|-|chr6:47617996-47618090	-0.90917	0.234681	0.999299	0
chr6:47622304-47622398	Rn4.5s	Rn4.5s|4.5SRNA_scRNA|-|chr6:47622304-47622398	-0.824105	0.973975	0.828015	0
chr6:47626642-47626736	Rn4.5s	Rn4.5s|4.5SRNA_scRNA|-|chr6:47626642-47626736	-0.828365	0.4276	0.999299	0
chr6:47630963-47631057	Rn4.5s	Rn4.5s|4.5SRNA_scRNA|-|chr6:47630963-47631057	-0.930855	0.803007	0.905965	0
chr6:47635281-47635375	Rn4.5s	Rn4.5s|4.5SRNA_scRNA|-|chr6:47635281-47635375	-0.858645	0.681168	0.957271	0
chr6:47689877-47689970	Rn4.5s	Rn4.5s|4.5SRNA_scRNA|-|chr6:47689877-47689970	-0.652495	0.235521	0.999299	0
chr6:47694136-47694230	Rn4.5s	Rn4.5s|4.5SRNA_scRNA|-|chr6:47694136-47694230	-0.5981	0.673966	0.957271	0
chr6:47698496-47698590	Rn4.5s	Rn4.5s|4.5SRNA_scRNA|-|chr6:47698496-47698590	-0.667075	0.955055	0.837559	0
chr6:47702830-47702924	Rn4.5s	Rn4.5s|4.5SRNA_scRNA|-|chr6:47702830-47702924	-0.631135	0.714145	0.943964	0
chr6:47713262-47713356	Rn4.5s	Rn4.5s|4.5SRNA_scRNA|-|chr6:47713262-47713356	-0.679705	0.973085	0.828015	0
chr6:47731623-47731724	Rny3	Rny3|Y3_RNA+|+|chr6:47731623-47731724	0.35447	-2.24585	0.232954	0
chr6:47738068-47738179	Rny1	Rny1|Y1_RNA-|-|chr6:47738068-47738179	1.89631	0.965471	0.834287	0
chr6:47928996-47929067	n-Tc57	n-Tc57|chr6_157_tRNACys_GCA+|+|chr6:47928996-47929067	-0.53933	1.03059	0.776554	0
chr6:48083936-48084007	n-Tc37	n-Tc37|chr6_161_tRNACys_GCA+|+|chr6:48083936-48084007	-0.483175	-1.52768	0.57836	0
chr6:48089509-48089580	n-Tc10	n-Tc10|chr6_1034_tRNACys_GCA-|-|chr6:48089509-48089580	-0.4586	-0.584148	0.971586	0
chr6:48090483-48090554	n-Tc4	n-Tc4|chr6_1033_tRNACys_GCA-|-|chr6:48090483-48090554	-0.632345	-0.214608	0.999299	0
chr6:48093355-48093426	n-Tc13	n-Tc13|chr6_162_tRNACys_GCA+|+|chr6:48093355-48093426	-0.46982	-0.761625	0.930288	0
chr6:48094927-48094998	n-Tc36	n-Tc36|chr6_1032_tRNACys_GCA-|-|chr6:48094927-48094998	-0.734405	-0.62113	0.970273	0
chr6:48104713-48104784	n-Tc38	n-Tc38|chr6_163_tRNACys_GCA+|+|chr6:48104713-48104784	-0.492755	0.0525065	0.999299	0
chr6:48106274-48106345	n-Tc35	n-Tc35|chr6_1031_tRNACys_GCA-|-|chr6:48106274-48106345	-0.247345	-0.959324	0.837559	0
chr6:48110178-48110249	n-Tc39	n-Tc39|chr6_164_tRNACys_GCA+|+|chr6:48110178-48110249	-0.73345	-1.12859	0.739896	0
chr6:48114100-48114171	n-Tc40	n-Tc40|chr6_166_tRNACys_GCA+|+|chr6:48114100-48114171	-0.501295	-0.886596	0.878798	0
chr6:48136317-48136388	n-Tc8	n-Tc8|chr6_167_tRNACys_GCA+|+|chr6:48136317-48136388	-0.63374	-0.527274	0.995796	0
chr6:48147025-48147096	n-Tc41	n-Tc41|chr6_168_tRNACys_GCA+|+|chr6:48147025-48147096	-0.5019	-0.432083	0.999299	0
chr6:48155067-48155138	n-Tc1	n-Tc1|chr6_170_tRNACys_GCA+|+|chr6:48155067-48155138	-0.421965	-1.25528	0.688058	0
chr6:48157450-48157521	n-Tc34	n-Tc34|chr6_1030_tRNACys_GCA-|-|chr6:48157450-48157521	-0.308195	-1.51226	0.57836	0
chr6:48159837-48159908	n-Tc49	n-Tc49|chr6_1029_tRNACys_GCA-|-|chr6:48159837-48159908	-0.666445	0.306947	0.999299	0
chr6:48173093-48173164	n-Tc33	n-Tc33|chr6_1027_tRNACys_GCA-|-|chr6:48173093-48173164	-0.39544	-1.14789	0.737689	0
chr6:48174328-48174399	n-Tc48	n-Tc48|chr6_1026_tRNACys_GCA-|-|chr6:48174328-48174399	-0.27205	-1.16775	0.727116	0
chr6:48194315-48194386	n-Tc32	n-Tc32|chr6_1025_tRNACys_GCA-|-|chr6:48194315-48194386	-0.28386	-1.50512	0.582442	0
chr6:48202102-48202173	n-Tc31	n-Tc31|chr6_1024_tRNACys_GCA-|-|chr6:48202102-48202173	-0.52078	-0.63967	0.969929	0
chr6:48203079-48203150	n-Tc15	n-Tc15|chr6_1023_tRNACys_GCA-|-|chr6:48203079-48203150	-0.74476	-0.666797	0.957271	0
chr6:48211721-48211792	n-Tc30	n-Tc30|chr6_1022_tRNACys_GCA-|-|chr6:48211721-48211792	-0.324025	-1.44342	0.606884	0
chr6:48218457-48218528	n-Tc29	n-Tc29|chr6_1021_tRNACys_GCA-|-|chr6:48218457-48218528	-0.199265	-1.32646	0.666799	0
chr6:48221925-48221996	n-Tc42	n-Tc42|chr6_171_tRNACys_GCA+|+|chr6:48221925-48221996	-0.42571	-1.94531	0.364807	0
chr6:48223679-48223750	n-Tc43	n-Tc43|chr6_172_tRNACys_GCA+|+|chr6:48223679-48223750	-0.30382	-2.13996	0.280317	0
chr6:48228791-48228862	n-Tc3	n-Tc3|chr6_1020_tRNACys_GCA-|-|chr6:48228791-48228862	-0.248165	-1.90902	0.376148	0
chr6:48229770-48229841	n-Tc28	n-Tc28|chr6_1019_tRNACys_GCA-|-|chr6:48229770-48229841	-0.480215	-1.45779	0.604912	0
chr6:48238875-48238946	n-Tc12	n-Tc12|chr6_1018_tRNACys_GCA-|-|chr6:48238875-48238946	-0.275615	-0.372226	0.999299	0
chr6:48243006-48243077	n-Tc50	n-Tc50|chr6_1017_tRNACys_GCA-|-|chr6:48243006-48243077	-0.589855	0.302811	0.999299	0
chr6:48247432-48247503	n-Tc44	n-Tc44|chr6_173_tRNACys_GCA+|+|chr6:48247432-48247503	-0.19225	-0.676619	0.957271	0
chr6:48248949-48249020	n-Tc27	n-Tc27|chr6_1016_tRNACys_GCA-|-|chr6:48248949-48249020	-0.498565	-0.335458	0.999299	0
chr6:48252458-48252529	n-Tc6	n-Tc6|chr6_174_tRNACys_GCA+|+|chr6:48252458-48252529	-0.370055	-0.9334	0.848722	0
chr6:48253464-48253535	n-Tc17	n-Tc17|chr6_175_tRNACys_GCA+|+|chr6:48253464-48253535	-0.46098	-0.454084	0.999299	0
chr6:48255463-48255534	n-Tc7	n-Tc7|chr6_1015_tRNACys_GCA-|-|chr6:48255463-48255534	-0.91635	1.07958	0.767689	0
chr6:48258728-48258799	n-Tc16	n-Tc16|chr6_1014_tRNACys_GCA-|-|chr6:48258728-48258799	-1.01557	0.0402946	0.999299	0
chr6:48259706-48259777	n-Tc26	n-Tc26|chr6_1013_tRNACys_GCA-|-|chr6:48259706-48259777	-0.88796	-0.195622	0.999299	0
chr6:48261498-48261569	n-Tc9	n-Tc9|chr6_176_tRNACys_GCA+|+|chr6:48261498-48261569	-0.65211	0.321582	0.999299	0
chr6:48263017-48263088	n-Tc25	n-Tc25|chr6_1012_tRNACys_GCA-|-|chr6:48263017-48263088	-0.495515	-0.0144533	0.999299	0
chr6:48266536-48266605	n-Tc2	n-Tc2|chr6_177_tRNACys_GCA+|+|chr6:48266536-48266605	-0.75078	0.0911366	0.999299	0
chr6:48267514-48267585	n-Tc45	n-Tc45|chr6_178_tRNACys_GCA+|+|chr6:48267514-48267585	-0.58286	-0.0883514	0.999299	0
chr6:48282839-48282910	n-Tc24	n-Tc24|chr6_1011_tRNACys_GCA-|-|chr6:48282839-48282910	-0.605895	0.850685	0.884207	0
chr6:48286107-48286178	n-Tc23	n-Tc23|chr6_1010_tRNACys_GCA-|-|chr6:48286107-48286178	-0.686805	0.406061	0.999299	0
chr6:48287090-48287161	n-Tc22	n-Tc22|chr6_1009_tRNACys_GCA-|-|chr6:48287090-48287161	-0.485785	-0.337667	0.999299	0
chr6:48290612-48290683	n-Tc14	n-Tc14|chr6_179_tRNACys_GCA+|+|chr6:48290612-48290683	-0.71229	0.272751	0.999299	0
chr6:48291587-48291658	n-Tc5	n-Tc5|chr6_180_tRNACys_GCA+|+|chr6:48291587-48291658	-0.76829	-0.952567	0.837559	0
chr6:48299761-48299832	n-Tc21	n-Tc21|chr6_1008_tRNACys_GCA-|-|chr6:48299761-48299832	-0.208265	-2.58665	0.11305	0
chr6:48304018-48304089	n-Tc20	n-Tc20|chr6_1006_tRNACys_GCA-|-|chr6:48304018-48304089	-0.69519	0.127179	0.999299	0
chr6:48305854-48305925	n-Tc46	n-Tc46|chr6_181_tRNACys_GCA+|+|chr6:48305854-48305925	-0.58496	0.517336	0.997692	0
chr6:48306850-48306921	n-Tc11	n-Tc11|chr6_182_tRNACys_GCA+|+|chr6:48306850-48306921	-0.520785	0.935773	0.848722	0
chr6:48313531-48313602	n-Tc19	n-Tc19|chr6_1005_tRNACys_GCA-|-|chr6:48313531-48313602	-0.324445	-1.044	0.776554	0
chr6:86353887-86353957	n-Tg8	n-Tg8|chr6_317_tRNAGly_CCC+|+|chr6:86353887-86353957	1.08283	3.38977	0.0221673	1
chr6:120876571-120876670	B2_Mm1a_B2_SINE-_and_B1_Mus1_Alu_SINE-	B2_Mm1a_B2_SINE-_and_B1_Mus1_Alu_SINE-|-|chr6:120876571-120876670	1.0434	0.507415	0.997692	0
chr6:128710011-128710362	B4A_SINE_B4-	B4A_SINE_B4-|-|chr6:128710011-128710362	2.28037	-0.0979924	0.999299	0
chr6:128710725-128710819	Rn4.5s	Rn4.5s|4.5SRNA_scRNA|-|chr6:128710725-128710819	2.32423	0.210817	0.999299	0
chr6:128714147-128714241	Rn4.5s	Rn4.5s|4.5SRNA_scRNA|-|chr6:128714147-128714241	-0.119045	0.0600216	0.999299	0
chr6:128748852-128749049	B4A_SINE_B4-	B4A_SINE_B4-|-|chr6:128748852-128749049	0.262665	-0.270031	0.999299	0
chr6:128749420-128749559	Rn4.5s	Rn4.5s|4.5SRNA_scRNA|-|chr6:128749420-128749559	0.27126	-0.130937	0.999299	0
chr6:128753032-128753126	Rn4.5s	Rn4.5s|4.5SRNA_scRNA|-|chr6:128753032-128753126	-0.456715	0.0259896	0.999299	0
chr6:128788477-128788563	Rn4.5s	Rn4.5s|4.5SRNA_scRNA+|+|chr6:128788477-128788563	0.18753	-0.957445	0.837559	0
chr6:128788924-128789196	B4A_SINE_B4+	B4A_SINE_B4+|+|chr6:128788924-128789196	0.243175	-0.0423711	0.999299	0
chr6:128793305-128793400	Rn4.5s	Rn4.5s|4.5SRNA_scRNA+|+|chr6:128793305-128793400	0.65946	1.76032	0.475694	0
chr6:128796113-128796212	B2_Mm1a_B2_SINE-	B2_Mm1a_B2_SINE-|-|chr6:128796113-128796212	-0.38328	-0.17817	0.999299	0
chr6:135217793-135217866	n-Tv20	n-Tv20|chr6_651_tRNAVal_GAC-|-|chr6:135217793-135217866	-0.6951	-0.494758	0.997692	0
chr6:149096989-149097088	B2_Mm1t_B2_SINE-	B2_Mm1t_B2_SINE-|-|chr6:149096989-149097088	3.55004	-1.35892	0.655043	0
chr7:19886593-19886678	n-Ts2	n-Ts2|chr7_86_tRNASeC(e)_TCA+|+|chr7:19886593-19886678	-0.75039	0.925308	0.855657	0
chr7:29158018-29158112	n-Ti16	n-Ti16|chr7_156_tRNAIle_TAT_I+|+|chr7:29158018-29158112	2.10291	0.215811	0.999299	0
chr7:29579007-29579079	n-Tk24	n-Tk24|chr7_1276_tRNALys_TTT-|-|chr7:29579007-29579079	-0.59261	0.235983	0.999299	0
chr7:36019789-36019862	n-Tt9	n-Tt9|chr7_1213_tRNAThr_AGT-|-|chr7:36019789-36019862	0.842015	0.0195622	0.999299	0
chr7:52740591-52740766	B2_Mm2_SINE_B2+	B2_Mm2_SINE_B2+|+|chr7:52740591-52740766	1.82055	1.32949	0.666799	0
chr7:54241133-54241232	B2_Mm2_B2_SINE-	B2_Mm2_B2_SINE-|-|chr7:54241133-54241232	-0.592885	-0.433583	0.999299	0
chr7:59763599-59763698	B3_B2_SINE+	B3_B2_SINE+|+|chr7:59763599-59763698	-0.18791	-0.515441	0.997692	0
chr7:65654685-65654756	n-Te17	n-Te17|chr7_337_tRNAGlu_TTC+|+|chr7:65654685-65654756	0.03786	2.19517	0.25775	0
chr7:86611305-86611377	n-Tr19	n-Tr19|chr7_387_tRNAArg_TCG+|+|chr7:86611305-86611377	2.59082	0.164293	0.999299	0
chr7:105963925-105963996	n-Tp18	n-Tp18|chr7_441_tRNAPro_TGG+|+|chr7:105963925-105963996	2.02527	-1.3231	0.666799	0
chr7:105964186-105964257	n-Tp7	n-Tp7|chr7_977_tRNAPro_AGG-|-|chr7:105964186-105964257	1.99375	-0.909883	0.85596	0
chr7:106692410-106692481	n-Te3	n-Te3|chr7_967_tRNAGlu_CTC-|-|chr7:106692410-106692481	-0.153825	-0.475591	0.999299	0
chr7:117336693-117336856	B1_Mus1_SINE_Alu-	B1_Mus1_SINE_Alu-|-|chr7:117336693-117336856	-0.406725	-0.107221	0.999299	0
chr7:127978993-127979074	n-Tl27	n-Tl27|chr7_861_tRNALeu_TAG-|-|chr7:127978993-127979074	1.46101	-0.464401	0.999299	0
chr7:127986097-127986293	B1_Mus1_SINE_Alu-	B1_Mus1_SINE_Alu-|-|chr7:127986097-127986293	0.738695	3.26261	0.0318162	1
chr7:128061031-128061112	n-Tl4	n-Tl4|chr7_559_tRNALeu_AAG+|+|chr7:128061031-128061112	1.95873	1.65841	0.542853	0
chr7:128062206-128062333	MIR_SINE_MIR-	MIR_SINE_MIR-|-|chr7:128062206-128062333	2.183	2.73054	0.0880907	0
chr7:128147749-128147848	B2_Mm1t_B2_SINE+	B2_Mm1t_B2_SINE+|+|chr7:128147749-128147848	-0.378015	-1.28534	0.687123	0
chr7:133786811-133786910	B2_Mm1a_B2_SINE-	B2_Mm1a_B2_SINE-|-|chr7:133786811-133786910	-0.162375	1.37447	0.64836	0
chr7:133824516-133824806	B1_Mus1_SINE_Alu-	B1_Mus1_SINE_Alu-|-|chr7:133824516-133824806	0.862495	2.39668	0.171426	0
chr7:152100375-152100528	Bc1	Bc1|Bc1+|+|chr7:152100375-152100528	1.60326	0.225468	0.999299	0
chr8:14842649-14843098	B2_Mm2_SINE_B2+	B2_Mm2_SINE_B2+|+|chr8:14842649-14843098	-0.53953	-0.133409	0.999299	0
chr8:39276255-39276337	n-Tl14	n-Tl14|chr8_168_tRNALeu_CAG+|+|chr8:39276255-39276337	-0.04913	-1.31703	0.666799	0
chr8:82433177-82433249	n-Tk20	n-Tk20|chr8_317_tRNALys_TTT+|+|chr8:82433177-82433249	-0.45513	-0.049985	0.999299	0
chr8:86809783-86809882	B3_B2_SINE+_and_B1_Mm_Alu_SINE+	B3_B2_SINE+_and_B1_Mm_Alu_SINE+|+|chr8:86809783-86809882	-0.89814	1.35344	0.657774	0
chr8:87404850-87404949	B2_Mm2_B2_SINE-	B2_Mm2_B2_SINE-|-|chr8:87404850-87404949	-0.343715	5.24991	1.91371e-05	1
chr8:97227531-97227613	n-Tl17	n-Tl17|chr8_414_tRNALeu_CAG+|+|chr8:97227531-97227613	-0.589235	0.847389	0.884207	0
chr8:97227904-97227986	n-Tl16	n-Tl16|chr8_1008_tRNALeu_CAG-|-|chr8:97227904-97227986	-0.552905	1.03904	0.776554	0
chr8:113154453-113154523	n-Tg16	n-Tg16|chr8_887_tRNAGly_GCC-|-|chr8:113154453-113154523	-0.23725	2.92023	0.0621287	0
chr8:113155146-113155216	n-Tg15	n-Tg15|chr8_886_tRNAGly_GCC-|-|chr8:113155146-113155216	0.0118	1.92321	0.375731	0
chr8:113522107-113522266	B2_Mm1t_SINE_B2+	B2_Mm1t_SINE_B2+|+|chr8:113522107-113522266	2.34226	-1.22186	0.699523	0
chr8:113586461-113586531	n-Tg10	n-Tg10|chr8_560_tRNAGly_GCC+|+|chr8:113586461-113586531	-0.464925	-0.589982	0.971586	0
chr8:124103129-124103201	n-Tm17	n-Tm17|chr8_783_tRNAMet_CAT-|-|chr8:124103129-124103201	2.81	-2.93025	0.0621287	0
chr8:126062686-126062804	Rn5S	Rn5S|5S_rRNA|+|chr8:126062686-126062804	-0.74855	0.117225	0.999299	0
chr8:126064393-126064511	Rn5S	Rn5S|5S_rRNA|+|chr8:126064393-126064511	-0.876415	-0.112924	0.999299	0
chr8:126066078-126066196	Rn5S	Rn5S|5S_rRNA|+|chr8:126066078-126066196	-0.941465	0.0884503	0.999299	0
chr8:126067773-126067891	Rn5S	Rn5S|5S_rRNA|+|chr8:126067773-126067891	-0.85899	-0.164095	0.999299	0
chr8:126069478-126069596	Rn5S	Rn5S|5S_rRNA|+|chr8:126069478-126069596	-0.901595	-0.0670258	0.999299	0
chr8:126071165-126071283	Rn5S	Rn5S|5S_rRNA|+|chr8:126071165-126071283	-0.840455	0.0473317	0.999299	0
chr8:126072856-126072974	Rn5S	Rn5S|5S_rRNA|+|chr8:126072856-126072974	-0.962375	0.591102	0.971586	0
chr8:126074567-126074685	Rn5S	Rn5S|5S_rRNA|+|chr8:126074567-126074685	-0.93167	0.201522	0.999299	0
chr8:126076264-126076382	Rn5S	Rn5S|5S_rRNA|+|chr8:126076264-126076382	-0.86418	-0.164936	0.999299	0
chr8:126079663-126079781	Rn5S	Rn5S|5S_rRNA|+|chr8:126079663-126079781	-0.871795	0.131942	0.999299	0
chr8:126081390-126081508	Rn5S	Rn5S|5S_rRNA|+|chr8:126081390-126081508	-0.84383	-0.0940371	0.999299	0
chr8:126083101-126083219	Rn5S	Rn5S|5S_rRNA|+|chr8:126083101-126083219	-0.8885	0.13593	0.999299	0
chr8:126084788-126084906	Rn5S	Rn5S|5S_rRNA|+|chr8:126084788-126084906	-0.971475	0.495829	0.997692	0
chr8:126086495-126086613	Rn5S	Rn5S|5S_rRNA|+|chr8:126086495-126086613	-0.8801	0.199166	0.999299	0
chr8:126088186-126088304	Rn5S	Rn5S|5S_rRNA|+|chr8:126088186-126088304	-0.57049	-0.652657	0.96542	0
chr8:126089866-126089987	Rn5S_like	Rn5S_like|5S_from_RepeatMasker|+|chr8:126089866-126089987	-0.718185	-0.204785	0.999299	0
chr8:126091537-126091655	Rn5S	Rn5S|5S_rRNA|+|chr8:126091537-126091655	-0.906655	0.336662	0.999299	0
chr8:126093228-126093346	Rn5S	Rn5S|5S_rRNA|+|chr8:126093228-126093346	-0.936185	0.449453	0.999299	0
chr8:126094901-126095019	Rn5S	Rn5S|5S_rRNA|+|chr8:126094901-126095019	-0.863665	0.104239	0.999299	0
chr8:126096610-126096728	Rn5S	Rn5S|5S_rRNA|+|chr8:126096610-126096728	-0.831135	0.000280167	0.999777	0
chr8:126098297-126098415	Rn5S	Rn5S|5S_rRNA|+|chr8:126098297-126098415	-0.912805	0.0509244	0.999299	0
chr8:126099976-126100094	Rn5S	Rn5S|5S_rRNA|+|chr8:126099976-126100094	-0.76934	-1.26935	0.688058	0
chr8:126101655-126101773	Rn5S	Rn5S|5S_rRNA|+|chr8:126101655-126101773	-0.976205	0.548731	0.992636	0
chr8:126103350-126103468	Rn5S	Rn5S|5S_rRNA|+|chr8:126103350-126103468	-0.848895	0.107584	0.999299	0
chr8:126105055-126105173	Rn5S	Rn5S|5S_rRNA|+|chr8:126105055-126105173	-0.89084	0.031939	0.999299	0
chr8:126106747-126106868	Rn5S_like	Rn5S_like|5S_from_RepeatMasker|+|chr8:126106747-126106868	-0.876935	0.239724	0.999299	0
chr8:126108435-126108553	Rn5S	Rn5S|5S_rRNA|+|chr8:126108435-126108553	-0.890705	0.352829	0.999299	0
chr8:126110142-126110260	Rn5S	Rn5S|5S_rRNA|+|chr8:126110142-126110260	-0.875985	0.119054	0.999299	0
chr8:126111859-126111977	Rn5S	Rn5S|5S_rRNA|+|chr8:126111859-126111977	-0.796125	-0.0856157	0.999299	0
chr8:126113554-126113672	Rn5S	Rn5S|5S_rRNA|+|chr8:126113554-126113672	-0.834785	0.0912355	0.999299	0
chr8:126115271-126115389	Rn5S	Rn5S|5S_rRNA|+|chr8:126115271-126115389	-0.84286	0.217854	0.999299	0
chr8:126116968-126117089	Rn5S_like	Rn5S_like|5S_from_RepeatMasker|+|chr8:126116968-126117089	-0.851485	-0.145637	0.999299	0
chr8:126118654-126118772	Rn5S	Rn5S|5S_rRNA|+|chr8:126118654-126118772	-0.923805	0.153367	0.999299	0
chr8:126120357-126120475	Rn5S	Rn5S|5S_rRNA|+|chr8:126120357-126120475	-0.933755	0.170704	0.999299	0
chr8:126122055-126122176	Rn5S_like	Rn5S_like|5S_from_RepeatMasker|+|chr8:126122055-126122176	-0.79943	-0.0506607	0.999299	0
chr8:126123761-126123879	Rn5S	Rn5S|5S_rRNA|+|chr8:126123761-126123879	-0.802875	0.322884	0.999299	0
chr8:126125469-126125580	Rn5S_like	Rn5S_like|5S_from_RepeatMasker|+|chr8:126125469-126125580	-0.87007	0.325455	0.999299	0
chr8:126127147-126127265	Rn5S	Rn5S|5S_rRNA|+|chr8:126127147-126127265	-1.02919	0.848691	0.884207	0
chr8:126128848-126128966	Rn5S	Rn5S|5S_rRNA|+|chr8:126128848-126128966	-0.83686	0.0838852	0.999299	0
chr8:126130510-126130631	Rn5S_like	Rn5S_like|5S_from_RepeatMasker|+|chr8:126130510-126130631	-0.891395	0.634462	0.970273	0
chr8:126132220-126132338	Rn5S	Rn5S|5S_rRNA|+|chr8:126132220-126132338	-0.818505	0.305827	0.999299	0
chr8:126133917-126134035	Rn5S	Rn5S|5S_rRNA|+|chr8:126133917-126134035	-0.871045	-0.226309	0.999299	0
chr8:126135615-126135733	Rn5S	Rn5S|5S_rRNA|+|chr8:126135615-126135733	-0.78123	-0.198968	0.999299	0
chr8:126137314-126137432	Rn5S	Rn5S|5S_rRNA|+|chr8:126137314-126137432	-0.7571	-0.519858	0.997692	0
chr8:126138996-126139117	Rn5S_like	Rn5S_like|5S_from_RepeatMasker|+|chr8:126138996-126139117	-0.89918	0.201127	0.999299	0
chr8:126140710-126140828	Rn5S	Rn5S|5S_rRNA|+|chr8:126140710-126140828	-1.02866	-0.224067	0.999299	0
chr8:126142433-126142554	Rn5S_like	Rn5S_like|5S_from_RepeatMasker|+|chr8:126142433-126142554	-0.74352	-0.450277	0.999299	0
chr8:126144138-126144259	Rn5S_like	Rn5S_like|5S_from_RepeatMasker|+|chr8:126144138-126144259	-0.85804	0.162859	0.999299	0
chr8:126145828-126145946	Rn5S	Rn5S|5S_rRNA|+|chr8:126145828-126145946	-0.840135	0.33264	0.999299	0
chr8:126147537-126147645	Rn5S	Rn5S|5S_rRNA|+|chr8:126147537-126147645	-0.19904	-1.24496	0.688058	0
chr8:126149708-126149807	B2_Mm2_B2_SINE-	B2_Mm2_B2_SINE-|-|chr8:126149708-126149807	-0.74998	0.553857	0.992636	0
chr9:14762877-14762949	n-Tk4	n-Tk4|chr9_1514_tRNALys_CTT-|-|chr9:14762877-14762949	-0.497295	-0.75378	0.931062	0
chr9:46080760-46081111	B2_Mm1a_SINE_B2-	B2_Mm1a_SINE_B2-|-|chr9:46080760-46081111	6.51102	-3.03468	0.0495804	1
chr9:62981090-62981196	Rnu6	Rnu6|U6+|+|chr9:62981090-62981196	2.57831	0.799316	0.905965	0
chr9:64585853-64585924	n-Tq9	n-Tq9|chr9_342_tRNAGln_CTG+|+|chr9:64585853-64585924	2.09974	-1.03747	0.776554	0
chr9:65049244-65049401	B2_Mm1a_SINE_B2+	B2_Mm1a_SINE_B2+|+|chr9:65049244-65049401	5.25199	0.863276	0.883908	0
chr9:66003087-66003186	B2_Mm2_B2_SINE-	B2_Mm2_B2_SINE-|-|chr9:66003087-66003186	-0.474945	-0.342364	0.999299	0
chr9:66919915-66920014	B2_Mm2_B2_SINE-	B2_Mm2_B2_SINE-|-|chr9:66919915-66920014	-0.478755	-0.261412	0.999299	0
chr9:74956737-74956819	n-Ta4	n-Ta4|chr9_1100_tRNAAla_AGC-|-|chr9:74956737-74956819	-0.21707	-0.910641	0.85596	0
chr9:78023110-78023440	Rn7sk	Rn7sk|7SK-|-|chr9:78023110-78023440	3.37751	0.794273	0.905965	0
chr9:90021347-90021419	n-Tk18	n-Tk18|chr9_1035_tRNALys_CTT-|-|chr9:90021347-90021419	0.408845	1.18112	0.721135	0
chr9:104302450-104302521	n-Tc47	n-Tc47|chr9_592_tRNACys_GCA+|+|chr9:104302450-104302521	-0.40725	-0.817378	0.897166	0
chr9:104306386-104306457	n-Tc53	n-Tc53|chr9_593_tRNACys_GCA+|+|chr9:104306386-104306457	-0.40004	-1.01539	0.785612	0
chr9:104310997-104311068	n-Te18	n-Te18|chr9_961_tRNAGlu_TTC-|-|chr9:104310997-104311068	-0.965405	0.947722	0.840408	0
chr9:107551368-107551823	B2_Mm2_SINE_B2-	B2_Mm2_SINE_B2-|-|chr9:107551368-107551823	4.37376	0.448234	0.999299	0
chr9:109833765-109833864	B1_Mm_Alu_SINE-	B1_Mm_Alu_SINE-|-|chr9:109833765-109833864	2.58304	0.838341	0.892399	0
chr9:123438543-123438615	n-Tr2	n-Tr2|chr9_783_tRNAArg_ACG-|-|chr9:123438543-123438615	3.63641	-0.403654	0.999299	0
chr10:8702849-8702948	B2_Mm2_B2_SINE+	B2_Mm2_B2_SINE+|+|chr10:8702849-8702948	0.11285	-2.26968	0.222216	0
chr10:12642369-12642451	n-Tl25	n-Tl25|chr10_1316_tRNALeu_TAA-|-|chr10:12642369-12642451	0.83644	3.06939	0.0471504	1
chr10:19798427-19798526	B2_Mm1t_B2_SINE+	B2_Mm1t_B2_SINE+|+|chr10:19798427-19798526	2.10339	-3.58961	0.0138717	1
chr10:23496889-23496960	n-Tw1	n-Tw1|chr10_1282_tRNATrp_CCA-|-|chr10:23496889-23496960	1.31572	2.11353	0.291512	0
chr10:30530946-30531017	n-Te9	n-Te9|chr10_81_tRNAGlu_CTC+|+|chr10:30530946-30531017	0.019785	-0.226737	0.999299	0
chr10:61853872-61853944	n-Ta6	n-Ta6|chr10_1120_tRNAAla_AGC-|-|chr10:61853872-61853944	-0.56237	-0.533553	0.99394	0
chr10:62255334-62255433	B1_Mus1_Alu_SINE+	B1_Mus1_Alu_SINE+|+|chr10:62255334-62255433	2.77256	0.878702	0.879223	0
chr10:62656988-62657080	n-Tm18	n-Tm18|chr10_1101_tRNAMet_CAT_I-|-|chr10:62656988-62657080	-0.64902	-0.225336	0.999299	0
chr10:62866100-62866281	B3_SINE_B2+	B3_SINE_B2+|+|chr10:62866100-62866281	0.03608	5.91902	6.69279e-07	1
chr10:62892224-62892305	n-Ts26	n-Ts26|chr10_1095_tRNASer_TGA-|-|chr10:62892224-62892305	-0.288935	6.82104	8.94537e-09	1
chr10:70786302-70786504	B2_Mm1a_SINE_B2-	B2_Mm1a_SINE_B2-|-|chr10:70786302-70786504	0.0294	0.71988	0.942529	0
chr10:74967299-74967451	B3_SINE_B2+	B3_SINE_B2+|+|chr10:74967299-74967451	4.31899	-3.10158	0.0453725	1
chr10:77846390-77846462	n-Ta5	n-Ta5|chr10_979_tRNAAla_AGC-|-|chr10:77846390-77846462	-0.64793	0.529779	0.995468	0
chr10:79355503-79355602	B2_Mm1a_B2_SINE-	B2_Mm1a_B2_SINE-|-|chr10:79355503-79355602	0.751595	-0.00863573	0.999299	0
chr10:79371940-79372046	Rnu6	Rnu6|U6+|+|chr10:79371940-79372046	1.46368	1.04789	0.776554	0
chr10:79448251-79448357	Rnu6	Rnu6|U6+|+|chr10:79448251-79448357	1.52747	0.350653	0.999299	0
chr10:79711709-79711781	n-Tf3	n-Tf3|chr10_961_tRNAPhe_GAA-|-|chr10:79711709-79711781	2.58631	-1.30034	0.676441	0
chr10:79711904-79711977	n-Tn7	n-Tn7|chr10_381_tRNAAsn_GTT+|+|chr10:79711904-79711977	2.53485	-1.03063	0.776554	0
chr10:79786931-79787030	B1F2_Alu_SINE+_and_B2_Mm1a_B2_SINE+	B1F2_Alu_SINE+_and_B2_Mm1a_B2_SINE+|+|chr10:79786931-79787030	2.99002	1.94022	0.365165	0
chr10:87292631-87292703	n-Tk21	n-Tk21|chr10_885_tRNALys_TTT-|-|chr10:87292631-87292703	-0.27182	0.124773	0.999299	0
chr10:90644157-90644228	n-Tw2	n-Tw2|chr10_857_tRNATrp_CCA-|-|chr10:90644157-90644228	2.50883	4.52626	0.000450229	1
chr10:90644842-90644913	n-Td16	n-Td16|chr10_856_tRNAAsp_GTC-|-|chr10:90644842-90644913	2.47845	3.99015	0.00375433	1
chr10:92915723-92915794	n-Td8	n-Td8|chr10_851_tRNAAsp_GTC-|-|chr10:92915723-92915794	2.73848	0.718265	0.942529	0
chr10:119656419-119656518	B2_Mm1a_B2_SINE+	B2_Mm1a_B2_SINE+|+|chr10:119656419-119656518	0.65036	-0.339991	0.999299	0
chr10:126508214-126508433	B3_SINE_B2-	B3_SINE_B2-|-|chr10:126508214-126508433	2.04379	1.46631	0.602963	0
chr10:126597026-126597125	B1_Mus1_Alu_SINE-	B1_Mus1_Alu_SINE-|-|chr10:126597026-126597125	1.60892	-0.0631529	0.999299	0
chr10:127071228-127071327	B1_Mus2_Alu_SINE-	B1_Mus2_Alu_SINE-|-|chr10:127071228-127071327	-0.502485	0.230594	0.999299	0
chr10:127895520-127895601	n-Ts13	n-Ts13|chr10_688_tRNASer_CGA-|-|chr10:127895520-127895601	1.27462	2.01133	0.338182	0
chr11:7769780-7769851	n-Td10	n-Td10|chr11_69_tRNAAsp_GTC+|+|chr11:7769780-7769851	-0.53078	-0.612922	0.970273	0
chr11:48632044-48632116	n-Tv15	n-Tv15|chr11_204_tRNAVal_CAC+|+|chr11:48632044-48632116	2.43383	0.832639	0.894099	0
chr11:48637230-48637303	n-Tg1	n-Tg1|chr11_205_tRNAGly_ACC+|+|chr11:48637230-48637303	-0.49668	1.66798	0.536808	0
chr11:48647385-48647457	n-Tk10	n-Tk10|chr11_2023_tRNALys_CTT-|-|chr11:48647385-48647457	0.15075	-0.691204	0.957271	0
chr11:48647931-48648002	n-Ta38	n-Ta38|chr11_2022_tRNAAla_TGC-|-|chr11:48647931-48648002	0.03234	-0.455551	0.999299	0
chr11:48667121-48667193	n-Tt16	n-Tt16|chr11_206_tRNAThr_TGT+|+|chr11:48667121-48667193	1.7231	-0.364892	0.999299	0
chr11:48669782-48669853	n-Tp14	n-Tp14|chr11_207_tRNAPro_TGG+|+|chr11:48669782-48669853	1.1036	2.84229	0.073474	0
chr11:48670139-48670211	n-Tv7	n-Tv7|chr11_208_tRNAVal_AAC+|+|chr11:48670139-48670211	0.823365	2.36955	0.181243	0
chr11:48670476-48670557	n-Tl6	n-Tl6|chr11_2021_tRNALeu_AAG-|-|chr11:48670476-48670557	0.58066	2.00141	0.3388	0
chr11:48676608-48676707	B2_Mm2_B2_SINE+	B2_Mm2_B2_SINE+|+|chr11:48676608-48676707	1.40311	-0.314627	0.999299	0
chr11:48686457-48686556	B1_Mur1_Alu_SINE-	B1_Mur1_Alu_SINE-|-|chr11:48686457-48686556	2.58413	1.2456	0.688058	0
chr11:48689042-48689141	B2_Mm2_B2_SINE-_and_Lx7_L1_LINE-	B2_Mm2_B2_SINE-_and_Lx7_L1_LINE-|-|chr11:48689042-48689141	0.13009	-0.387916	0.999299	0
chr11:49998672-49998771	B2_Mm2_B2_SINE+	B2_Mm2_B2_SINE+|+|chr11:49998672-49998771	0.812885	-2.39597	0.171426	0
chr11:51790041-51790112	n-Ta1	n-Ta1|chr11_238_tRNAAla_AGC+|+|chr11:51790041-51790112	0.685025	0.738767	0.942529	0
chr11:58115679-58115750	n-Te10	n-Te10|chr11_1912_tRNAGlu_CTC-|-|chr11:58115679-58115750	0.132485	1.6204	0.556105	0
chr11:58115976-58116082	n-Tl12	n-Tl12|chr11_1911_tRNALeu_CAA_I-|-|chr11:58115976-58116082	0.228495	1.32336	0.666799	0
chr11:61221418-61221489	n-Tw5	n-Tw5|chr11_1880_tRNATrp_CCA-|-|chr11:61221418-61221489	1.17832	2.57333	0.115409	0
chr11:62559517-62559588	n-Tw8	n-Tw8|chr11_1849_tRNATrp_CCA-|-|chr11:62559517-62559588	-0.50749	0.302778	0.999299	0
chr11:67104641-67104712	n-Tp12	n-Tp12|chr11_372_tRNAPro_TGG+|+|chr11:67104641-67104712	-0.748865	-0.0320049	0.999299	0
chr11:68850505-68850578	n-Ti5	n-Ti5|chr11_393_tRNAIle_AAT+|+|chr11:68850505-68850578	0.792295	2.54199	0.124059	0
chr11:68850979-68851060	n-Ts4	n-Ts4|chr11_394_tRNASer_AGA+|+|chr11:68850979-68851060	0.59596	2.45098	0.154808	0
chr11:68851355-68851428	n-Tt8	n-Tt8|chr11_395_tRNAThr_AGT+|+|chr11:68851355-68851428	0.329805	2.16045	0.269935	0
chr11:68853887-68853958	n-Tp9	n-Tp9|chr11_396_tRNAPro_CGG+|+|chr11:68853887-68853958	-0.03368	-1.1115	0.74544	0
chr11:68854486-68854557	n-Td9	n-Td9|chr11_397_tRNAAsp_GTC+|+|chr11:68854486-68854557	-0.035255	-1.6292	0.556105	0
chr11:68854780-68854851	n-Tg25	n-Tg25|chr11_1824_tRNAGly_TCC-|-|chr11:68854780-68854851	-0.30703	-0.915503	0.85596	0
chr11:68855328-68855399	n-Tw7	n-Tw7|chr11_398_tRNATrp_CCA+|+|chr11:68855328-68855399	-0.42996	-0.607369	0.970273	0
chr11:68875822-68875895	n-Ti4	n-Ti4|chr11_1823_tRNAIle_AAT-|-|chr11:68875822-68875895	1.17517	-1.49652	0.588221	0
chr11:68876246-68876319	n-Tt7	n-Tt7|chr11_1822_tRNAThr_AGT-|-|chr11:68876246-68876319	1.22253	-1.54685	0.569495	0
chr11:68876544-68876625	n-Ts17	n-Ts17|chr11_1821_tRNASer_GCT-|-|chr11:68876544-68876625	1.19296	-1.44986	0.606884	0
chr11:68876997-68877068	n-Tw6	n-Tw6|chr11_1820_tRNATrp_CCA-|-|chr11:68876997-68877068	0.338085	-0.504531	0.997692	0
chr11:68889367-68889466	B2_Mm1t_B2_SINE-_and_B1_Mur3_alu_SINE-	B2_Mm1t_B2_SINE-_and_B1_Mur3_alu_SINE-|-|chr11:68889367-68889466	-0.370255	-0.227116	0.999299	0
chr11:68923967-68924040	n-Tt5	n-Tt5|chr11_399_tRNAThr_AGT+|+|chr11:68923967-68924040	2.88982	2.18606	0.260107	0
chr11:68924421-68924502	n-Ts14	n-Ts14|chr11_400_tRNASer_CGA+|+|chr11:68924421-68924502	2.62609	2.04459	0.322347	0
chr11:68932296-68932366	n-Tg13	n-Tg13|chr11_1819_tRNAGly_GCC-|-|chr11:68932296-68932366	0.478695	0.881784	0.879223	0
chr11:68936984-68937070	n-Tr25	n-Tr25|chr11_1818_tRNAArg_TCT_I-|-|chr11:68936984-68937070	0.53429	-0.730444	0.942529	0
chr11:68937743-68937824	n-Tl29	n-Tl29|chr11_401_tRNALeu_TAG+|+|chr11:68937743-68937824	0.465785	-1.16945	0.727116	0
chr11:68938109-68938180	n-Tq6	n-Tq6|chr11_1817_tRNAGln_CTG-|-|chr11:68938109-68938180	0.17128	-0.371452	0.999299	0
chr11:68938678-68938750	n-Tk27	n-Tk27|chr11_1816_tRNALys_TTT-|-|chr11:68938678-68938750	-0.08068	-0.151092	0.999299	0
chr11:69355229-69355328	B2_Mm2_B2_SINE+_and_B2_Mm1a_B2_SINE+	B2_Mm2_B2_SINE+_and_B2_Mm1a_B2_SINE+|+|chr11:69355229-69355328	-0.80315	1.94759	0.364807	0
chr11:73950817-73950889	n-Tk5	n-Tk5|chr11_1752_tRNALys_CTT-|-|chr11:73950817-73950889	-0.51737	-0.345825	0.999299	0
chr11:75160470-75160569	B2_Mm1a_B2_SINE+	B2_Mm1a_B2_SINE+|+|chr11:75160470-75160569	0.231035	1.48274	0.590774	0
chr11:75237773-75237872	B1_Mur4_Alu_SINE+	B1_Mur4_Alu_SINE+|+|chr11:75237773-75237872	1.68545	-4.42579	0.00061184	1
chr11:79518152-79518223	n-Tt12	n-Tt12|chr11_550_tRNAThr_CGT+|+|chr11:79518152-79518223	2.78287	-0.914151	0.85596	0
chr11:86075670-86075741	n-Tq12	n-Tq12|chr11_630_tRNAGln_TTG+|+|chr11:86075670-86075741	1.36137	0.570502	0.984477	0
chr11:95720486-95720557	n-Tq16	n-Tq16|chr11_1493_tRNAGln_TTG-|-|chr11:95720486-95720557	1.8941	2.04322	0.322347	0
chr11:97563763-97563836	n-Tn8	n-Tn8|chr11_1446_tRNAAsn_GTT-|-|chr11:97563763-97563836	2.45935	0.824102	0.894099	0
chr11:97631143-97631214	n-Tc18	n-Tc18|chr11_1444_tRNACys_GCA-|-|chr11:97631143-97631214	0.07052	0.313243	0.999299	0
chr11:97652293-97652392	B2_Mm1a_B2_SINE+	B2_Mm1a_B2_SINE+|+|chr11:97652293-97652392	-0.532155	-0.640478	0.969929	0
chr11:97658386-97658457	n-Tc56	n-Tc56|chr11_791_tRNACys_GCA+|+|chr11:97658386-97658457	-0.1878	-1.61017	0.556105	0
chr11:97660220-97660291	n-Tc51	n-Tc51|chr11_1442_tRNACys_GCA-|-|chr11:97660220-97660291	2.69668	0.497659	0.997692	0
chr11:97849560-97849631	n-Tc55	n-Tc55|chr11_1433_tRNACys_GCA-|-|chr11:97849560-97849631	0.523125	-0.607451	0.970273	0
chr11:97850237-97850308	n-Tc54	n-Tc54|chr11_1432_tRNACys_GCA-|-|chr11:97850237-97850308	0.172135	-0.197995	0.999299	0
chr11:97855307-97855406	B2_Mm2_B2_SINE+	B2_Mm2_B2_SINE+|+|chr11:97855307-97855406	-0.50286	-0.281139	0.999299	0
chr11:100399472-100399544	n-Ts23	n-Ts23|chr11_832_tRNASer_GGA+|+|chr11:100399472-100399544	-0.50287	-0.129206	0.999299	0
chr11:101466556-101466655	B2_Mm1t_B2_SINE-_and_B2_Mm2_B2_SINE-	B2_Mm1t_B2_SINE-_and_B2_Mm2_B2_SINE-|-|chr11:101466556-101466655	3.18049	1.80525	0.455839	0
chr11:101859884-101859983	B2_Mm2_B2_SINE+	B2_Mm2_B2_SINE+|+|chr11:101859884-101859983	-0.740875	-0.0418932	0.999299	0
chr11:106874180-106874252	n-Tr7	n-Tr7|chr11_945_tRNAArg_CCG+|+|chr11:106874180-106874252	3.35074	-1.58032	0.558978	0
chr11:115274295-115274367	n-Tr14	n-Tr14|chr11_1022_tRNAArg_CCT+|+|chr11:115274295-115274367	2.47208	-0.0333234	0.999299	0
chr11:115274618-115274690	n-Tr12	n-Tr12|chr11_1234_tRNAArg_CCT-|-|chr11:115274618-115274690	2.65861	0.251194	0.999299	0
chr11:115275093-115275165	n-Tr18	n-Tr18|chr11_1023_tRNAArg_TCG+|+|chr11:115275093-115275165	2.71797	0.664737	0.957271	0
chr11:116277293-116277365	n-Ta3	n-Ta3|chr11_1203_tRNAAla_AGC-|-|chr11:116277293-116277365	-0.49612	-0.722023	0.942529	0
chr11:121825376-121825448	n-Tm1	n-Tm1|chr11_1132_tRNAMet_CAT-|-|chr11:121825376-121825448	-0.55317	1.03798	0.776554	0
chr12:43516062-43516133	n-Te2	n-Te2|chr12_886_tRNAGlu_CTC-|-|chr12:43516062-43516133	-0.641795	0.880218	0.879223	0
chr12:53704775-53704881	Rnu6	Rnu6|U6-|-|chr12:53704775-53704881	2.60371	0.422129	0.999299	0
chr12:53705477-53705578	Rnu6	Rnu6|U6-|-|chr12:53705477-53705578	1.63959	1.31204	0.666799	0
chr12:70260298-70260551	Rn7sl	Rn7sl|7SLRNA_srpRNA+|+|chr12:70260298-70260551	3.02825	1.26006	0.688058	0
chr12:70462167-70462478	Rn7sl	Rn7sl|7SLRNA_srpRNA-|-|chr12:70462167-70462478	2.06196	1.19275	0.714101	0
chr12:72070107-72070179	n-Tk17	n-Tk17|chr12_790_tRNALys_CTT-|-|chr12:72070107-72070179	1.45993	0.759202	0.930302	0
chr12:82631757-82631856	B2_Mm1t_B2_SINE+_and_MTD_MaLR_LTR-	B2_Mm1t_B2_SINE+_and_MTD_MaLR_LTR-|-|chr12:82631757-82631856	-0.40719	1.79856	0.458042	0
chr12:86493988-86494179	B3A_SINE_B2-	B3A_SINE_B2-|-|chr12:86493988-86494179	-0.00268	2.92143	0.0621287	0
chr12:112083548-112083621	n-Ti6	n-Ti6|chr12_470_tRNAIle_AAT+|+|chr12:112083548-112083621	0.49939	0.746694	0.936873	0
chr13:4223394-4223466	n-Tk6	n-Tk6|chr13_1041_tRNALys_CTT-|-|chr13:4223394-4223466	-0.15976	-1.52599	0.57836	0
chr13:21252654-21252725	n-Te11	n-Te11|chr13_1001_tRNAGlu_CTC-|-|chr13:21252654-21252725	-0.25847	-0.783379	0.913509	0
chr13:21253274-21253346	n-Tf4	n-Tf4|chr13_60_tRNAPhe_GAA+|+|chr13:21253274-21253346	-0.21288	-1.0025	0.798135	0
chr13:21259473-21259545	n-Tm14	n-Tm14|chr13_61_tRNAMet_CAT+|+|chr13:21259473-21259545	-0.354025	-0.394343	0.999299	0
chr13:21259944-21260016	n-Tk28	n-Tk28|chr13_1000_tRNALys_TTT-|-|chr13:21259944-21260016	-0.343905	0.323131	0.999299	0
chr13:21261556-21261628	n-Tm15	n-Tm15|chr13_999_tRNAMet_CAT-|-|chr13:21261556-21261628	-0.24108	-0.253122	0.999299	0
chr13:21261905-21261986	n-Tl7	n-Tl7|chr13_62_tRNALeu_AAG+|+|chr13:21261905-21261986	-0.357045	-0.150927	0.999299	0
chr13:21262075-21262156	n-Tl5	n-Tl5|chr13_63_tRNALeu_AAG+|+|chr13:21262075-21262156	-0.3863	-0.00963935	0.999299	0
chr13:21264220-21264291	n-Tq7	n-Tq7|chr13_64_tRNAGln_CTG+|+|chr13:21264220-21264291	-0.524155	-0.263142	0.999299	0
chr13:21264706-21264811	n-Tl9	n-Tl9|chr13_998_tRNALeu_CAA_I-|-|chr13:21264706-21264811	-0.43747	-0.419327	0.999299	0
chr13:21292073-21292177	n-Tl10	n-Tl10|chr13_65_tRNALeu_CAA_I+|+|chr13:21292073-21292177	-0.175365	1.74275	0.483699	0
chr13:21307327-21307399	n-Tr9	n-Tr9|chr13_997_tRNAArg_CCG-|-|chr13:21307327-21307399	-0.48364	-0.244668	0.999299	0
chr13:21314455-21314526	n-Ta16	n-Ta16|chr13_66_tRNAAla_AGC+|+|chr13:21314455-21314526	-0.037435	1.98595	0.346854	0
chr13:21325914-21325985	n-Ta17	n-Ta17|chr13_67_tRNAAla_AGC+|+|chr13:21325914-21325985	-0.47146	0.550066	0.992636	0
chr13:21332814-21332885	n-Ta40	n-Ta40|chr13_68_tRNAAla_TGC+|+|chr13:21332814-21332885	-0.667935	-0.0476778	0.999299	0
chr13:21334439-21334510	n-Ta18	n-Ta18|chr13_69_tRNAAla_AGC+|+|chr13:21334439-21334510	-0.61959	0.734037	0.942529	0
chr13:21341063-21341136	n-Tt3	n-Tt3|chr13_996_tRNAThr_AGT-|-|chr13:21341063-21341136	-0.663915	-0.243943	0.999299	0
chr13:21346089-21346160	n-Ta28	n-Ta28|chr13_70_tRNAAla_CGC+|+|chr13:21346089-21346160	-0.48063	-1.04721	0.776554	0
chr13:21351637-21351708	n-Ta19	n-Ta19|chr13_71_tRNAAla_AGC+|+|chr13:21351637-21351708	-0.395805	-0.333036	0.999299	0
chr13:21356449-21356522	n-Tt11	n-Tt11|chr13_72_tRNAThr_CGT+|+|chr13:21356449-21356522	0.499765	5.81669	9.7653e-07	1
chr13:21360338-21360409	n-Tq13	n-Tq13|chr13_995_tRNAGln_TTG-|-|chr13:21360338-21360409	-0.177735	4.57664	0.000418268	1
chr13:21367825-21367898	n-Tt18	n-Tt18|chr13_73_tRNAThr_TGT+|+|chr13:21367825-21367898	-0.17417	3.91088	0.00456641	1
chr13:21371565-21371637	n-Tr16	n-Tr16|chr13_74_tRNAArg_TCG+|+|chr13:21371565-21371637	-0.252105	3.46807	0.018409	1
chr13:21414682-21414755	n-Tt13	n-Tt13|chr13_75_tRNAThr_CGT+|+|chr13:21414682-21414755	-0.644325	-0.371237	0.999299	0
chr13:21418586-21418658	n-Tm13	n-Tm13|chr13_994_tRNAMet_CAT-|-|chr13:21418586-21418658	-0.34003	0.0667291	0.999299	0
chr13:21584714-21584795	n-Ts16	n-Ts16|chr13_992_tRNASer_GCT-|-|chr13:21584714-21584795	-0.638395	0.12652	0.999299	0
chr13:21802449-21802519	n-Tg28	n-Tg28|chr13_77_tRNAGly_GCC+|+|chr13:21802449-21802519	0.092975	0.755264	0.931062	0
chr13:21802863-21802934	n-Tm7	n-Tm7|chr13_78_tRNAMetInit_CAT+|+|chr13:21802863-21802934	0.18212	0.465884	0.999299	0
chr13:21887668-21887750	n-Tsta1	n-Tsta1|chr13_79_tRNASup_TTA+|+|chr13:21887668-21887750	-0.702765	-0.296763	0.999299	0
chr13:21939891-21939973	n-Tl24	n-Tl24|chr13_991_tRNALeu_TAA-|-|chr13:21939891-21939973	-0.57401	-0.299927	0.999299	0
chr13:21947189-21947262	n-Ti11	n-Ti11|chr13_990_tRNAIle_AAT-|-|chr13:21947189-21947262	-0.60155	-0.344869	0.999299	0
chr13:21947890-21947963	n-Tt4	n-Tt4|chr13_81_tRNAThr_AGT+|+|chr13:21947890-21947963	-0.655955	-0.488462	0.999299	0
chr13:21973902-21973975	n-Ti10	n-Ti10|chr13_989_tRNAIle_AAT-|-|chr13:21973902-21973975	-0.63282	0.00179636	0.999777	0
chr13:21974754-21974826	n-Tf1	n-Tf1|chr13_988_tRNAPhe_GAA-|-|chr13:21974754-21974826	-0.668005	0.861364	0.883908	0
chr13:21988807-21988900	n-Ti14	n-Ti14|chr13_987_tRNAIle_TAT_I-|-|chr13:21988807-21988900	-0.70765	-0.422491	0.999299	0
chr13:21998980-21999051	n-Tm2	n-Tm2|chr13_82_tRNAMet_CAT+|+|chr13:21998980-21999051	-0.583975	0.306832	0.999299	0
chr13:21999809-21999881	n-Tk23	n-Tk23|chr13_83_tRNALys_TTT+|+|chr13:21999809-21999881	-0.447265	0.0316424	0.999299	0
chr13:22003182-22003253	n-Td11	n-Td11|chr13_84_tRNAAsp_GTC+|+|chr13:22003182-22003253	-0.737165	0.341144	0.999299	0
chr13:22006707-22006812	n-Tl11	n-Tl11|chr13_85_tRNALeu_CAA_I+|+|chr13:22006707-22006812	-0.34289	0.672993	0.957271	0
chr13:22009031-22009116	n-Tr23	n-Tr23|chr13_985_tRNAArg_TCT_I-|-|chr13:22009031-22009116	-0.79482	1.16249	0.72766	0
chr13:22011084-22011165	n-Ts5	n-Ts5|chr13_86_tRNASer_AGA+|+|chr13:22011084-22011165	-0.78052	0.00619663	0.999699	0
chr13:22012069-22012140	n-Tq10	n-Tq10|chr13_87_tRNAGln_CTG+|+|chr13:22012069-22012140	-0.41849	-0.44713	0.999299	0
chr13:22016804-22016885	n-Ts25	n-Ts25|chr13_984_tRNASer_TGA-|-|chr13:22016804-22016885	-0.55632	-0.020584	0.999299	0
chr13:22019726-22019807	n-Ts6	n-Ts6|chr13_88_tRNASer_AGA+|+|chr13:22019726-22019807	-0.36346	-0.495813	0.997692	0
chr13:22023038-22023109	n-Tm10	n-Tm10|chr13_983_tRNAMetInit_CAT-|-|chr13:22023038-22023109	-0.273175	-0.543359	0.992636	0
chr13:22025830-22025901	n-Tq8	n-Tq8|chr13_982_tRNAGln_CTG-|-|chr13:22025830-22025901	-0.647895	0.47457	0.999299	0
chr13:22027366-22027437	n-Td13	n-Td13|chr13_981_tRNAAsp_GTC-|-|chr13:22027366-22027437	-0.528605	0.193414	0.999299	0
chr13:22028963-22029044	n-Ts10	n-Ts10|chr13_980_tRNASer_AGA-|-|chr13:22028963-22029044	-0.307455	0.00326312	0.999777	0
chr13:22032188-22032259	n-Td12	n-Td12|chr13_979_tRNAAsp_GTC-|-|chr13:22032188-22032259	-0.60051	-0.0156893	0.999299	0
chr13:22032783-22032864	n-Ts8	n-Ts8|chr13_978_tRNASer_AGA-|-|chr13:22032783-22032864	-0.614815	-0.207768	0.999299	0
chr13:22063657-22063729	n-Tk22	n-Tk22|chr13_89_tRNALys_TTT+|+|chr13:22063657-22063729	-0.26419	-0.643757	0.969929	0
chr13:22066901-22066972	n-Tm8	n-Tm8|chr13_90_tRNAMetInit_CAT+|+|chr13:22066901-22066972	0.541655	0.278057	0.999299	0
chr13:22086059-22086140	n-Ts22	n-Ts22|chr13_976_tRNASer_GCT-|-|chr13:22086059-22086140	-0.462915	-1.12578	0.739896	0
chr13:22088450-22088521	n-Tq1	n-Tq1|chr13_975_tRNAGln_CTG-|-|chr13:22088450-22088521	-0.643565	0.0756945	0.999299	0
chr13:22107660-22107732	n-Tv3	n-Tv3|chr13_974_tRNAVal_AAC-|-|chr13:22107660-22107732	-0.352155	-0.735751	0.942529	0
chr13:22113013-22113085	n-Tr1	n-Tr1|chr13_973_tRNAArg_ACG-|-|chr13:22113013-22113085	0.150805	2.61392	0.106355	0
chr13:22114288-22114369	n-Ts12	n-Ts12|chr13_972_tRNASer_CGA-|-|chr13:22114288-22114369	-0.347645	3.90533	0.00456641	1
chr13:22118417-22118489	n-Tv16	n-Tv16|chr13_91_tRNAVal_CAC+|+|chr13:22118417-22118489	-0.72265	-0.0625596	0.999299	0
chr13:22121092-22121165	n-Ti7	n-Ti7|chr13_92_tRNAIle_AAT+|+|chr13:22121092-22121165	-0.21524	-1.05931	0.776423	0
chr13:22121969-22122042	n-Tt1	n-Tt1|chr13_971_tRNAThr_AGT-|-|chr13:22121969-22122042	-0.380465	0.252018	0.999299	0
chr13:22142555-22142636	n-Ts19	n-Ts19|chr13_970_tRNASer_GCT-|-|chr13:22142555-22142636	-0.39472	2.12553	0.286722	0
chr13:23362290-23362385	n-Ti15	n-Ti15|chr13_969_tRNAIle_TAT_I-|-|chr13:23362290-23362385	-0.16003	-1.23193	0.694373	0
chr13:23377270-23377342	n-Tv4	n-Tv4|chr13_93_tRNAVal_AAC+|+|chr13:23377270-23377342	-0.75438	0.354263	0.999299	0
chr13:23377518-23377590	n-Ta10	n-Ta10|chr13_94_tRNAAla_AGC+|+|chr13:23377518-23377590	-0.890285	0.793317	0.905965	0
chr13:23390650-23390722	n-Tv6	n-Tv6|chr13_95_tRNAVal_AAC+|+|chr13:23390650-23390722	-0.62837	-0.448184	0.999299	0
chr13:23390930-23391002	n-Ta11	n-Ta11|chr13_96_tRNAAla_AGC+|+|chr13:23390930-23391002	-0.72168	-0.0259237	0.999299	0
chr13:23391991-23392063	n-Tv12	n-Tv12|chr13_97_tRNAVal_CAC+|+|chr13:23391991-23392063	-0.80846	0.585169	0.971586	0
chr13:23399498-23399570	n-Tv19	n-Tv19|chr13_98_tRNAVal_CAC+|+|chr13:23399498-23399570	-0.61847	-1.11821	0.74061	0
chr13:23400921-23400994	n-Ti9	n-Ti9|chr13_968_tRNAIle_AAT-|-|chr13:23400921-23400994	-0.264625	-1.82927	0.441034	0
chr13:23409335-23409407	n-Tm12	n-Tm12|chr13_99_tRNAMet_CAT+|+|chr13:23409335-23409407	-0.39681	0.138303	0.999299	0
chr13:23488929-23489002	n-Ti3	n-Ti3|chr13_100_tRNAIle_AAT+|+|chr13:23488929-23489002	-0.306535	-1.12105	0.740436	0
chr13:23492664-23492736	n-Ta12	n-Ta12|chr13_966_tRNAAla_AGC-|-|chr13:23492664-23492736	-0.746635	0.719386	0.942529	0
chr13:23492942-23493014	n-Tv2	n-Tv2|chr13_965_tRNAVal_AAC-|-|chr13:23492942-23493014	-0.684865	1.26118	0.688058	0
chr13:23503946-23504018	n-Tv10	n-Tv10|chr13_964_tRNAVal_CAC-|-|chr13:23503946-23504018	-0.733105	0.420975	0.999299	0
chr13:23504810-23504882	n-Ta7	n-Ta7|chr13_963_tRNAAla_AGC-|-|chr13:23504810-23504882	-0.887115	1.54522	0.569495	0
chr13:23505117-23505189	n-Tv5	n-Tv5|chr13_962_tRNAVal_AAC-|-|chr13:23505117-23505189	-0.82769	1.48684	0.590774	0
chr13:23517515-23517603	n-Ty3	n-Ty3|chr13_961_tRNATyr_GTA_I-|-|chr13:23517515-23517603	-0.03446	0.863738	0.883908	0
chr13:23518374-23518461	n-Ty4	n-Ty4|chr13_101_tRNATyr_GTA_I+|+|chr13:23518374-23518461	0.04592	0.822289	0.894099	0
chr13:23518964-23519049	n-Ty5	n-Ty5|chr13_960_tRNATyr_GTA_I-|-|chr13:23518964-23519049	-0.38037	1.5823	0.558978	0
chr13:23520607-23520695	n-Ty6	n-Ty6|chr13_959_tRNATyr_GTA_I-|-|chr13:23520607-23520695	-0.361715	0.510876	0.997692	0
chr13:23523281-23523353	n-Ta13	n-Ta13|chr13_102_tRNAAla_AGC+|+|chr13:23523281-23523353	0.58493	3.61102	0.0136382	1
chr13:23524859-23524946	n-Ty7	n-Ty7|chr13_958_tRNATyr_GTA_I-|-|chr13:23524859-23524946	0.42356	1.3742	0.64836	0
chr13:23528209-23528281	n-Tk11	n-Tk11|chr13_103_tRNALys_CTT+|+|chr13:23528209-23528281	-0.39544	0.309996	0.999299	0
chr13:23528863-23528934	n-Tp3	n-Tp3|chr13_957_tRNAPro_AGG-|-|chr13:23528863-23528934	-0.173475	-0.271663	0.999299	0
chr13:23529978-23530051	n-Ti8	n-Ti8|chr13_956_tRNAIle_AAT-|-|chr13:23529978-23530051	-0.311295	0.285144	0.999299	0
chr13:23530566-23530637	n-Ta29	n-Ta29|chr13_955_tRNAAla_CGC-|-|chr13:23530566-23530637	-0.365405	-0.0320379	0.999299	0
chr13:23538011-23538083	n-Tv17	n-Tv17|chr13_954_tRNAVal_CAC-|-|chr13:23538011-23538083	0.914575	2.81731	0.0756213	0
chr13:23538661-23538733	n-Tr5	n-Tr5|chr13_953_tRNAArg_ACG-|-|chr13:23538661-23538733	0.366835	1.51569	0.57836	0
chr13:23542491-23542564	n-Tt6	n-Tt6|chr13_104_tRNAThr_AGT+|+|chr13:23542491-23542564	-0.340965	-0.340254	0.999299	0
chr13:23545301-23545383	n-Tl22	n-Tl22|chr13_952_tRNALeu_CAG-|-|chr13:23545301-23545383	-0.26875	1.04725	0.776554	0
chr13:23555404-23555475	n-Te15	n-Te15|chr13_105_tRNAGlu_TTC+|+|chr13:23555404-23555475	-0.399575	-1.81302	0.452587	0
chr13:23558945-23559034	n-Ty8	n-Ty8|chr13_106_tRNATyr_GTA_I+|+|chr13:23558945-23559034	-0.21495	-0.586109	0.971586	0
chr13:23589975-23590046	n-Tw3	n-Tw3|chr13_107_tRNATrp_CCA+|+|chr13:23589975-23590046	-0.35657	-0.162118	0.999299	0
chr13:23591949-23592020	n-Tm5	n-Tm5|chr13_108_tRNAMetInit_CAT+|+|chr13:23591949-23592020	-0.245275	-1.17672	0.723053	0
chr13:23592391-23592463	n-Tr4	n-Tr4|chr13_951_tRNAArg_ACG-|-|chr13:23592391-23592463	-0.125495	-1.38434	0.64836	0
chr13:23592826-23592907	n-Ts7	n-Ts7|chr13_950_tRNASer_AGA-|-|chr13:23592826-23592907	-0.10369	-1.63879	0.555667	0
chr13:23595849-23595921	n-Tr17	n-Tr17|chr13_949_tRNAArg_TCG-|-|chr13:23595849-23595921	-0.227115	-1.67962	0.528552	0
chr13:23598388-23598459	n-Tw4	n-Tw4|chr13_109_tRNATrp_CCA+|+|chr13:23598388-23598459	-0.480555	-0.260868	0.999299	0
chr13:23609072-23609142	n-Tg27	n-Tg27|chr13_110_tRNAGly_GCC+|+|chr13:23609072-23609142	-0.101005	-1.24013	0.688058	0
chr13:23609561-23609632	n-Tm6	n-Tm6|chr13_111_tRNAMetInit_CAT+|+|chr13:23609561-23609632	-0.170575	-1.20167	0.714101	0
chr13:23610015-23610096	n-Ts24	n-Ts24|chr13_112_tRNASer_TGA+|+|chr13:23610015-23610096	-0.15872	-1.4229	0.621951	0
chr13:23610919-23610990	n-Tq14	n-Tq14|chr13_113_tRNAGln_TTG+|+|chr13:23610919-23610990	-0.041315	-2.27027	0.222216	0
chr13:23611482-23611553	n-Tq15	n-Tq15|chr13_114_tRNAGln_TTG+|+|chr13:23611482-23611553	-0.149815	-2.0877	0.298937	0
chr13:23613739-23613820	n-Ts18	n-Ts18|chr13_115_tRNASer_GCT+|+|chr13:23613739-23613820	-0.540045	-0.149626	0.999299	0
chr13:23618325-23618397	n-Tr15	n-Tr15|chr13_948_tRNAArg_TCG-|-|chr13:23618325-23618397	-0.522335	0.132964	0.999299	0
chr13:23622217-23622288	n-Tm9	n-Tm9|chr13_947_tRNAMetInit_CAT-|-|chr13:23622217-23622288	4.63011	0.851493	0.884207	0
chr13:25022629-25022811	B2_Mm1t_SINE_B2+	B2_Mm1t_SINE_B2+|+|chr13:25022629-25022811	0.480765	2.73079	0.0880907	0
chr13:58560282-58560381	B2_Mm1aB2_SINE-	B2_Mm1aB2_SINE-|-|chr13:58560282-58560381	-0.551985	-0.113715	0.999299	0
chr13:94385175-94385274	B2_Mm2_B2_SINE-	B2_Mm2_B2_SINE-|-|chr13:94385175-94385274	5.94261	-6.41719	6.27965e-08	1
chr14:51422741-51422840	B2_Mm2_B2_SINE+	B2_Mm2_B2_SINE+|+|chr14:51422741-51422840	-0.362015	-1.36492	0.651723	0
chr14:51427123-51427447	Rpph1	Rpph1|RnasePRNA-|-|chr14:51427123-51427447	1.89996	1.73038	0.492146	0
chr14:51683558-51683639	n-Tl8	n-Tl8|chr14_188_tRNALeu_AAG+|+|chr14:51683558-51683639	0.86895	0.711706	0.943964	0
chr14:51684489-51684560	n-Tp4	n-Tp4|chr14_705_tRNAPro_AGG-|-|chr14:51684489-51684560	0.49726	0.803765	0.905965	0
chr14:51684843-51684915	n-Tt17	n-Tt17|chr14_704_tRNAThr_TGT-|-|chr14:51684843-51684915	0.35068	1.33562	0.666799	0
chr14:51702505-51702586	n-Tl28	n-Tl28|chr14_703_tRNALeu_TAG-|-|chr14:51702505-51702586	1.27963	2.00075	0.3388	0
chr14:51708325-51708397	n-Tt15	n-Tt15|chr14_190_tRNAThr_TGT+|+|chr14:51708325-51708397	1.51714	1.59525	0.558978	0
chr14:51709164-51709253	n-Ty10	n-Ty10|chr14_191_tRNATyr_GTA_I+|+|chr14:51709164-51709253	2.88009	0.5898	0.971586	0
chr14:51710322-51710393	n-Tp15	n-Tp15|chr14_192_tRNAPro_TGG+|+|chr14:51710322-51710393	3.34305	0.890304	0.877311	0
chr14:55136533-55136605	n-Tr6	n-Tr6|chr14_209_tRNAArg_ACG+|+|chr14:55136533-55136605	1.50003	2.19605	0.25775	0
chr14:55512400-55512584	B1_Mur3_SINE_Alu+	B1_Mur3_SINE_Alu+|+|chr14:55512400-55512584	3.39558	-0.100827	0.999299	0
chr14:59436990-59437063	n-Tt2	n-Tt2|chr14_628_tRNAThr_AGT-|-|chr14:59436990-59437063	-0.5036	0.687183	0.957271	0
chr14:71113711-71113810	B1_Mus1_Alu_SINE+	B1_Mus1_Alu_SINE+|+|chr14:71113711-71113810	0.788825	0.563679	0.989849	0
chr14:73693701-73693800	B2_Mm1t_B2_SINE+	B2_Mm1t_B2_SINE+|+|chr14:73693701-73693800	0.16189	1.90995	0.376148	0
chr14:74022510-74022609	B1_Mus2_Alu_SINE-	B1_Mus2_Alu_SINE-|-|chr14:74022510-74022609	-0.50268	0.585466	0.971586	0
chr14:76552581-76552652	n-Te16	n-Te16|chr14_347_tRNAGlu_TTC+|+|chr14:76552581-76552652	1.79348	1.19386	0.714101	0
chr14:79881475-79881546	n-Te14	n-Te14|chr14_359_tRNAGlu_TTC+|+|chr14:79881475-79881546	4.06609	0.475954	0.999299	0
chr14:118488747-118488819	n-Tf5	n-Tf5|chr14_457_tRNAPhe_GAA-|-|chr14:118488747-118488819	0.36932	1.26565	0.688058	0
chr15:16205705-16205778	n-Tn2	n-Tn2|chr15_1013_tRNAAsn_GTT-|-|chr15:16205705-16205778	-0.50503	0.103596	0.999299	0
chr15:31156406-31156651	B2_Mm2_SINE_B2+	B2_Mm2_SINE_B2+|+|chr15:31156406-31156651	3.60758	1.6924	0.519592	0
chr15:41621390-41621489	B1_Mus1_Alu_SINE+	B1_Mus1_Alu_SINE+|+|chr15:41621390-41621489	2.89699	-0.134398	0.999299	0
chr15:57807538-57807610	n-Tm16	n-Tm16|chr15_913_tRNAMet_CAT-|-|chr15:57807538-57807610	1.24555	2.70679	0.0907463	0
chr15:69227053-69227124	n-Tm3	n-Tm3|chr15_876_tRNAMet_CAT-|-|chr15:69227053-69227124	-0.828515	1.77023	0.475694	0
chr15:81295628-81295727	B1_Mus1_Alu_SINE+	B1_Mus1_Alu_SINE+|+|chr15:81295628-81295727	1.38108	2.4063	0.171426	0
chr15:88471962-88472034	n-Tm4	n-Tm4|chr15_355_tRNAMet_CAT+|+|chr15:88471962-88472034	-0.26348	-0.467483	0.999299	0
chr15:99697526-99697625	B3A_B2_SINE+	B3A_B2_SINE+|+|chr15:99697526-99697625	0.70315	2.67609	0.0955437	0
chr15:100213624-100213723	ID_B1_B4_SINE-_and_B1_Mur3_Alu_SINE+	ID_B1_B4_SINE-_and_B1_Mur3_Alu_SINE+|+|chr15:100213624-100213723	0.254845	0.515853	0.997692	0
chr16:3012009-3012080	n-Tl2	n-Tl2|chr16_829_tRNALeu_AAG-|-|chr16:3012009-3012080	-0.843095	-0.122944	0.999299	0
chr16:3449838-3449909	n-Tl1	n-Tl1|chr16_4_tRNALeu_AAG+|+|chr16:3449838-3449909	-0.53038	-1.19461	0.714101	0
chr16:13437416-13437487	n-Tt14	n-Tt14|chr16_50_tRNAThr_CGT+|+|chr16:13437416-13437487	-0.48192	0.16281	0.999299	0
chr16:14131871-14132075	B2_Mm1t_SINE_B2-	B2_Mm1t_SINE_B2-|-|chr16:14131871-14132075	1.13187	0.016431	0.999299	0
chr16:16854357-16854429	n-Tk3	n-Tk3|chr16_76_tRNALys_CTT+|+|chr16:16854357-16854429	-0.43584	-1.61355	0.556105	0
chr16:18058411-18058510	B1_Mm_Alu_SINE-	B1_Mm_Alu_SINE-|-|chr16:18058411-18058510	-0.362825	-0.0459473	0.999299	0
chr16:30394020-30394119	B2_Mm2_B2_SINE-	B2_Mm2_B2_SINE-|-|chr16:30394020-30394119	-0.528555	-0.389316	0.999299	0
chr16:31205978-31206077	B2_Mm1t_B2_SINE+	B2_Mm1t_B2_SINE+|+|chr16:31205978-31206077	-0.823785	1.2472	0.688058	0
chr16:31399621-31399720	B2_Mm2_B2_SINE+	B2_Mm2_B2_SINE+|+|chr16:31399621-31399720	-0.092235	0.36542	0.999299	0
chr16:38275006-38275105	B2_Mm2_B2_SINE+	B2_Mm2_B2_SINE+|+|chr16:38275006-38275105	1.31826	0.0607962	0.999299	0
chr16:47250659-47250731	n-Tk2	n-Tk2|chr16_267_tRNALys_CTT+|+|chr16:47250659-47250731	-0.500005	-0.544034	0.992636	0
chr16:75434424-75434497	n-Ti1	n-Ti1|chr16_315_tRNAIle_AAT+|+|chr16:75434424-75434497	-0.32666	-0.0880712	0.999299	0
chr16:84746464-84746699	B1_Mus1_SINE_Alu+	B1_Mus1_SINE_Alu+|+|chr16:84746464-84746699	1.11899	2.69585	0.091889	0
chr16:91770236-91770335	B2_Mm1t_B2_SINE-	B2_Mm1t_B2_SINE-|-|chr16:91770236-91770335	0.257595	0.710008	0.943964	0
chr17:23670929-23671001	n-Tk13	n-Tk13|chr17_82_tRNALys_CTT+|+|chr17:23670929-23671001	-0.412815	-1.36497	0.651723	0
chr17:23672299-23672371	n-Tk12	n-Tk12|chr17_1000_tRNALys_CTT-|-|chr17:23672299-23672371	-0.42498	-1.46109	0.604912	0
chr17:23675733-23675804	n-Tp11	n-Tp11|chr17_998_tRNAPro_TGG-|-|chr17:23675733-23675804	-0.45284	-0.114341	0.999299	0
chr17:23677882-23677953	n-Tp10	n-Tp10|chr17_83_tRNAPro_CGG+|+|chr17:23677882-23677953	-0.198845	-0.138748	0.999299	0
chr17:23683443-23683514	n-Tp16	n-Tp16|chr17_996_tRNAPro_TGG-|-|chr17:23683443-23683514	1.55317	1.7679	0.475694	0
chr17:23684327-23684399	n-Tk14	n-Tk14|chr17_84_tRNALys_CTT+|+|chr17:23684327-23684399	1.94833	1.53732	0.574288	0
chr17:23685735-23685807	n-Tr11	n-Tr11|chr17_995_tRNAArg_CCT-|-|chr17:23685735-23685807	1.30126	1.69461	0.519592	0
chr17:23687230-23687302	n-Tr8	n-Tr8|chr17_994_tRNAArg_CCG-|-|chr17:23687230-23687302	3.34008	0.296977	0.999299	0
chr17:24832079-24832178	B1_Mus1_Alu_SINE-	B1_Mus1_Alu_SINE-|-|chr17:24832079-24832178	2.49187	0.624047	0.970273	0
chr17:24863030-24863129	B2_Mm2_B2_SINE-_and_B1_Mur4_Alu_SINE+	B2_Mm2_B2_SINE-_and_B1_Mur4_Alu_SINE+|+|chr17:24863030-24863129	-0.54719	-0.585796	0.971586	0
chr17:26012033-26012103	n-Tg7	n-Tg7|chr17_113_tRNAGly_CCC+|+|chr17:26012033-26012103	2.87493	-1.27931	0.688058	0
chr17:30794465-30794672	B3_SINE_B2-	B3_SINE_B2-|-|chr17:30794465-30794672	1.36322	-3.53821	0.015851	1
chr17:56231424-56231495	n-Te4	n-Te4|chr17_720_tRNAGlu_CTC-|-|chr17:56231424-56231495	0.635635	-1.14915	0.737689	0
chr17:56545262-56545361	B4_B4_SINE+	B4_B4_SINE+|+|chr17:56545262-56545361	1.17378	0.109166	0.999299	0
chr17:59208131-59208203	n-Tv11	n-Tv11|chr17_392_tRNAVal_CAC+|+|chr17:59208131-59208203	-0.214415	-1.02276	0.779814	0
chr17:71146704-71146803	B2_Mm2_B2_SINE-	B2_Mm2_B2_SINE-|-|chr17:71146704-71146803	-0.54522	-0.661556	0.957462	0
chr17:71948611-71948682	n-Tc52	n-Tc52|chr17_458_tRNACys_GCA+|+|chr17:71948611-71948682	2.2069	0.448679	0.999299	0
chr17:84261284-84261376	n-Ti17	n-Ti17|chr17_516_tRNAIle_TAT_I+|+|chr17:84261284-84261376	1.28823	-0.619169	0.970273	0
chr18:20251213-20251312	B3A_B2_SINE+	B3A_B2_SINE+|+|chr18:20251213-20251312	-0.38341	-0.143544	0.999299	0
chr18:36961520-36961662	Vaultrc5	Vaultrc5|Vault+|+|chr18:36961520-36961662	3.0481	-1.89796	0.381822	0
chr18:46446083-46446154	n-Tt10	n-Tt10|chr18_633_tRNAThr_CGT-|-|chr18:46446083-46446154	-0.29162	-1.09486	0.757542	0
chr18:60961733-60961832	RLTR30_ERV1_LTR+_and_B2_Mm1a_B2_SINE+	RLTR30_ERV1_LTR+_and_B2_Mm1a_B2_SINE+|+|chr18:60961733-60961832	-0.433795	-1.57127	0.560978	0
chr19:3066556-3066627	n-Tl3	n-Tl3|chr19_2_tRNALeu_AAG+|+|chr19:3066556-3066627	0	0.4411	0.999299	0
chr19:3576263-3576335	n-Ta9	n-Ta9|chr19_8_tRNAAla_AGC+|+|chr19:3576263-3576335	2.81745	-0.488957	0.999299	0
chr19:3831713-3831812	B2_Mm1a_B2_SINE-	B2_Mm1a_B2_SINE-|-|chr19:3831713-3831812	0.825135	-3.48066	0.018409	1
chr19:4820900-4821061	B2_Mm1a_SINE_B2+	B2_Mm1a_SINE_B2+|+|chr19:4820900-4821061	1.73628	1.2538	0.688058	0
chr19:5038304-5038385	n-Ts20	n-Ts20|chr19_711_tRNASer_GCT-|-|chr19:5038304-5038385	0.680795	3.19377	0.0371627	1
chr19:5786771-5786870	B2_Mm2_B2_SINE-	B2_Mm2_B2_SINE-|-|chr19:5786771-5786870	-0.336565	-1.26596	0.688058	0
chr19:7570905-7571004	B2_Mm1a_B2_SINE-	B2_Mm1a_B2_SINE-|-|chr19:7570905-7571004	0.800185	-0.82814	0.894099	0
chr19:12076726-12076798	n-Tf6	n-Tf6|chr19_106_tRNAPhe_GAA+|+|chr19:12076726-12076798	-0.40016	0.0138271	0.999299	0
chr19:12080529-12080601	n-Tk29	n-Tk29|chr19_107_tRNALys_TTT+|+|chr19:12080529-12080601	0.91341	2.27884	0.222216	0
chr19:12083035-12083107	n-Tf2	n-Tf2|chr19_108_tRNAPhe_GAA+|+|chr19:12083035-12083107	-0.17857	-0.0520781	0.999299	0
chr19:12084186-12084258	n-Tk30	n-Tk30|chr19_639_tRNALys_TTT-|-|chr19:12084186-12084258	2.85964	-2.64631	0.100391	0
chr19:12085576-12085658	n-Tl26	n-Tl26|chr19_638_tRNALeu_TAA-|-|chr19:12085576-12085658	3.01714	-1.96229	0.36251	0
chr19:12086078-12086163	n-Tr21	n-Tr21|chr19_637_tRNAArg_TCT_I-|-|chr19:12086078-12086163	0.983795	-1.61716	0.556105	0
chr19:12086421-12086493	n-Tv21	n-Tv21|chr19_109_tRNAVal_TAC+|+|chr19:12086421-12086493	0.31999	-0.682404	0.957271	0
chr19:12086756-12086828	n-Tv22	n-Tv22|chr19_110_tRNAVal_TAC+|+|chr19:12086756-12086828	0.31515	-0.177609	0.999299	0
chr19:23195036-23195211	B1_Mus1_SINE_Alu+	B1_Mus1_SINE_Alu+|+|chr19:23195036-23195211	0.16654	-3.36161	0.0234192	1
chr19:30019652-30019751	B2_Mm1a_B2_SINE+	B2_Mm1a_B2_SINE+|+|chr19:30019652-30019751	-0.25408	0.688205	0.957271	0
chr19:32703343-32703442	B2_Mm2_B2_SINE+	B2_Mm2_B2_SINE+|+|chr19:32703343-32703442	2.00425	0.247684	0.999299	0
chr19:38227174-38227273	B2_Mm2_B2_SINE+	B2_Mm2_B2_SINE+|+|chr19:38227174-38227273	-0.56255	-1.13135	0.739896	0
chr19:57478665-57478829	B2_Mm1a_SINE_B2-	B2_Mm1a_SINE_B2-|-|chr19:57478665-57478829	-0.561435	1.38358	0.64836	0
chrX:13436292-13436363	n-Tq11	n-Tq11|chrX_936_tRNAGln_TTG-|-|chrX:13436292-13436363	-0.29925	-0.342067	0.999299	0
chrX:14279742-14279813	n-Tp13	n-Tp13|chrX_931_tRNAPro_TGG-|-|chrX:14279742-14279813	-0.68505	0.441839	0.999299	0
chrX:53840716-53840788	n-Ta2	n-Ta2|chrX_159_tRNAAla_AGC+|+|chrX:53840716-53840788	0.31253	0.533322	0.99394	0
chrX:100824407-100824506	B2_Mm2_B_SINE2+_and_PB1D10_Alu_SINE+	B2_Mm2_B_SINE2+_and_PB1D10_Alu_SINE+|+|chrX:100824407-100824506	-0.61501	0.224397	0.999299	0
chrX:108490826-108490898	n-Tr13	n-Tr13|chrX_321_tRNAArg_CCT+|+|chrX:108490826-108490898	-0.51984	0.780775	0.913509	0
chrX:132730271-132730343	n-Tk19	n-Tk19|chrX_643_tRNALys_CTT-|-|chrX:132730271-132730343	-0.02773	0.0683936	0.999299	0
chrX:132892141-132892212	n-Ta31	n-Ta31|chrX_363_tRNAAla_TGC+|+|chrX:132892141-132892212	-0.326345	-0.0327301	0.999299	0
chrX:132902260-132902331	n-Ta23	n-Ta23|chrX_364_tRNAAla_CGC+|+|chrX:132902260-132902331	-0.31777	-0.466939	0.999299	0
chrX:132913905-132913976	n-Ta26	n-Ta26|chrX_640_tRNAAla_CGC-|-|chrX:132913905-132913976	-0.65476	-0.385707	0.999299	0
chrX:132915286-132915357	n-Ta35	n-Ta35|chrX_366_tRNAAla_TGC+|+|chrX:132915286-132915357	-0.65252	0.611835	0.970273	0
chrX:132930061-132930132	n-Ta25	n-Ta25|chrX_639_tRNAAla_CGC-|-|chrX:132930061-132930132	-0.56371	-1.09344	0.757542	0
chrX:132931443-132931514	n-Ta36	n-Ta36|chrX_368_tRNAAla_TGC+|+|chrX:132931443-132931514	-0.649785	1.43169	0.615621	0
chrX:132936407-132936478	n-Ta24	n-Ta24|chrX_369_tRNAAla_CGC+|+|chrX:132936407-132936478	-0.409995	-0.391607	0.999299	0
chrX:132964904-132964975	n-Ta33	n-Ta33|chrX_637_tRNAAla_TGC-|-|chrX:132964904-132964975	-0.28888	-1.24435	0.688058	0
chrX:133088264-133088335	n-Ta32	n-Ta32|chrX_371_tRNAAla_TGC+|+|chrX:133088264-133088335	-0.1549	-1.16174	0.72766	0
chrX:133102404-133102475	n-Ta21	n-Ta21|chrX_636_tRNAAla_CGC-|-|chrX:133102404-133102475	-0.44885	-0.631413	0.970273	0
chrX:133103785-133103856	n-Ta37	n-Ta37|chrX_372_tRNAAla_TGC+|+|chrX:133103785-133103856	-0.343495	0.141731	0.999299	0
chrX:133104302-133104374	n-Ta20	n-Ta20|chrX_373_tRNAAla_CGC+|+|chrX:133104302-133104374	-0.10002	0.299169	0.999299	0
chrX:133124904-133124975	n-Ta30	n-Ta30|chrX_375_tRNAAla_TGC+|+|chrX:133124904-133124975	-0.29018	-0.0124921	0.999299	0
chrX:157204042-157204114	n-Tv23	n-Tv23|chrX_459_tRNAVal_TAC+|+|chrX:157204042-157204114	-0.12767	0.108161	0.999299	0
chrX:157573066-157573148	n-Tl23	n-Tl23|chrX_462_tRNALeu_TAA+|+|chrX:157573066-157573148	-0.364205	0.24747	0.999299	0
chrX:163347665-163347746	n-Ts3	n-Ts3|chrX_493_tRNASer_AGA-|-|chrX:163347665-163347746	0.27919	-3.04779	0.0490157	1
