# Supplementary material for: Differential regulation of RNA polymerase III genes during liver regeneration
Source: Nucleic Acids Res. 2018 Dec 29;47(4):1786–96. doi: 10.1093/nar/gky1282 (PMC6393285; doi:10.1093/nar/gky1282)
Supplement: Supplementary Data [file gky1282_supplemental_files.zip › Supplementary_Table_S5.xlsx]

## Sheet: Legend to Table S5
Table S5. RPC4 occupancy score T-statistics (between TP0 and TP36) for Pol III loci versus i) surrounding H3K4me3 occupancy score fold changes, ii) surrounding RPB2 occupancy score T-statistics, and iii) RPB2 occupancy score fold changes on nearby Pol II gene TSSs. This table is related to Figure 3C, Figure 3E, and Figure 3F.

## Sheet: RPC4 Tstat vs H3K4me3 FC 
Position	MGI.annotation	Pol III locus name	RPC4 Tstatistics	H3K4me3 Fold change
chr1:34491657-34491728	n-Te21	n-Te21|chr1_1547_tRNAGlu_TTC-|-|chr1:34491657-34491728	2.12111	0.45269
chr1:74863321-74863391	n-Tg11	n-Tg11|chr1_1392_tRNAGly_GCC-|-|chr1:74863321-74863391	2.33595	-0.41152
chr1:78294370-78294441	n-Tp1	n-Tp1|chr1_284_tRNAPro_AGG+|+|chr1:78294370-78294441	0.517598	-0.36322
chr1:112801324-112801396	n-Tk7	n-Tk7|chr1_1268_tRNALys_CTT-|-|chr1:112801324-112801396	-0.846647	-1.13454
chr1:120246867-120247052	B2_Mm2_SINE_B2+	B2_Mm2_SINE_B2+|+|chr1:120246867-120247052	3.45989	0.52511
chr1:130008960-130009059	B2_Mm2_B2_SINE+	B2_Mm2_B2_SINE+|+|chr1:130008960-130009059	1.53598	-0.12879
chr1:134930539-134930611	n-Tk26	n-Tk26|chr1_485_tRNALys_TTT+|+|chr1:134930539-134930611	0.891426	-0.03696
chr1:134930904-134930976	n-Tk25	n-Tk25|chr1_1184_tRNALys_TTT-|-|chr1:134930904-134930976	2.20199	-0.08362
chr1:155305794-155305866	n-Ti13	n-Ti13|chr1_583_tRNAIle_TAT+|+|chr1:155305794-155305866	0.12789	-0.26302
chr1:167571765-167571836	n-Tp2	n-Tp2|chr1_672_tRNAPro_AGG+|+|chr1:167571765-167571836	1.32775	-0.40092
chr1:167572402-167572473	n-Tp8	n-Tp8|chr1_1022_tRNAPro_CGG-|-|chr1:167572402-167572473	1.25925	0.25284
chr1:172930087-172930186	B2_Mm2_SINE-	B2_Mm2_SINE-|-|chr1:172930087-172930186	1.99837	-0.51198
chr1:172964073-172964146	n-Tn6	n-Tn6|chr1_1006_tRNAAsn_GTT-|-|chr1:172964073-172964146	1.15125	0.16617
chr1:172967160-172967231	n-Td4	n-Td4|chr1_1005_tRNAAsp_GTC-|-|chr1:172967160-172967231	0.690487	-1.32873
chr1:172968128-172968199	n-Tg21	n-Tg21|chr1_1004_tRNAGly_TCC-|-|chr1:172968128-172968199	1.0562	-0.62517
chr1:172968745-172968827	n-Tl15	n-Tl15|chr1_698_tRNALeu_CAG+|+|chr1:172968745-172968827	0.928852	-0.46468
chr1:172975116-172975186	n-Tg12	n-Tg12|chr1_699_tRNAGly_GCC+|+|chr1:172975116-172975186	1.21166	-0.45881
chr1:172994295-172994366	n-Te5	n-Te5|chr1_1002_tRNAGlu_CTC-|-|chr1:172994295-172994366	2.77273	0.55697
chr1:172994830-172994901	n-Tg20	n-Tg20|chr1_1001_tRNAGly_TCC-|-|chr1:172994830-172994901	3.39363	0.47654
chr1:172995489-172995560	n-Td3	n-Td3|chr1_1000_tRNAAsp_GTC-|-|chr1:172995489-172995560	4.69994	0.54512
chr1:172996115-172996197	n-Tl18	n-Tl18|chr1_701_tRNALeu_CAG+|+|chr1:172996115-172996197	3.40348	0.92898
chr1:172996762-172996832	n-Tg17	n-Tg17|chr1_702_tRNAGly_GCC+|+|chr1:172996762-172996832	5.09353	0.81381
chr1:173001923-173001994	n-Te8	n-Te8|chr1_999_tRNAGlu_CTC-|-|chr1:173001923-173001994	3.14317	0.16524
chr1:173002465-173002536	n-Tg24	n-Tg24|chr1_998_tRNAGly_TCC-|-|chr1:173002465-173002536	2.79191	0.47352
chr1:173003124-173003195	n-Td7	n-Td7|chr1_997_tRNAAsp_GTC-|-|chr1:173003124-173003195	4.43887	0.55857
chr1:173003750-173003832	n-Tl19	n-Tl19|chr1_703_tRNALeu_CAG+|+|chr1:173003750-173003832	2.59375	0.73328
chr1:173004433-173004503	n-Tg18	n-Tg18|chr1_704_tRNAGly_GCC+|+|chr1:173004433-173004503	5.29759	0.08444
chr1:173009537-173009608	n-Te7	n-Te7|chr1_996_tRNAGlu_CTC-|-|chr1:173009537-173009608	2.78694	0.60301
chr1:173010079-173010150	n-Tg23	n-Tg23|chr1_995_tRNAGly_TCC-|-|chr1:173010079-173010150	2.24481	0.4713
chr1:173010738-173010809	n-Td6	n-Td6|chr1_994_tRNAAsp_GTC-|-|chr1:173010738-173010809	2.61099	0.2561
chr1:173011364-173011446	n-Tl20	n-Tl20|chr1_705_tRNALeu_CAG+|+|chr1:173011364-173011446	1.73197	0.6028
chr1:173012007-173012077	n-Tg19	n-Tg19|chr1_706_tRNAGly_GCC+|+|chr1:173012007-173012077	5.04982	1.2063
chr1:173031969-173032051	n-Tl21	n-Tl21|chr1_993_tRNALeu_CAG-|-|chr1:173031969-173032051	1.53295	-0.19479
chr1:173032502-173032573	n-Td5	n-Td5|chr1_707_tRNAAsp_GTC+|+|chr1:173032502-173032573	2.37796	-0.14664
chr1:173032887-173032958	n-Tg22	n-Tg22|chr1_708_tRNAGly_TCC+|+|chr1:173032887-173032958	0.369298	0.17644
chr1:173033174-173033245	n-Te6	n-Te6|chr1_709_tRNAGlu_CTC+|+|chr1:173033174-173033245	0.503082	0.16492
chr1:173041574-173041646	n-Tv14	n-Tv14|chr1_710_tRNAVal_CAC+|+|chr1:173041574-173041646	0.901603	-0.58794
chr1:173599570-173599642	n-Th1	n-Th1|chr1_717_tRNAHis_ATG+|+|chr1:173599570-173599642	0.10748	-0.54215
chr1:175320460-175320533	n-Tr20	n-Tr20|chr1_730_tRNAArg_TCT+|+|chr1:175320460-175320533	0.373494	-0.2847
chr1:180241842-180241941	B2_Mm2_B2_SINE-	B2_Mm2_B2_SINE-|-|chr1:180241842-180241941	0.198326	-0.90236
chr1:183986139-183986220	n-Ts15	n-Ts15|chr1_791_tRNASer_GCT+|+|chr1:183986139-183986220	0.397853	0.31695
chr1:190765285-190765358	n-Tn3	n-Tn3|chr1_814_tRNAAsn_GTT+|+|chr1:190765285-190765358	-0.397329	0.98527
chr2:18508671-18508744	n-Tn9	n-Tn9|chr2_1947_tRNAAsn_GTT-|-|chr2:18508671-18508744	1.24543	-0.30069
chr2:27395325-27395450	Rnu6atac	Rnu6atac|U6atac-|-|chr2:27395325-27395450	1.61377	0.37494
chr2:57034489-57034560	n-Ta27	n-Ta27|chr2_263_tRNAAla_CGC+|+|chr2:57034489-57034560	2.45661	0.61821
chr2:57034805-57034875	n-Tg29	n-Tg29|chr2_1747_tRNAGly_GCC-|-|chr2:57034805-57034875	1.60947	0.54587
chr2:78964614-78964713	B2_Mm1t_B2_SINE+	B2_Mm1t_B2_SINE+|+|chr2:78964614-78964713	-0.278032	-0.38755
chr2:80479746-80479845	B1_Mus1_Alu_SINE+	B1_Mus1_Alu_SINE+|+|chr2:80479746-80479845	0.085381	0.56362
chr2:91078023-91078122	B2_Mm1a_B2_SINE+	B2_Mm1a_B2_SINE+|+|chr2:91078023-91078122	1.7371	0.38244
chr2:113929103-113929174	n-Td2	n-Td2|chr2_510_tRNAAsp_GTC+|+|chr2:113929103-113929174	0.0593241	0.38135
chr2:118819929-118820028	B3A_B2_SINE-	B3A_B2_SINE-|-|chr2:118819929-118820028	0.287026	0.42861
chr2:118872486-118872567	n-Ts21	n-Ts21|chr2_1509_tRNASer_GCT-|-|chr2:118872486-118872567	1.34055	0.20189
chr2:118881889-118881962	n-Ti12	n-Ti12|chr2_1506_tRNAIle_GAT-|-|chr2:118881889-118881962	0.268208	-0.00083
chr2:122059558-122059657	B1_Mus2_Alu_SINE-	B1_Mus2_Alu_SINE-|-|chr2:122059558-122059657	1.14487	-0.29863
chr2:122201230-122201301	n-Th4	n-Th4|chr2_1432_tRNAHis_GTG-|-|chr2:122201230-122201301	0.985878	0.14853
chr2:122203099-122203170	n-Th3	n-Th3|chr2_1431_tRNAHis_GTG-|-|chr2:122203099-122203170	1.61895	-0.17192
chr2:122203704-122203775	n-Th5	n-Th5|chr2_586_tRNAHis_GTG+|+|chr2:122203704-122203775	0.895442	-0.09333
chr2:154878649-154878748	B1F2_Alu_SINE-	B1F2_Alu_SINE-|-|chr2:154878649-154878748	-0.664097	0.72306
chr2:164681329-164681428	B2_Mm2_B2_SINE+	B2_Mm2_B2_SINE+|+|chr2:164681329-164681428	3.28404	-0.74027
chr2:173043603-173043702	B1_Mus2_Alu_SINE+	B1_Mus2_Alu_SINE+|+|chr2:173043603-173043702	1.06731	1.10029
chr2:180926179-180926278	B2_Mm1t_B2_SINE-	B2_Mm1t_B2_SINE-|-|chr2:180926179-180926278	0.316821	-0.62796
chr3:3123740-3123812	n-Tk1	n-Tk1|chr3_1_tRNALys_CTT+|+|chr3:3123740-3123812	-0.113059	-0.461
chr3:3149493-3149565	n-Tk9	n-Tk9|chr3_2_tRNALys_CTT+|+|chr3:3149493-3149565	0.413228	0.27279
chr3:19527959-19528031	n-Tr3	n-Tr3|chr3_1040_tRNAArg_ACG-|-|chr3:19527959-19528031	2.76008	-1.04243
chr3:19528355-19528447	n-Ty1	n-Ty1|chr3_27_tRNATyr_GTA_I+|+|chr3:19528355-19528447	1.2961	-0.86598
chr3:19528782-19528870	n-Ty2	n-Ty2|chr3_28_tRNATyr_GTA_I+|+|chr3:19528782-19528870	0.530179	-1.07121
chr3:19528995-19529067	n-Ta14	n-Ta14|chr3_29_tRNAAla_AGC+|+|chr3:19528995-19529067	1.05651	-1.089
chr3:24061947-24062029	n-Tl13	n-Tl13|chr3_1026_tRNALeu_CAG-|-|chr3:24061947-24062029	-0.995797	-0.07162
chr3:30500192-30500264	n-Tv8	n-Tv8|chr3_48_tRNAVal_AAC+|+|chr3:30500192-30500264	1.32856	-0.08608
chr3:51162276-51162347	n-Tp17	n-Tp17|chr3_92_tRNAPro_TGG+|+|chr3:51162276-51162347	3.78545	1.51577
chr3:51163329-51163400	n-Tp5	n-Tp5|chr3_93_tRNAPro_AGG+|+|chr3:51163329-51163400	3.68328	1.2142
chr3:58506340-58506439	B2_Mm2-B2_SINE-	B2_Mm2-B2_SINE-|-|chr3:58506340-58506439	0.739635	-0.74762
chr3:59278848-59278919	n-Tv9	n-Tv9|chr3_928_tRNAVal_CAC-|-|chr3:59278848-59278919	-0.747665	-0.27465
chr3:84032933-84033003	n-Tg14	n-Tg14|chr3_878_tRNAGly_GCC-|-|chr3:84032933-84033003	1.13884	-0.20955
chr3:90279782-90279853	n-Tm11	n-Tm11|chr3_792_tRNAMetInit_CAT-|-|chr3:90279782-90279853	1.0035	0.25049
chr3:94499511-94499610	B1_Mus2_Alu_SINE-	B1_Mus2_Alu_SINE-|-|chr3:94499511-94499610	0.85154	-1.76908
chr3:94739234-94739333	B2_Mm2_B2_SINE-_and_ID_ID_SINE-	B2_Mm2_B2_SINE-_and_ID_ID_SINE-|-|chr3:94739234-94739333	1.60374	0.47812
chr3:96115177-96115247	n-Tg2	n-Tg2|chr3_282_tRNAGly_CCC+|+|chr3:96115177-96115247	-0.39029	0.15017
chr3:96125997-96126070	n-Tn4	n-Tn4|chr3_283_tRNAAsn_GTT+|+|chr3:96125997-96126070	3.12205	0.8854
chr3:96136663-96136735	n-Tv18	n-Tv18|chr3_284_tRNAVal_CAC+|+|chr3:96136663-96136735	6.94712	0.60786
chr3:96138538-96138611	n-Tn5	n-Tn5|chr3_757_tRNAAsn_GTT-|-|chr3:96138538-96138611	3.31954	0.34657
chr3:96138894-96138967	n-Tn1	n-Tn1|chr3_285_tRNAAsn_GTT+|+|chr3:96138894-96138967	-0.100698	0.66882
chr3:96145079-96145150	n-Tq5	n-Tq5|chr3_756_tRNAGln_CTG-|-|chr3:96145079-96145150	6.86949	0.67885
chr3:96150598-96150669	n-Te19	n-Te19|chr3_286_tRNAGlu_TTC+|+|chr3:96150598-96150669	5.77603	0.11502
chr3:96155090-96155160	n-Tg5	n-Tg5|chr3_755_tRNAGly_CCC-|-|chr3:96155090-96155160	5.41895	0.61681
chr3:96186834-96186904	n-Tg4	n-Tg4|chr3_287_tRNAGly_CCC+|+|chr3:96186834-96186904	0.779493	-0.65421
chr3:96191328-96191399	n-Te20	n-Te20|chr3_754_tRNAGlu_TTC-|-|chr3:96191328-96191399	0.0421182	0.4881
chr3:96202982-96203053	n-Tq4	n-Tq4|chr3_753_tRNAGln_CTG-|-|chr3:96202982-96203053	5.50481	0.15281
chr3:96206141-96206214	n-Tn10	n-Tn10|chr3_289_tRNAAsn_GTT+|+|chr3:96206141-96206214	4.73244	1.47876
chr3:96213992-96214063	n-Th6	n-Th6|chr3_291_tRNAHis_GTG+|+|chr3:96213992-96214063	3.48001	0.35091
chr3:96227956-96228026	n-Tg6	n-Tg6|chr3_752_tRNAGly_CCC-|-|chr3:96227956-96228026	4.60208	0.20398
chr3:96232158-96232230	n-Tk15	n-Tk15|chr3_292_tRNALys_CTT+|+|chr3:96232158-96232230	3.47163	0.34535
chr3:96239895-96239966	n-Th2	n-Th2|chr3_293_tRNAHis_GTG+|+|chr3:96239895-96239966	2.48145	0.88297
chr3:96255348-96255421	n-Tn11	n-Tn11|chr3_294_tRNAAsn_GTT+|+|chr3:96255348-96255421	4.34476	0.8545
chr3:96256418-96256489	n-Th7	n-Th7|chr3_295_tRNAHis_GTG+|+|chr3:96256418-96256489	5.60589	0.58493
chr3:96261993-96262064	n-Th9	n-Th9|chr3_751_tRNAHis_GTG-|-|chr3:96261993-96262064	2.94642	-0.0349
chr3:96263061-96263134	n-Tn13	n-Tn13|chr3_750_tRNAAsn_GTT-|-|chr3:96263061-96263134	2.40922	0.5217
chr3:96267895-96267966	n-Th11	n-Th11|chr3_749_tRNAHis_GTG-|-|chr3:96267895-96267966	0.0213929	-1.26256
chr3:96283314-96283385	n-Tq3	n-Tq3|chr3_297_tRNAGln_CTG+|+|chr3:96283314-96283385	4.65523	0.03736
chr3:96301704-96301777	n-Tn12	n-Tn12|chr3_298_tRNAAsn_GTT+|+|chr3:96301704-96301777	1.34232	-0.26664
chr3:96303435-96303507	n-Tk16	n-Tk16|chr3_748_tRNALys_CTT-|-|chr3:96303435-96303507	0.714761	0.0332
chr3:96304289-96304360	n-Th8	n-Th8|chr3_747_tRNAHis_GTG-|-|chr3:96304289-96304360	-0.506811	-0.22562
chr3:96304932-96305003	n-Tg26	n-Tg26|chr3_746_tRNAGly_TCC-|-|chr3:96304932-96305003	0.0899972	-0.14486
chr3:96305370-96305441	n-Te13	n-Te13|chr3_745_tRNAGlu_CTC-|-|chr3:96305370-96305441	1.07067	-0.23227
chr3:96962008-96962079	n-Te12	n-Te12|chr3_303_tRNAGlu_CTC+|+|chr3:96962008-96962079	1.24751	0.40069
chr3:97485382-97485453	n-Tq2	n-Tq2|chr3_309_tRNAGln_CTG+|+|chr3:97485382-97485453	1.95394	0.33289
chr3:121992390-121992489	B2_Mm1t_B2_SINE-	B2_Mm1t_B2_SINE-|-|chr3:121992390-121992489	1.93775	-0.87185
chr3:121995866-121995950	n-Tr22	n-Tr22|chr3_628_tRNAArg_TCT_I-|-|chr3:121995866-121995950	1.05202	-0.56983
chr3:123602105-123602176	n-Te1	n-Te1|chr3_622_tRNAGlu_CTC-|-|chr3:123602105-123602176	-0.636437	-0.08651
chr3:146184477-146184576	B1_Mus2_alu_SINE+	B1_Mus2_alu_SINE+|+|chr3:146184477-146184576	0.99222	0.30363
chr4:10801211-10801292	n-Ts9	n-Ts9|chr4_16_tRNASer_AGA+|+|chr4:10801211-10801292	2.28254	0.04371
chr4:27831926-27831999	n-Ti2	n-Ti2|chr4_62_tRNAIle_AAT+|+|chr4:27831926-27831999	-0.0872408	-0.37757
chr4:32317225-32317295	n-Tg3	n-Tg3|chr4_67_tRNAGly_CCC+|+|chr4:32317225-32317295	-0.6234	0.21775
chr4:40161169-40161268	B2_Mm1t_B2_SINE+	B2_Mm1t_B2_SINE+|+|chr4:40161169-40161268	2.3837	-0.46128
chr4:43505660-43505930	Rmrp	Rmrp|RNase_MRP-|-|chr4:43505660-43505930	2.25028	0.15803
chr4:82265527-82265598	n-Th10	n-Th10|chr4_1697_tRNAHis_GTG-|-|chr4:82265527-82265598	0.444073	-0.02905
chr4:128780080-128780179	B2_Mm1t_B2_SINE+	B2_Mm1t_B2_SINE+|+|chr4:128780080-128780179	3.27027	0.7632
chr4:131681174-131681245	n-Ta22	n-Ta22|chr4_626_tRNAAla_CGC+|+|chr4:131681174-131681245	0.260836	0.07541
chr4:131972358-131972457	B2_Mm1t_B2_SINE+	B2_Mm1t_B2_SINE+|+|chr4:131972358-131972457	1.37455	-0.1134
chr4:132071923-132071994	n-Ta8	n-Ta8|chr4_645_tRNAAla_AGC+|+|chr4:132071923-132071994	0.68569	-0.03898
chr4:132670411-132670481	n-Tg9	n-Tg9|chr4_1314_tRNAGly_GCC-|-|chr4:132670411-132670481	0.137256	0.36823
chr4:135478326-135478425	B2_Mm2_B2_SINE+	B2_Mm2_B2_SINE+|+|chr4:135478326-135478425	1.36001	0.95197
chr4:135550206-135550305	B1_Mus1_Alu_SINE+	B1_Mus1_Alu_SINE+|+|chr4:135550206-135550305	1.44426	0.2574
chr4:138986421-138986492	n-Tv1	n-Tv1|chr4_1183_tRNAVal_AAC-|-|chr4:138986421-138986492	-0.0944513	-0.02978
chr4:141510536-141510635	B4_B4_SINE-	B4_B4_SINE-|-|chr4:141510536-141510635	0.136293	1.09907
chr5:5627681-5627751	n-Ts1	n-Ts1|chr5_13_tRNASeC_TCA+|+|chr5:5627681-5627751	-0.276306	-0.0614
chr5:30439143-30439242	B2_Mm2_B2_SINE-	B2_Mm2_B2_SINE-|-|chr5:30439143-30439242	2.05684	-0.11016
chr5:31190456-31190544	n-Ty9	n-Ty9|chr5_109_tRNATyr_GTA_I+|+|chr5:31190456-31190544	1.67875	-0.36198
chr5:31190888-31190960	n-Ta15	n-Ta15|chr5_110_tRNAAla_AGC+|+|chr5:31190888-31190960	0.405693	-0.54088
chr5:33205445-33205544	B1_Mus2_Alu_SINE-	B1_Mus2_Alu_SINE-|-|chr5:33205445-33205544	0.660081	-0.0464
chr5:54383776-54383875	B2_Mm2_B2_SINE-	B2_Mm2_B2_SINE-|-|chr5:54383776-54383875	1.18779	-0.44329
chr5:65926870-65927025	B2_Mm2_SINE_B2+	B2_Mm2_SINE_B2+|+|chr5:65926870-65927025	1.62655	0.37676
chr5:92781746-92781845	B2_Mm1a_B2_SINE-_and_RLTR13D2_ERVK_LTR-	B2_Mm1a_B2_SINE-_and_RLTR13D2_ERVK_LTR-|-|chr5:92781746-92781845	2.85044	0.12583
chr5:93139643-93139742	B2_Mm2_B2_SINE-	B2_Mm2_B2_SINE-|-|chr5:93139643-93139742	0.369088	-0.04118
chr5:98470109-98470181	n-Tk8	n-Tk8|chr5_1627_tRNALys_CTT-|-|chr5:98470109-98470181	-0.476529	-0.96898
chr5:101421893-101421964	n-Td1	n-Td1|chr5_1609_tRNAAsp_GTC-|-|chr5:101421893-101421964	0.198602	-0.38531
chr5:115002158-115002423	B2_Mm2_SINE_B2-	B2_Mm2_SINE_B2-|-|chr5:115002158-115002423	2.82936	0.2491
chr5:125884620-125884691	n-Ta39	n-Ta39|chr5_1317_tRNAAla_TGC-|-|chr5:125884620-125884691	0.703268	-0.64613
chr5:125885977-125886048	n-Td15	n-Td15|chr5_1316_tRNAAsp_GTC-|-|chr5:125885977-125886048	0.531905	0.00872
chr5:125886425-125886497	n-Tf7	n-Tf7|chr5_1315_tRNAPhe_GAA-|-|chr5:125886425-125886497	1.62657	0.02373
chr5:125889386-125889457	n-Td14	n-Td14|chr5_1314_tRNAAsp_GTC-|-|chr5:125889386-125889457	1.25748	-0.12475
chr5:125889842-125889913	n-Ta34	n-Ta34|chr5_702_tRNAAla_TGC+|+|chr5:125889842-125889913	1.1244	0.18191
chr5:134651370-134651469	PB1D7_alu_SINE-	PB1D7_alu_SINE-|-|chr5:134651370-134651469	-0.314609	0.00561
chr5:135372305-135372576	B3_SINE_B2-	B3_SINE_B2-|-|chr5:135372305-135372576	3.09769	-0.22887
chr5:137775343-137775442	B1_Mus1_Alu_SINE+	B1_Mus1_Alu_SINE+|+|chr5:137775343-137775442	1.50689	0.16913
chr5:140252062-140252161	B2_Mus1_Alu_SINE+	B2_Mus1_Alu_SINE+|+|chr5:140252062-140252161	0.48455	0.21401
chr5:144108745-144108871	n-Ts11	n-Ts11|chr5_1135_tRNASer_AGA_I-|-|chr5:144108745-144108871	0.148139	0.39584
chr5:150040577-150040650	n-Tn14	n-Tn14|chr5_1043_tRNAAsn_GTT-|-|chr5:150040577-150040650	1.57164	0.27161
chr6:10050371-10050443	n-Tv13	n-Tv13|chr6_10_tRNAVal_CAC+|+|chr6:10050371-10050443	-0.0920287	-1.12519
chr6:29338824-29338895	n-Tp6	n-Tp6|chr6_46_tRNAPro_AGG+|+|chr6:29338824-29338895	3.16263	0.006
chr6:30297452-30297551	Rn5S	Rn5S|5S_rRNA-|-|chr6:30297452-30297551	-0.351996	-0.58769
chr6:35127220-35127319	B1_Mm_Alu_SINE-	B1_Mm_Alu_SINE-|-|chr6:35127220-35127319	1.2475	0.55231
chr6:38287916-38288126	B2_Mm2_SINE_B2-	B2_Mm2_SINE_B2-|-|chr6:38287916-38288126	2.72499	1.65506
chr6:38483931-38484003	n-Tr10	n-Tr10|chr6_107_tRNAArg_CCT+|+|chr6:38483931-38484003	0.794953	0.08241
chr6:47600760-47600854	Rn4.5s	Rn4.5s|4.5SRNA_scRNA|-|chr6:47600760-47600854	0.622627	-0.20758
chr6:47604999-47605093	Rn4.5s	Rn4.5s|4.5SRNA_scRNA|-|chr6:47604999-47605093	0.190972	-0.16485
chr6:47609320-47609414	Rn4.5s	Rn4.5s|4.5SRNA_scRNA|-|chr6:47609320-47609414	0.224564	-0.14276
chr6:47613660-47613754	Rn4.5s	Rn4.5s|4.5SRNA_scRNA|-|chr6:47613660-47613754	0.152698	-0.03195
chr6:47617996-47618090	Rn4.5s	Rn4.5s|4.5SRNA_scRNA|-|chr6:47617996-47618090	0.211888	-0.08124
chr6:47622304-47622398	Rn4.5s	Rn4.5s|4.5SRNA_scRNA|-|chr6:47622304-47622398	0.14274	-0.32231
chr6:47626642-47626736	Rn4.5s	Rn4.5s|4.5SRNA_scRNA|-|chr6:47626642-47626736	0.155063	-0.09143
chr6:47630963-47631057	Rn4.5s	Rn4.5s|4.5SRNA_scRNA|-|chr6:47630963-47631057	0.22361	-0.06552
chr6:47635281-47635375	Rn4.5s	Rn4.5s|4.5SRNA_scRNA|-|chr6:47635281-47635375	0.109855	-0.12186
chr6:47689877-47689970	Rn4.5s	Rn4.5s|4.5SRNA_scRNA|-|chr6:47689877-47689970	0.645708	-0.05945
chr6:47694136-47694230	Rn4.5s	Rn4.5s|4.5SRNA_scRNA|-|chr6:47694136-47694230	0.464893	-0.0058
chr6:47698496-47698590	Rn4.5s	Rn4.5s|4.5SRNA_scRNA|-|chr6:47698496-47698590	0.880935	0.05072
chr6:47702830-47702924	Rn4.5s	Rn4.5s|4.5SRNA_scRNA|-|chr6:47702830-47702924	0.405493	0.04474
chr6:47713262-47713356	Rn4.5s	Rn4.5s|4.5SRNA_scRNA|-|chr6:47713262-47713356	0.188569	0.01934
chr6:47731623-47731724	Rny3	Rny3|Y3_RNA+|+|chr6:47731623-47731724	1.2734	-1.01649
chr6:47738068-47738179	Rny1	Rny1|Y1_RNA-|-|chr6:47738068-47738179	2.96885	-0.05774
chr6:47928996-47929067	n-Tc57	n-Tc57|chr6_157_tRNACys_GCA+|+|chr6:47928996-47929067	1.91878	0.18567
chr6:48083936-48084007	n-Tc37	n-Tc37|chr6_161_tRNACys_GCA+|+|chr6:48083936-48084007	-0.9648	-0.29414
chr6:48089509-48089580	n-Tc10	n-Tc10|chr6_1034_tRNACys_GCA-|-|chr6:48089509-48089580	0.982139	0.15247
chr6:48090483-48090554	n-Tc4	n-Tc4|chr6_1033_tRNACys_GCA-|-|chr6:48090483-48090554	0.228589	-0.28578
chr6:48093355-48093426	n-Tc13	n-Tc13|chr6_162_tRNACys_GCA+|+|chr6:48093355-48093426	1.14966	-0.48708
chr6:48094927-48094998	n-Tc36	n-Tc36|chr6_1032_tRNACys_GCA-|-|chr6:48094927-48094998	-0.320265	-0.2149
chr6:48104713-48104784	n-Tc38	n-Tc38|chr6_163_tRNACys_GCA+|+|chr6:48104713-48104784	1.47531	0.49483
chr6:48106274-48106345	n-Tc35	n-Tc35|chr6_1031_tRNACys_GCA-|-|chr6:48106274-48106345	-0.253501	-0.70736
chr6:48110178-48110249	n-Tc39	n-Tc39|chr6_164_tRNACys_GCA+|+|chr6:48110178-48110249	0.921737	0.72627
chr6:48114100-48114171	n-Tc40	n-Tc40|chr6_166_tRNACys_GCA+|+|chr6:48114100-48114171	0.238756	0.20983
chr6:48136317-48136388	n-Tc8	n-Tc8|chr6_167_tRNACys_GCA+|+|chr6:48136317-48136388	-0.133365	-0.91492
chr6:48147025-48147096	n-Tc41	n-Tc41|chr6_168_tRNACys_GCA+|+|chr6:48147025-48147096	0.713263	-0.03689
chr6:48155067-48155138	n-Tc1	n-Tc1|chr6_170_tRNACys_GCA+|+|chr6:48155067-48155138	-1.12203	0.75208
chr6:48157450-48157521	n-Tc34	n-Tc34|chr6_1030_tRNACys_GCA-|-|chr6:48157450-48157521	0.112649	-0.11395
chr6:48159837-48159908	n-Tc49	n-Tc49|chr6_1029_tRNACys_GCA-|-|chr6:48159837-48159908	-0.193757	-0.52114
chr6:48173093-48173164	n-Tc33	n-Tc33|chr6_1027_tRNACys_GCA-|-|chr6:48173093-48173164	-1.27771	-0.29206
chr6:48174328-48174399	n-Tc48	n-Tc48|chr6_1026_tRNACys_GCA-|-|chr6:48174328-48174399	1.45172	-0.12753
chr6:48194315-48194386	n-Tc32	n-Tc32|chr6_1025_tRNACys_GCA-|-|chr6:48194315-48194386	0.076263	-0.5932
chr6:48202102-48202173	n-Tc31	n-Tc31|chr6_1024_tRNACys_GCA-|-|chr6:48202102-48202173	-0.868488	-0.81095
chr6:48203079-48203150	n-Tc15	n-Tc15|chr6_1023_tRNACys_GCA-|-|chr6:48203079-48203150	-1.05336	-0.592
chr6:48211721-48211792	n-Tc30	n-Tc30|chr6_1022_tRNACys_GCA-|-|chr6:48211721-48211792	0.241608	-0.15975
chr6:48218457-48218528	n-Tc29	n-Tc29|chr6_1021_tRNACys_GCA-|-|chr6:48218457-48218528	-0.139183	0.62612
chr6:48221925-48221996	n-Tc42	n-Tc42|chr6_171_tRNACys_GCA+|+|chr6:48221925-48221996	0.414287	0.02376
chr6:48223679-48223750	n-Tc43	n-Tc43|chr6_172_tRNACys_GCA+|+|chr6:48223679-48223750	-0.136627	-0.32677
chr6:48228791-48228862	n-Tc3	n-Tc3|chr6_1020_tRNACys_GCA-|-|chr6:48228791-48228862	0.36472	-0.34841
chr6:48229770-48229841	n-Tc28	n-Tc28|chr6_1019_tRNACys_GCA-|-|chr6:48229770-48229841	-0.0387324	-0.2087
chr6:48238875-48238946	n-Tc12	n-Tc12|chr6_1018_tRNACys_GCA-|-|chr6:48238875-48238946	-1.63476	0.36128
chr6:48243006-48243077	n-Tc50	n-Tc50|chr6_1017_tRNACys_GCA-|-|chr6:48243006-48243077	0.444912	-0.70559
chr6:48247432-48247503	n-Tc44	n-Tc44|chr6_173_tRNACys_GCA+|+|chr6:48247432-48247503	0.704508	0.26897
chr6:48248949-48249020	n-Tc27	n-Tc27|chr6_1016_tRNACys_GCA-|-|chr6:48248949-48249020	0.128634	-0.0591
chr6:48252458-48252529	n-Tc6	n-Tc6|chr6_174_tRNACys_GCA+|+|chr6:48252458-48252529	-0.124972	-0.03187
chr6:48253464-48253535	n-Tc17	n-Tc17|chr6_175_tRNACys_GCA+|+|chr6:48253464-48253535	0.368096	-0.16978
chr6:48255463-48255534	n-Tc7	n-Tc7|chr6_1015_tRNACys_GCA-|-|chr6:48255463-48255534	0.564781	-0.03884
chr6:48258728-48258799	n-Tc16	n-Tc16|chr6_1014_tRNACys_GCA-|-|chr6:48258728-48258799	0.624172	-0.34526
chr6:48259706-48259777	n-Tc26	n-Tc26|chr6_1013_tRNACys_GCA-|-|chr6:48259706-48259777	0.319578	0.28616
chr6:48261498-48261569	n-Tc9	n-Tc9|chr6_176_tRNACys_GCA+|+|chr6:48261498-48261569	0.15245	-0.43389
chr6:48263017-48263088	n-Tc25	n-Tc25|chr6_1012_tRNACys_GCA-|-|chr6:48263017-48263088	1.07278	0.32047
chr6:48266536-48266605	n-Tc2	n-Tc2|chr6_177_tRNACys_GCA+|+|chr6:48266536-48266605	0.732148	-0.11495
chr6:48267514-48267585	n-Tc45	n-Tc45|chr6_178_tRNACys_GCA+|+|chr6:48267514-48267585	0.828869	0.19423
chr6:48282839-48282910	n-Tc24	n-Tc24|chr6_1011_tRNACys_GCA-|-|chr6:48282839-48282910	0.100956	0.3784
chr6:48286107-48286178	n-Tc23	n-Tc23|chr6_1010_tRNACys_GCA-|-|chr6:48286107-48286178	-0.32448	0.13593
chr6:48287090-48287161	n-Tc22	n-Tc22|chr6_1009_tRNACys_GCA-|-|chr6:48287090-48287161	0.598239	0.03957
chr6:48290612-48290683	n-Tc14	n-Tc14|chr6_179_tRNACys_GCA+|+|chr6:48290612-48290683	-0.854001	-0.06121
chr6:48291587-48291658	n-Tc5	n-Tc5|chr6_180_tRNACys_GCA+|+|chr6:48291587-48291658	0.104189	-0.33937
chr6:48299761-48299832	n-Tc21	n-Tc21|chr6_1008_tRNACys_GCA-|-|chr6:48299761-48299832	-0.685308	-1.27426
chr6:48304018-48304089	n-Tc20	n-Tc20|chr6_1006_tRNACys_GCA-|-|chr6:48304018-48304089	-0.201149	0.43993
chr6:48305854-48305925	n-Tc46	n-Tc46|chr6_181_tRNACys_GCA+|+|chr6:48305854-48305925	0.285538	0.31097
chr6:48306850-48306921	n-Tc11	n-Tc11|chr6_182_tRNACys_GCA+|+|chr6:48306850-48306921	-0.214416	0.28455
chr6:48313531-48313602	n-Tc19	n-Tc19|chr6_1005_tRNACys_GCA-|-|chr6:48313531-48313602	-0.256219	-0.42564
chr6:86353887-86353957	n-Tg8	n-Tg8|chr6_317_tRNAGly_CCC+|+|chr6:86353887-86353957	1.03062	0.13767
chr6:120876571-120876670	B2_Mm1a_B2_SINE-_and_B1_Mus1_Alu_SINE-	B2_Mm1a_B2_SINE-_and_B1_Mus1_Alu_SINE-|-|chr6:120876571-120876670	1.28874	-0.35643
chr6:128710011-128710362	B4A_SINE_B4-	B4A_SINE_B4-|-|chr6:128710011-128710362	1.55301	-0.23986
chr6:128710725-128710819	Rn4.5s	Rn4.5s|4.5SRNA_scRNA|-|chr6:128710725-128710819	0.544495	-0.06179
chr6:128714147-128714241	Rn4.5s	Rn4.5s|4.5SRNA_scRNA|-|chr6:128714147-128714241	0.881736	-0.06011
chr6:128748852-128749049	B4A_SINE_B4-	B4A_SINE_B4-|-|chr6:128748852-128749049	1.17326	-0.41079
chr6:128749420-128749559	Rn4.5s	Rn4.5s|4.5SRNA_scRNA|-|chr6:128749420-128749559	1.03987	-0.49145
chr6:128753032-128753126	Rn4.5s	Rn4.5s|4.5SRNA_scRNA|-|chr6:128753032-128753126	1.38495	-0.06195
chr6:128788477-128788563	Rn4.5s	Rn4.5s|4.5SRNA_scRNA+|+|chr6:128788477-128788563	1.17252	0.00764
chr6:128788924-128789196	B4A_SINE_B4+	B4A_SINE_B4+|+|chr6:128788924-128789196	0.991905	0.29135
chr6:128793305-128793400	Rn4.5s	Rn4.5s|4.5SRNA_scRNA+|+|chr6:128793305-128793400	0.773894	0.28763
chr6:128796113-128796212	B2_Mm1a_B2_SINE-	B2_Mm1a_B2_SINE-|-|chr6:128796113-128796212	1.26945	-0.26868
chr6:135217793-135217866	n-Tv20	n-Tv20|chr6_651_tRNAVal_GAC-|-|chr6:135217793-135217866	-0.510483	0.35476
chr6:149096989-149097088	B2_Mm1t_B2_SINE-	B2_Mm1t_B2_SINE-|-|chr6:149096989-149097088	3.51901	0.10692
chr7:19886593-19886678	n-Ts2	n-Ts2|chr7_86_tRNASeC(e)_TCA+|+|chr7:19886593-19886678	1.22002	-0.32062
chr7:29158018-29158112	n-Ti16	n-Ti16|chr7_156_tRNAIle_TAT_I+|+|chr7:29158018-29158112	1.76753	-0.30938
chr7:29579007-29579079	n-Tk24	n-Tk24|chr7_1276_tRNALys_TTT-|-|chr7:29579007-29579079	2.9566	0.65837
chr7:36019789-36019862	n-Tt9	n-Tt9|chr7_1213_tRNAThr_AGT-|-|chr7:36019789-36019862	1.81916	0.20015
chr7:52740591-52740766	B2_Mm2_SINE_B2+	B2_Mm2_SINE_B2+|+|chr7:52740591-52740766	3.6424	0.58472
chr7:54241133-54241232	B2_Mm2_B2_SINE-	B2_Mm2_B2_SINE-|-|chr7:54241133-54241232	4.45297	0.48243
chr7:59763599-59763698	B3_B2_SINE+	B3_B2_SINE+|+|chr7:59763599-59763698	1.88259	-0.18168
chr7:65654685-65654756	n-Te17	n-Te17|chr7_337_tRNAGlu_TTC+|+|chr7:65654685-65654756	1.65085	0.10548
chr7:86611305-86611377	n-Tr19	n-Tr19|chr7_387_tRNAArg_TCG+|+|chr7:86611305-86611377	0.315496	0.00479
chr7:105963925-105963996	n-Tp18	n-Tp18|chr7_441_tRNAPro_TGG+|+|chr7:105963925-105963996	0.881555	-0.26491
chr7:105964186-105964257	n-Tp7	n-Tp7|chr7_977_tRNAPro_AGG-|-|chr7:105964186-105964257	0.625526	-0.20953
chr7:106692410-106692481	n-Te3	n-Te3|chr7_967_tRNAGlu_CTC-|-|chr7:106692410-106692481	0.711461	0.28388
chr7:117336693-117336856	B1_Mus1_SINE_Alu-	B1_Mus1_SINE_Alu-|-|chr7:117336693-117336856	3.58234	0.28842
chr7:127978993-127979074	n-Tl27	n-Tl27|chr7_861_tRNALeu_TAG-|-|chr7:127978993-127979074	0.405855	-0.50026
chr7:127986097-127986293	B1_Mus1_SINE_Alu-	B1_Mus1_SINE_Alu-|-|chr7:127986097-127986293	2.8667	0.54776
chr7:128061031-128061112	n-Tl4	n-Tl4|chr7_559_tRNALeu_AAG+|+|chr7:128061031-128061112	2.13097	-0.01905
chr7:128062206-128062333	MIR_SINE_MIR-	MIR_SINE_MIR-|-|chr7:128062206-128062333	1.00061	0.13545
chr7:128147749-128147848	B2_Mm1t_B2_SINE+	B2_Mm1t_B2_SINE+|+|chr7:128147749-128147848	0.725557	-0.85294
chr7:133786811-133786910	B2_Mm1a_B2_SINE-	B2_Mm1a_B2_SINE-|-|chr7:133786811-133786910	2.26342	-0.7854
chr7:133824516-133824806	B1_Mus1_SINE_Alu-	B1_Mus1_SINE_Alu-|-|chr7:133824516-133824806	0.212909	-0.19864
chr7:152100375-152100528	Bc1	Bc1|Bc1+|+|chr7:152100375-152100528	1.09123	-0.27897
chr8:14842649-14843098	B2_Mm2_SINE_B2+	B2_Mm2_SINE_B2+|+|chr8:14842649-14843098	3.07232	0.14046
chr8:39276255-39276337	n-Tl14	n-Tl14|chr8_168_tRNALeu_CAG+|+|chr8:39276255-39276337	-0.863605	-0.0344
chr8:82433177-82433249	n-Tk20	n-Tk20|chr8_317_tRNALys_TTT+|+|chr8:82433177-82433249	-0.675876	0.27034
chr8:86809783-86809882	B3_B2_SINE+_and_B1_Mm_Alu_SINE+	B3_B2_SINE+_and_B1_Mm_Alu_SINE+|+|chr8:86809783-86809882	1.19198	0.35431
chr8:87404850-87404949	B2_Mm2_B2_SINE-	B2_Mm2_B2_SINE-|-|chr8:87404850-87404949	3.64109	0.29654
chr8:97227531-97227613	n-Tl17	n-Tl17|chr8_414_tRNALeu_CAG+|+|chr8:97227531-97227613	1.4849	-0.02409
chr8:97227904-97227986	n-Tl16	n-Tl16|chr8_1008_tRNALeu_CAG-|-|chr8:97227904-97227986	0.385845	0.51344
chr8:113154453-113154523	n-Tg16	n-Tg16|chr8_887_tRNAGly_GCC-|-|chr8:113154453-113154523	0.927269	0.18833
chr8:113155146-113155216	n-Tg15	n-Tg15|chr8_886_tRNAGly_GCC-|-|chr8:113155146-113155216	0.782325	0.12365
chr8:113522107-113522266	B2_Mm1t_SINE_B2+	B2_Mm1t_SINE_B2+|+|chr8:113522107-113522266	-0.0657907	-0.7408
chr8:113586461-113586531	n-Tg10	n-Tg10|chr8_560_tRNAGly_GCC+|+|chr8:113586461-113586531	2.38021	0.33901
chr8:124103129-124103201	n-Tm17	n-Tm17|chr8_783_tRNAMet_CAT-|-|chr8:124103129-124103201	0.641016	0.00085
chr8:126062686-126062804	Rn5S	Rn5S|5S_rRNA|+|chr8:126062686-126062804	2.63955	0.31196
chr8:126064393-126064511	Rn5S	Rn5S|5S_rRNA|+|chr8:126064393-126064511	1.78626	0.45022
chr8:126066078-126066196	Rn5S	Rn5S|5S_rRNA|+|chr8:126066078-126066196	2.09479	0.64867
chr8:126067773-126067891	Rn5S	Rn5S|5S_rRNA|+|chr8:126067773-126067891	1.83761	0.2349
chr8:126069478-126069596	Rn5S	Rn5S|5S_rRNA|+|chr8:126069478-126069596	1.72962	0.42217
chr8:126071165-126071283	Rn5S	Rn5S|5S_rRNA|+|chr8:126071165-126071283	1.91636	0.31411
chr8:126072856-126072974	Rn5S	Rn5S|5S_rRNA|+|chr8:126072856-126072974	2.45583	0.5846
chr8:126074567-126074685	Rn5S	Rn5S|5S_rRNA|+|chr8:126074567-126074685	2.08453	0.4446
chr8:126076264-126076382	Rn5S	Rn5S|5S_rRNA|+|chr8:126076264-126076382	2.08075	0.38759
chr8:126079663-126079781	Rn5S	Rn5S|5S_rRNA|+|chr8:126079663-126079781	2.0085	0.36203
chr8:126081390-126081508	Rn5S	Rn5S|5S_rRNA|+|chr8:126081390-126081508	2.08763	0.31577
chr8:126083101-126083219	Rn5S	Rn5S|5S_rRNA|+|chr8:126083101-126083219	2.2919	0.30494
chr8:126084788-126084906	Rn5S	Rn5S|5S_rRNA|+|chr8:126084788-126084906	2.13859	0.66742
chr8:126086495-126086613	Rn5S	Rn5S|5S_rRNA|+|chr8:126086495-126086613	1.83359	0.28808
chr8:126088186-126088304	Rn5S	Rn5S|5S_rRNA|+|chr8:126088186-126088304	1.55344	0.18519
chr8:126089866-126089987	Rn5S_like	Rn5S_like|5S_from_RepeatMasker|+|chr8:126089866-126089987	2.53291	0.34636
chr8:126091537-126091655	Rn5S	Rn5S|5S_rRNA|+|chr8:126091537-126091655	1.86507	0.46451
chr8:126093228-126093346	Rn5S	Rn5S|5S_rRNA|+|chr8:126093228-126093346	2.51148	0.52371
chr8:126094901-126095019	Rn5S	Rn5S|5S_rRNA|+|chr8:126094901-126095019	1.72916	0.40323
chr8:126096610-126096728	Rn5S	Rn5S|5S_rRNA|+|chr8:126096610-126096728	2.39739	0.23762
chr8:126098297-126098415	Rn5S	Rn5S|5S_rRNA|+|chr8:126098297-126098415	2.03748	0.47479
chr8:126099976-126100094	Rn5S	Rn5S|5S_rRNA|+|chr8:126099976-126100094	2.15834	0.4461
chr8:126101655-126101773	Rn5S	Rn5S|5S_rRNA|+|chr8:126101655-126101773	2.13499	0.55529
chr8:126103350-126103468	Rn5S	Rn5S|5S_rRNA|+|chr8:126103350-126103468	2.13871	0.44219
chr8:126105055-126105173	Rn5S	Rn5S|5S_rRNA|+|chr8:126105055-126105173	2.0579	0.31518
chr8:126106747-126106868	Rn5S_like	Rn5S_like|5S_from_RepeatMasker|+|chr8:126106747-126106868	2.61276	0.42582
chr8:126108435-126108553	Rn5S	Rn5S|5S_rRNA|+|chr8:126108435-126108553	1.52711	0.20825
chr8:126110142-126110260	Rn5S	Rn5S|5S_rRNA|+|chr8:126110142-126110260	1.98186	0.47863
chr8:126111859-126111977	Rn5S	Rn5S|5S_rRNA|+|chr8:126111859-126111977	1.83626	0.62884
chr8:126113554-126113672	Rn5S	Rn5S|5S_rRNA|+|chr8:126113554-126113672	2.13185	0.418
chr8:126115271-126115389	Rn5S	Rn5S|5S_rRNA|+|chr8:126115271-126115389	1.67047	0.35786
chr8:126116968-126117089	Rn5S_like	Rn5S_like|5S_from_RepeatMasker|+|chr8:126116968-126117089	1.98247	0.26053
chr8:126118654-126118772	Rn5S	Rn5S|5S_rRNA|+|chr8:126118654-126118772	2.01008	0.40522
chr8:126120357-126120475	Rn5S	Rn5S|5S_rRNA|+|chr8:126120357-126120475	2.09738	0.53428
chr8:126122055-126122176	Rn5S_like	Rn5S_like|5S_from_RepeatMasker|+|chr8:126122055-126122176	2.14721	0.539
chr8:126123761-126123879	Rn5S	Rn5S|5S_rRNA|+|chr8:126123761-126123879	2.11003	0.38277
chr8:126125469-126125580	Rn5S_like	Rn5S_like|5S_from_RepeatMasker|+|chr8:126125469-126125580	2.5637	0.76952
chr8:126127147-126127265	Rn5S	Rn5S|5S_rRNA|+|chr8:126127147-126127265	2.2717	0.4478
chr8:126128848-126128966	Rn5S	Rn5S|5S_rRNA|+|chr8:126128848-126128966	2.12061	0.43962
chr8:126130510-126130631	Rn5S_like	Rn5S_like|5S_from_RepeatMasker|+|chr8:126130510-126130631	1.94764	0.4564
chr8:126132220-126132338	Rn5S	Rn5S|5S_rRNA|+|chr8:126132220-126132338	2.08528	0.27068
chr8:126133917-126134035	Rn5S	Rn5S|5S_rRNA|+|chr8:126133917-126134035	1.93521	0.21281
chr8:126135615-126135733	Rn5S	Rn5S|5S_rRNA|+|chr8:126135615-126135733	1.81973	0.21342
chr8:126137314-126137432	Rn5S	Rn5S|5S_rRNA|+|chr8:126137314-126137432	1.95393	0.34294
chr8:126138996-126139117	Rn5S_like	Rn5S_like|5S_from_RepeatMasker|+|chr8:126138996-126139117	1.99647	0.43426
chr8:126140710-126140828	Rn5S	Rn5S|5S_rRNA|+|chr8:126140710-126140828	2.14895	0.46637
chr8:126142433-126142554	Rn5S_like	Rn5S_like|5S_from_RepeatMasker|+|chr8:126142433-126142554	1.90464	0.09774
chr8:126144138-126144259	Rn5S_like	Rn5S_like|5S_from_RepeatMasker|+|chr8:126144138-126144259	2.20654	0.58676
chr8:126145828-126145946	Rn5S	Rn5S|5S_rRNA|+|chr8:126145828-126145946	1.83186	0.49335
chr8:126147537-126147645	Rn5S	Rn5S|5S_rRNA|+|chr8:126147537-126147645	1.03861	0.3544
chr8:126149708-126149807	B2_Mm2_B2_SINE-	B2_Mm2_B2_SINE-|-|chr8:126149708-126149807	4.8082	0.98038
chr9:14762877-14762949	n-Tk4	n-Tk4|chr9_1514_tRNALys_CTT-|-|chr9:14762877-14762949	0.634816	0.05404
chr9:46080760-46081111	B2_Mm1a_SINE_B2-	B2_Mm1a_SINE_B2-|-|chr9:46080760-46081111	-0.411311	0.04767
chr9:62981090-62981196	Rnu6	Rnu6|U6+|+|chr9:62981090-62981196	0.835917	-0.23396
chr9:64585853-64585924	n-Tq9	n-Tq9|chr9_342_tRNAGln_CTG+|+|chr9:64585853-64585924	0.634034	0.0564
chr9:65049244-65049401	B2_Mm1a_SINE_B2+	B2_Mm1a_SINE_B2+|+|chr9:65049244-65049401	2.33522	-0.05921
chr9:66003087-66003186	B2_Mm2_B2_SINE-	B2_Mm2_B2_SINE-|-|chr9:66003087-66003186	1.74318	0.07425
chr9:66919915-66920014	B2_Mm2_B2_SINE-	B2_Mm2_B2_SINE-|-|chr9:66919915-66920014	2.99925	-0.37219
chr9:74956737-74956819	n-Ta4	n-Ta4|chr9_1100_tRNAAla_AGC-|-|chr9:74956737-74956819	0.153337	-0.76865
chr9:78023110-78023440	Rn7sk	Rn7sk|7SK-|-|chr9:78023110-78023440	1.92747	-0.0788
chr9:90021347-90021419	n-Tk18	n-Tk18|chr9_1035_tRNALys_CTT-|-|chr9:90021347-90021419	2.05078	0.07912
chr9:104302450-104302521	n-Tc47	n-Tc47|chr9_592_tRNACys_GCA+|+|chr9:104302450-104302521	0.108472	-0.51768
chr9:104306386-104306457	n-Tc53	n-Tc53|chr9_593_tRNACys_GCA+|+|chr9:104306386-104306457	-0.478628	0.01281
chr9:104310997-104311068	n-Te18	n-Te18|chr9_961_tRNAGlu_TTC-|-|chr9:104310997-104311068	4.17544	0.52121
chr9:107551368-107551823	B2_Mm2_SINE_B2-	B2_Mm2_SINE_B2-|-|chr9:107551368-107551823	1.52752	0.39319
chr9:109833765-109833864	B1_Mm_Alu_SINE-	B1_Mm_Alu_SINE-|-|chr9:109833765-109833864	1.96706	-0.28551
chr9:123438543-123438615	n-Tr2	n-Tr2|chr9_783_tRNAArg_ACG-|-|chr9:123438543-123438615	1.19043	-0.40927
chr10:8702849-8702948	B2_Mm2_B2_SINE+	B2_Mm2_B2_SINE+|+|chr10:8702849-8702948	0.850472	-0.48164
chr10:12642369-12642451	n-Tl25	n-Tl25|chr10_1316_tRNALeu_TAA-|-|chr10:12642369-12642451	0.378139	0.20942
chr10:19798427-19798526	B2_Mm1t_B2_SINE+	B2_Mm1t_B2_SINE+|+|chr10:19798427-19798526	2.95539	-0.19869
chr10:23496889-23496960	n-Tw1	n-Tw1|chr10_1282_tRNATrp_CCA-|-|chr10:23496889-23496960	-0.448117	0.03872
chr10:30530946-30531017	n-Te9	n-Te9|chr10_81_tRNAGlu_CTC+|+|chr10:30530946-30531017	1.85029	-0.04014
chr10:61853872-61853944	n-Ta6	n-Ta6|chr10_1120_tRNAAla_AGC-|-|chr10:61853872-61853944	-0.061575	-0.59884
chr10:62255334-62255433	B1_Mus1_Alu_SINE+	B1_Mus1_Alu_SINE+|+|chr10:62255334-62255433	1.42679	0.24929
chr10:62656988-62657080	n-Tm18	n-Tm18|chr10_1101_tRNAMet_CAT_I-|-|chr10:62656988-62657080	-0.71416	-0.99477
chr10:62866100-62866281	B3_SINE_B2+	B3_SINE_B2+|+|chr10:62866100-62866281	1.09693	1.02734
chr10:62892224-62892305	n-Ts26	n-Ts26|chr10_1095_tRNASer_TGA-|-|chr10:62892224-62892305	0.862871	-0.48333
chr10:70786302-70786504	B2_Mm1a_SINE_B2-	B2_Mm1a_SINE_B2-|-|chr10:70786302-70786504	2.04982	0.42061
chr10:74967299-74967451	B3_SINE_B2+	B3_SINE_B2+|+|chr10:74967299-74967451	1.40848	0.67511
chr10:77846390-77846462	n-Ta5	n-Ta5|chr10_979_tRNAAla_AGC-|-|chr10:77846390-77846462	-0.402012	-0.62785
chr10:79355503-79355602	B2_Mm1a_B2_SINE-	B2_Mm1a_B2_SINE-|-|chr10:79355503-79355602	3.1006	-0.46963
chr10:79371940-79372046	Rnu6	Rnu6|U6+|+|chr10:79371940-79372046	1.88835	-0.23393
chr10:79448251-79448357	Rnu6	Rnu6|U6+|+|chr10:79448251-79448357	0.02393	-0.1619
chr10:79711709-79711781	n-Tf3	n-Tf3|chr10_961_tRNAPhe_GAA-|-|chr10:79711709-79711781	-0.0155177	-0.59328
chr10:79711904-79711977	n-Tn7	n-Tn7|chr10_381_tRNAAsn_GTT+|+|chr10:79711904-79711977	-0.10913	-0.37555
chr10:79786931-79787030	B1F2_Alu_SINE+_and_B2_Mm1a_B2_SINE+	B1F2_Alu_SINE+_and_B2_Mm1a_B2_SINE+|+|chr10:79786931-79787030	0.367333	0.33465
chr10:87292631-87292703	n-Tk21	n-Tk21|chr10_885_tRNALys_TTT-|-|chr10:87292631-87292703	-0.581215	0.06656
chr10:90644157-90644228	n-Tw2	n-Tw2|chr10_857_tRNATrp_CCA-|-|chr10:90644157-90644228	-0.244784	0.2182
chr10:90644842-90644913	n-Td16	n-Td16|chr10_856_tRNAAsp_GTC-|-|chr10:90644842-90644913	0.813933	-0.19175
chr10:92915723-92915794	n-Td8	n-Td8|chr10_851_tRNAAsp_GTC-|-|chr10:92915723-92915794	0.755372	0.31183
chr10:119656419-119656518	B2_Mm1a_B2_SINE+	B2_Mm1a_B2_SINE+|+|chr10:119656419-119656518	-0.410424	-0.76706
chr10:126508214-126508433	B3_SINE_B2-	B3_SINE_B2-|-|chr10:126508214-126508433	2.9011	0.17084
chr10:126597026-126597125	B1_Mus1_Alu_SINE-	B1_Mus1_Alu_SINE-|-|chr10:126597026-126597125	1.40015	0.65162
chr10:127071228-127071327	B1_Mus2_Alu_SINE-	B1_Mus2_Alu_SINE-|-|chr10:127071228-127071327	1.78695	0.27157
chr10:127895520-127895601	n-Ts13	n-Ts13|chr10_688_tRNASer_CGA-|-|chr10:127895520-127895601	1.26506	-0.21806
chr11:7769780-7769851	n-Td10	n-Td10|chr11_69_tRNAAsp_GTC+|+|chr11:7769780-7769851	0.523178	0.20157
chr11:48632044-48632116	n-Tv15	n-Tv15|chr11_204_tRNAVal_CAC+|+|chr11:48632044-48632116	1.83075	-0.10086
chr11:48637230-48637303	n-Tg1	n-Tg1|chr11_205_tRNAGly_ACC+|+|chr11:48637230-48637303	2.81002	1.16719
chr11:48647385-48647457	n-Tk10	n-Tk10|chr11_2023_tRNALys_CTT-|-|chr11:48647385-48647457	0.802269	0.18111
chr11:48647931-48648002	n-Ta38	n-Ta38|chr11_2022_tRNAAla_TGC-|-|chr11:48647931-48648002	1.29102	0.21733
chr11:48667121-48667193	n-Tt16	n-Tt16|chr11_206_tRNAThr_TGT+|+|chr11:48667121-48667193	1.2433	0.7046
chr11:48669782-48669853	n-Tp14	n-Tp14|chr11_207_tRNAPro_TGG+|+|chr11:48669782-48669853	1.07692	-0.22119
chr11:48670139-48670211	n-Tv7	n-Tv7|chr11_208_tRNAVal_AAC+|+|chr11:48670139-48670211	1.46885	-0.37406
chr11:48670476-48670557	n-Tl6	n-Tl6|chr11_2021_tRNALeu_AAG-|-|chr11:48670476-48670557	2.59089	-0.20069
chr11:48676608-48676707	B2_Mm2_B2_SINE+	B2_Mm2_B2_SINE+|+|chr11:48676608-48676707	3.70984	0.03438
chr11:48686457-48686556	B1_Mur1_Alu_SINE-	B1_Mur1_Alu_SINE-|-|chr11:48686457-48686556	0.727198	0.5998
chr11:48689042-48689141	B2_Mm2_B2_SINE-_and_Lx7_L1_LINE-	B2_Mm2_B2_SINE-_and_Lx7_L1_LINE-|-|chr11:48689042-48689141	0.834744	-0.27581
chr11:49998672-49998771	B2_Mm2_B2_SINE+	B2_Mm2_B2_SINE+|+|chr11:49998672-49998771	-0.405836	-0.22764
chr11:51790041-51790112	n-Ta1	n-Ta1|chr11_238_tRNAAla_AGC+|+|chr11:51790041-51790112	-0.468022	0.32974
chr11:58115679-58115750	n-Te10	n-Te10|chr11_1912_tRNAGlu_CTC-|-|chr11:58115679-58115750	0.77419	-0.26845
chr11:58115976-58116082	n-Tl12	n-Tl12|chr11_1911_tRNALeu_CAA_I-|-|chr11:58115976-58116082	0.979602	-0.44314
chr11:61221418-61221489	n-Tw5	n-Tw5|chr11_1880_tRNATrp_CCA-|-|chr11:61221418-61221489	1.34084	-0.30494
chr11:62559517-62559588	n-Tw8	n-Tw8|chr11_1849_tRNATrp_CCA-|-|chr11:62559517-62559588	2.28683	0.37442
chr11:67104641-67104712	n-Tp12	n-Tp12|chr11_372_tRNAPro_TGG+|+|chr11:67104641-67104712	0.00270869	0.0804
chr11:68850505-68850578	n-Ti5	n-Ti5|chr11_393_tRNAIle_AAT+|+|chr11:68850505-68850578	0.474231	-0.53049
chr11:68850979-68851060	n-Ts4	n-Ts4|chr11_394_tRNASer_AGA+|+|chr11:68850979-68851060	0.513669	-0.80627
chr11:68851355-68851428	n-Tt8	n-Tt8|chr11_395_tRNAThr_AGT+|+|chr11:68851355-68851428	1.09969	-0.77959
chr11:68853887-68853958	n-Tp9	n-Tp9|chr11_396_tRNAPro_CGG+|+|chr11:68853887-68853958	1.46922	-0.55124
chr11:68854486-68854557	n-Td9	n-Td9|chr11_397_tRNAAsp_GTC+|+|chr11:68854486-68854557	0.505314	-0.82153
chr11:68854780-68854851	n-Tg25	n-Tg25|chr11_1824_tRNAGly_TCC-|-|chr11:68854780-68854851	0.371262	-0.67317
chr11:68855328-68855399	n-Tw7	n-Tw7|chr11_398_tRNATrp_CCA+|+|chr11:68855328-68855399	1.03783	-0.5177
chr11:68875822-68875895	n-Ti4	n-Ti4|chr11_1823_tRNAIle_AAT-|-|chr11:68875822-68875895	0.138868	-0.77846
chr11:68876246-68876319	n-Tt7	n-Tt7|chr11_1822_tRNAThr_AGT-|-|chr11:68876246-68876319	2.25434	-0.77539
chr11:68876544-68876625	n-Ts17	n-Ts17|chr11_1821_tRNASer_GCT-|-|chr11:68876544-68876625	0.771204	-0.58527
chr11:68876997-68877068	n-Tw6	n-Tw6|chr11_1820_tRNATrp_CCA-|-|chr11:68876997-68877068	1.34224	-0.38835
chr11:68889367-68889466	B2_Mm1t_B2_SINE-_and_B1_Mur3_alu_SINE-	B2_Mm1t_B2_SINE-_and_B1_Mur3_alu_SINE-|-|chr11:68889367-68889466	3.9015	-0.35315
chr11:68923967-68924040	n-Tt5	n-Tt5|chr11_399_tRNAThr_AGT+|+|chr11:68923967-68924040	0.385245	0.07872
chr11:68924421-68924502	n-Ts14	n-Ts14|chr11_400_tRNASer_CGA+|+|chr11:68924421-68924502	1.21553	-0.17627
chr11:68932296-68932366	n-Tg13	n-Tg13|chr11_1819_tRNAGly_GCC-|-|chr11:68932296-68932366	0.437415	-0.05167
chr11:68936984-68937070	n-Tr25	n-Tr25|chr11_1818_tRNAArg_TCT_I-|-|chr11:68936984-68937070	1.77291	-0.403
chr11:68937743-68937824	n-Tl29	n-Tl29|chr11_401_tRNALeu_TAG+|+|chr11:68937743-68937824	1.11046	-0.54839
chr11:68938109-68938180	n-Tq6	n-Tq6|chr11_1817_tRNAGln_CTG-|-|chr11:68938109-68938180	2.12506	-0.39514
chr11:68938678-68938750	n-Tk27	n-Tk27|chr11_1816_tRNALys_TTT-|-|chr11:68938678-68938750	1.61744	-0.18804
chr11:69355229-69355328	B2_Mm2_B2_SINE+_and_B2_Mm1a_B2_SINE+	B2_Mm2_B2_SINE+_and_B2_Mm1a_B2_SINE+|+|chr11:69355229-69355328	1.55858	-0.06216
chr11:73950817-73950889	n-Tk5	n-Tk5|chr11_1752_tRNALys_CTT-|-|chr11:73950817-73950889	-1.46192	-0.33941
chr11:75160470-75160569	B2_Mm1a_B2_SINE+	B2_Mm1a_B2_SINE+|+|chr11:75160470-75160569	1.8051	1.49041
chr11:75237773-75237872	B1_Mur4_Alu_SINE+	B1_Mur4_Alu_SINE+|+|chr11:75237773-75237872	1.05041	-1.48728
chr11:79518152-79518223	n-Tt12	n-Tt12|chr11_550_tRNAThr_CGT+|+|chr11:79518152-79518223	0.379818	0.20911
chr11:86075670-86075741	n-Tq12	n-Tq12|chr11_630_tRNAGln_TTG+|+|chr11:86075670-86075741	0.281656	-0.29434
chr11:95720486-95720557	n-Tq16	n-Tq16|chr11_1493_tRNAGln_TTG-|-|chr11:95720486-95720557	0.377834	-0.19234
chr11:97563763-97563836	n-Tn8	n-Tn8|chr11_1446_tRNAAsn_GTT-|-|chr11:97563763-97563836	0.490092	0.18189
chr11:97631143-97631214	n-Tc18	n-Tc18|chr11_1444_tRNACys_GCA-|-|chr11:97631143-97631214	1.98804	-0.18256
chr11:97652293-97652392	B2_Mm1a_B2_SINE+	B2_Mm1a_B2_SINE+|+|chr11:97652293-97652392	1.53635	-0.15105
chr11:97658386-97658457	n-Tc56	n-Tc56|chr11_791_tRNACys_GCA+|+|chr11:97658386-97658457	1.22554	-0.48927
chr11:97660220-97660291	n-Tc51	n-Tc51|chr11_1442_tRNACys_GCA-|-|chr11:97660220-97660291	2.03339	-0.13906
chr11:97849560-97849631	n-Tc55	n-Tc55|chr11_1433_tRNACys_GCA-|-|chr11:97849560-97849631	0.57924	-0.18502
chr11:97850237-97850308	n-Tc54	n-Tc54|chr11_1432_tRNACys_GCA-|-|chr11:97850237-97850308	0.899257	0.03041
chr11:97855307-97855406	B2_Mm2_B2_SINE+	B2_Mm2_B2_SINE+|+|chr11:97855307-97855406	3.60204	0.28236
chr11:100399472-100399544	n-Ts23	n-Ts23|chr11_832_tRNASer_GGA+|+|chr11:100399472-100399544	-0.280483	0.23665
chr11:101466556-101466655	B2_Mm1t_B2_SINE-_and_B2_Mm2_B2_SINE-	B2_Mm1t_B2_SINE-_and_B2_Mm2_B2_SINE-|-|chr11:101466556-101466655	2.56447	-0.58734
chr11:101859884-101859983	B2_Mm2_B2_SINE+	B2_Mm2_B2_SINE+|+|chr11:101859884-101859983	1.06255	0.41319
chr11:106874180-106874252	n-Tr7	n-Tr7|chr11_945_tRNAArg_CCG+|+|chr11:106874180-106874252	0.757642	-0.45409
chr11:115274295-115274367	n-Tr14	n-Tr14|chr11_1022_tRNAArg_CCT+|+|chr11:115274295-115274367	0.710764	-0.8755
chr11:115274618-115274690	n-Tr12	n-Tr12|chr11_1234_tRNAArg_CCT-|-|chr11:115274618-115274690	0.041689	-0.72578
chr11:115275093-115275165	n-Tr18	n-Tr18|chr11_1023_tRNAArg_TCG+|+|chr11:115275093-115275165	1.3205	-0.59454
chr11:116277293-116277365	n-Ta3	n-Ta3|chr11_1203_tRNAAla_AGC-|-|chr11:116277293-116277365	1.07491	0.21331
chr11:121825376-121825448	n-Tm1	n-Tm1|chr11_1132_tRNAMet_CAT-|-|chr11:121825376-121825448	-0.0598678	-0.66269
chr12:43516062-43516133	n-Te2	n-Te2|chr12_886_tRNAGlu_CTC-|-|chr12:43516062-43516133	0.0105772	-0.64932
chr12:53704775-53704881	Rnu6	Rnu6|U6-|-|chr12:53704775-53704881	0.718862	-0.37066
chr12:53705477-53705578	Rnu6	Rnu6|U6-|-|chr12:53705477-53705578	1.2341	-0.54879
chr12:70260298-70260551	Rn7sl	Rn7sl|7SLRNA_srpRNA+|+|chr12:70260298-70260551	1.80427	0.64654
chr12:70462167-70462478	Rn7sl	Rn7sl|7SLRNA_srpRNA-|-|chr12:70462167-70462478	1.10392	0.0003
chr12:72070107-72070179	n-Tk17	n-Tk17|chr12_790_tRNALys_CTT-|-|chr12:72070107-72070179	0.30035	-0.22656
chr12:82631757-82631856	B2_Mm1t_B2_SINE+_and_MTD_MaLR_LTR-	B2_Mm1t_B2_SINE+_and_MTD_MaLR_LTR-|-|chr12:82631757-82631856	-0.213252	0.29544
chr12:86493988-86494179	B3A_SINE_B2-	B3A_SINE_B2-|-|chr12:86493988-86494179	3.89385	-0.0371
chr12:112083548-112083621	n-Ti6	n-Ti6|chr12_470_tRNAIle_AAT+|+|chr12:112083548-112083621	0.350451	-0.29713
chr13:4223394-4223466	n-Tk6	n-Tk6|chr13_1041_tRNALys_CTT-|-|chr13:4223394-4223466	0.0636352	-0.29284
chr13:21252654-21252725	n-Te11	n-Te11|chr13_1001_tRNAGlu_CTC-|-|chr13:21252654-21252725	1.71234	0.20345
chr13:21253274-21253346	n-Tf4	n-Tf4|chr13_60_tRNAPhe_GAA+|+|chr13:21253274-21253346	1.56301	-0.07431
chr13:21259473-21259545	n-Tm14	n-Tm14|chr13_61_tRNAMet_CAT+|+|chr13:21259473-21259545	3.21928	-0.06641
chr13:21259944-21260016	n-Tk28	n-Tk28|chr13_1000_tRNALys_TTT-|-|chr13:21259944-21260016	0.98377	-0.25363
chr13:21261556-21261628	n-Tm15	n-Tm15|chr13_999_tRNAMet_CAT-|-|chr13:21261556-21261628	1.42208	-0.57926
chr13:21261905-21261986	n-Tl7	n-Tl7|chr13_62_tRNALeu_AAG+|+|chr13:21261905-21261986	2.75591	-0.67618
chr13:21262075-21262156	n-Tl5	n-Tl5|chr13_63_tRNALeu_AAG+|+|chr13:21262075-21262156	2.56892	-0.60474
chr13:21264220-21264291	n-Tq7	n-Tq7|chr13_64_tRNAGln_CTG+|+|chr13:21264220-21264291	1.63004	0.25847
chr13:21264706-21264811	n-Tl9	n-Tl9|chr13_998_tRNALeu_CAA_I-|-|chr13:21264706-21264811	4.08184	0.0048
chr13:21292073-21292177	n-Tl10	n-Tl10|chr13_65_tRNALeu_CAA_I+|+|chr13:21292073-21292177	1.22949	-0.50789
chr13:21307327-21307399	n-Tr9	n-Tr9|chr13_997_tRNAArg_CCG-|-|chr13:21307327-21307399	1.92485	1.00512
chr13:21314455-21314526	n-Ta16	n-Ta16|chr13_66_tRNAAla_AGC+|+|chr13:21314455-21314526	1.52238	0.04996
chr13:21325914-21325985	n-Ta17	n-Ta17|chr13_67_tRNAAla_AGC+|+|chr13:21325914-21325985	1.37155	0.01885
chr13:21332814-21332885	n-Ta40	n-Ta40|chr13_68_tRNAAla_TGC+|+|chr13:21332814-21332885	5.56949	0.68673
chr13:21334439-21334510	n-Ta18	n-Ta18|chr13_69_tRNAAla_AGC+|+|chr13:21334439-21334510	4.81914	1.84139
chr13:21341063-21341136	n-Tt3	n-Tt3|chr13_996_tRNAThr_AGT-|-|chr13:21341063-21341136	5.85586	0.44604
chr13:21346089-21346160	n-Ta28	n-Ta28|chr13_70_tRNAAla_CGC+|+|chr13:21346089-21346160	5.06804	2.2252
chr13:21351637-21351708	n-Ta19	n-Ta19|chr13_71_tRNAAla_AGC+|+|chr13:21351637-21351708	4.41842	1.11661
chr13:21356449-21356522	n-Tt11	n-Tt11|chr13_72_tRNAThr_CGT+|+|chr13:21356449-21356522	1.75803	0.94888
chr13:21360338-21360409	n-Tq13	n-Tq13|chr13_995_tRNAGln_TTG-|-|chr13:21360338-21360409	2.00696	0.3067
chr13:21367825-21367898	n-Tt18	n-Tt18|chr13_73_tRNAThr_TGT+|+|chr13:21367825-21367898	-0.666805	0.02706
chr13:21371565-21371637	n-Tr16	n-Tr16|chr13_74_tRNAArg_TCG+|+|chr13:21371565-21371637	0.939124	0.09063
chr13:21414682-21414755	n-Tt13	n-Tt13|chr13_75_tRNAThr_CGT+|+|chr13:21414682-21414755	3.48597	1.27555
chr13:21418586-21418658	n-Tm13	n-Tm13|chr13_994_tRNAMet_CAT-|-|chr13:21418586-21418658	2.73544	0.61272
chr13:21584714-21584795	n-Ts16	n-Ts16|chr13_992_tRNASer_GCT-|-|chr13:21584714-21584795	1.0803	0.09344
chr13:21802449-21802519	n-Tg28	n-Tg28|chr13_77_tRNAGly_GCC+|+|chr13:21802449-21802519	1.84238	-0.63781
chr13:21802863-21802934	n-Tm7	n-Tm7|chr13_78_tRNAMetInit_CAT+|+|chr13:21802863-21802934	0.614215	-0.58651
chr13:21887668-21887750	n-Tsta1	n-Tsta1|chr13_79_tRNASup_TTA+|+|chr13:21887668-21887750	1.23343	-0.45677
chr13:21939891-21939973	n-Tl24	n-Tl24|chr13_991_tRNALeu_TAA-|-|chr13:21939891-21939973	7.1046	0.22745
chr13:21947189-21947262	n-Ti11	n-Ti11|chr13_990_tRNAIle_AAT-|-|chr13:21947189-21947262	2.61642	0.39738
chr13:21947890-21947963	n-Tt4	n-Tt4|chr13_81_tRNAThr_AGT+|+|chr13:21947890-21947963	4.07545	0.55597
chr13:21973902-21973975	n-Ti10	n-Ti10|chr13_989_tRNAIle_AAT-|-|chr13:21973902-21973975	3.41142	0.29599
chr13:21974754-21974826	n-Tf1	n-Tf1|chr13_988_tRNAPhe_GAA-|-|chr13:21974754-21974826	3.1746	0.52854
chr13:21988807-21988900	n-Ti14	n-Ti14|chr13_987_tRNAIle_TAT_I-|-|chr13:21988807-21988900	5.06177	-0.13815
chr13:21998980-21999051	n-Tm2	n-Tm2|chr13_82_tRNAMet_CAT+|+|chr13:21998980-21999051	5.16712	1.14713
chr13:21999809-21999881	n-Tk23	n-Tk23|chr13_83_tRNALys_TTT+|+|chr13:21999809-21999881	7.48193	1.06066
chr13:22003182-22003253	n-Td11	n-Td11|chr13_84_tRNAAsp_GTC+|+|chr13:22003182-22003253	6.81281	1.05589
chr13:22006707-22006812	n-Tl11	n-Tl11|chr13_85_tRNALeu_CAA_I+|+|chr13:22006707-22006812	6.38131	1.00533
chr13:22009031-22009116	n-Tr23	n-Tr23|chr13_985_tRNAArg_TCT_I-|-|chr13:22009031-22009116	8.57782	2.09608
chr13:22011084-22011165	n-Ts5	n-Ts5|chr13_86_tRNASer_AGA+|+|chr13:22011084-22011165	4.47473	1.27283
chr13:22012069-22012140	n-Tq10	n-Tq10|chr13_87_tRNAGln_CTG+|+|chr13:22012069-22012140	6.05312	0.5354
chr13:22016804-22016885	n-Ts25	n-Ts25|chr13_984_tRNASer_TGA-|-|chr13:22016804-22016885	7.47163	0.33475
chr13:22019726-22019807	n-Ts6	n-Ts6|chr13_88_tRNASer_AGA+|+|chr13:22019726-22019807	5.70736	-0.23138
chr13:22023038-22023109	n-Tm10	n-Tm10|chr13_983_tRNAMetInit_CAT-|-|chr13:22023038-22023109	3.67625	-0.05746
chr13:22025830-22025901	n-Tq8	n-Tq8|chr13_982_tRNAGln_CTG-|-|chr13:22025830-22025901	6.52854	0.37586
chr13:22027366-22027437	n-Td13	n-Td13|chr13_981_tRNAAsp_GTC-|-|chr13:22027366-22027437	4.57447	0.20749
chr13:22028963-22029044	n-Ts10	n-Ts10|chr13_980_tRNASer_AGA-|-|chr13:22028963-22029044	6.82477	1.02688
chr13:22032188-22032259	n-Td12	n-Td12|chr13_979_tRNAAsp_GTC-|-|chr13:22032188-22032259	1.59506	-0.26261
chr13:22032783-22032864	n-Ts8	n-Ts8|chr13_978_tRNASer_AGA-|-|chr13:22032783-22032864	2.54714	-0.22493
chr13:22063657-22063729	n-Tk22	n-Tk22|chr13_89_tRNALys_TTT+|+|chr13:22063657-22063729	6.38279	0.20608
chr13:22066901-22066972	n-Tm8	n-Tm8|chr13_90_tRNAMetInit_CAT+|+|chr13:22066901-22066972	1.05125	-0.20456
chr13:22086059-22086140	n-Ts22	n-Ts22|chr13_976_tRNASer_GCT-|-|chr13:22086059-22086140	6.50762	0.98125
chr13:22088450-22088521	n-Tq1	n-Tq1|chr13_975_tRNAGln_CTG-|-|chr13:22088450-22088521	5.64259	1.94066
chr13:22107660-22107732	n-Tv3	n-Tv3|chr13_974_tRNAVal_AAC-|-|chr13:22107660-22107732	2.5257	0.26382
chr13:22113013-22113085	n-Tr1	n-Tr1|chr13_973_tRNAArg_ACG-|-|chr13:22113013-22113085	1.32745	-0.12384
chr13:22114288-22114369	n-Ts12	n-Ts12|chr13_972_tRNASer_CGA-|-|chr13:22114288-22114369	2.08214	0.12077
chr13:22118417-22118489	n-Tv16	n-Tv16|chr13_91_tRNAVal_CAC+|+|chr13:22118417-22118489	3.11492	-0.0693
chr13:22121092-22121165	n-Ti7	n-Ti7|chr13_92_tRNAIle_AAT+|+|chr13:22121092-22121165	1.93848	-0.50301
chr13:22121969-22122042	n-Tt1	n-Tt1|chr13_971_tRNAThr_AGT-|-|chr13:22121969-22122042	2.0381	-0.35615
chr13:22142555-22142636	n-Ts19	n-Ts19|chr13_970_tRNASer_GCT-|-|chr13:22142555-22142636	2.89871	-0.10489
chr13:23362290-23362385	n-Ti15	n-Ti15|chr13_969_tRNAIle_TAT_I-|-|chr13:23362290-23362385	4.78354	0.3098
chr13:23377270-23377342	n-Tv4	n-Tv4|chr13_93_tRNAVal_AAC+|+|chr13:23377270-23377342	6.59556	2.21195
chr13:23377518-23377590	n-Ta10	n-Ta10|chr13_94_tRNAAla_AGC+|+|chr13:23377518-23377590	6.95245	2.1972
chr13:23390650-23390722	n-Tv6	n-Tv6|chr13_95_tRNAVal_AAC+|+|chr13:23390650-23390722	6.9698	1.93593
chr13:23390930-23391002	n-Ta11	n-Ta11|chr13_96_tRNAAla_AGC+|+|chr13:23390930-23391002	7.19832	1.80724
chr13:23391991-23392063	n-Tv12	n-Tv12|chr13_97_tRNAVal_CAC+|+|chr13:23391991-23392063	6.0666	1.93147
chr13:23399498-23399570	n-Tv19	n-Tv19|chr13_98_tRNAVal_CAC+|+|chr13:23399498-23399570	7.07251	1.80546
chr13:23400921-23400994	n-Ti9	n-Ti9|chr13_968_tRNAIle_AAT-|-|chr13:23400921-23400994	6.51609	1.88908
chr13:23409335-23409407	n-Tm12	n-Tm12|chr13_99_tRNAMet_CAT+|+|chr13:23409335-23409407	5.75633	0.35897
chr13:23488929-23489002	n-Ti3	n-Ti3|chr13_100_tRNAIle_AAT+|+|chr13:23488929-23489002	6.52498	1.94056
chr13:23492664-23492736	n-Ta12	n-Ta12|chr13_966_tRNAAla_AGC-|-|chr13:23492664-23492736	6.22176	1.10689
chr13:23492942-23493014	n-Tv2	n-Tv2|chr13_965_tRNAVal_AAC-|-|chr13:23492942-23493014	5.60558	0.63219
chr13:23503946-23504018	n-Tv10	n-Tv10|chr13_964_tRNAVal_CAC-|-|chr13:23503946-23504018	4.99976	2.06572
chr13:23504810-23504882	n-Ta7	n-Ta7|chr13_963_tRNAAla_AGC-|-|chr13:23504810-23504882	6.72139	2.02837
chr13:23505117-23505189	n-Tv5	n-Tv5|chr13_962_tRNAVal_AAC-|-|chr13:23505117-23505189	6.24641	2.07305
chr13:23517515-23517603	n-Ty3	n-Ty3|chr13_961_tRNATyr_GTA_I-|-|chr13:23517515-23517603	3.32445	-0.513
chr13:23518374-23518461	n-Ty4	n-Ty4|chr13_101_tRNATyr_GTA_I+|+|chr13:23518374-23518461	4.81619	0.26993
chr13:23518964-23519049	n-Ty5	n-Ty5|chr13_960_tRNATyr_GTA_I-|-|chr13:23518964-23519049	6.1986	0.42631
chr13:23520607-23520695	n-Ty6	n-Ty6|chr13_959_tRNATyr_GTA_I-|-|chr13:23520607-23520695	2.02352	0.08046
chr13:23523281-23523353	n-Ta13	n-Ta13|chr13_102_tRNAAla_AGC+|+|chr13:23523281-23523353	1.76539	-0.1733
chr13:23524859-23524946	n-Ty7	n-Ty7|chr13_958_tRNATyr_GTA_I-|-|chr13:23524859-23524946	1.90798	0.01271
chr13:23528209-23528281	n-Tk11	n-Tk11|chr13_103_tRNALys_CTT+|+|chr13:23528209-23528281	1.61506	0.38276
chr13:23528863-23528934	n-Tp3	n-Tp3|chr13_957_tRNAPro_AGG-|-|chr13:23528863-23528934	1.79499	-0.08312
chr13:23529978-23530051	n-Ti8	n-Ti8|chr13_956_tRNAIle_AAT-|-|chr13:23529978-23530051	1.06882	0.08133
chr13:23530566-23530637	n-Ta29	n-Ta29|chr13_955_tRNAAla_CGC-|-|chr13:23530566-23530637	2.0048	0.21768
chr13:23538011-23538083	n-Tv17	n-Tv17|chr13_954_tRNAVal_CAC-|-|chr13:23538011-23538083	1.91647	-0.38192
chr13:23538661-23538733	n-Tr5	n-Tr5|chr13_953_tRNAArg_ACG-|-|chr13:23538661-23538733	4.21407	-0.54538
chr13:23542491-23542564	n-Tt6	n-Tt6|chr13_104_tRNAThr_AGT+|+|chr13:23542491-23542564	2.14499	0.49195
chr13:23545301-23545383	n-Tl22	n-Tl22|chr13_952_tRNALeu_CAG-|-|chr13:23545301-23545383	1.44427	-0.22592
chr13:23555404-23555475	n-Te15	n-Te15|chr13_105_tRNAGlu_TTC+|+|chr13:23555404-23555475	4.2092	-0.22233
chr13:23558945-23559034	n-Ty8	n-Ty8|chr13_106_tRNATyr_GTA_I+|+|chr13:23558945-23559034	2.85442	0.23901
chr13:23589975-23590046	n-Tw3	n-Tw3|chr13_107_tRNATrp_CCA+|+|chr13:23589975-23590046	6.66348	1.12968
chr13:23591949-23592020	n-Tm5	n-Tm5|chr13_108_tRNAMetInit_CAT+|+|chr13:23591949-23592020	5.78651	0.70769
chr13:23592391-23592463	n-Tr4	n-Tr4|chr13_951_tRNAArg_ACG-|-|chr13:23592391-23592463	5.3851	-0.22819
chr13:23592826-23592907	n-Ts7	n-Ts7|chr13_950_tRNASer_AGA-|-|chr13:23592826-23592907	6.33302	-0.45531
chr13:23595849-23595921	n-Tr17	n-Tr17|chr13_949_tRNAArg_TCG-|-|chr13:23595849-23595921	4.51395	-0.66266
chr13:23598388-23598459	n-Tw4	n-Tw4|chr13_109_tRNATrp_CCA+|+|chr13:23598388-23598459	2.18869	0.22293
chr13:23609072-23609142	n-Tg27	n-Tg27|chr13_110_tRNAGly_GCC+|+|chr13:23609072-23609142	1.20588	-1.14381
chr13:23609561-23609632	n-Tm6	n-Tm6|chr13_111_tRNAMetInit_CAT+|+|chr13:23609561-23609632	1.63447	-1.18582
chr13:23610015-23610096	n-Ts24	n-Ts24|chr13_112_tRNASer_TGA+|+|chr13:23610015-23610096	0.66775	-1.21581
chr13:23610919-23610990	n-Tq14	n-Tq14|chr13_113_tRNAGln_TTG+|+|chr13:23610919-23610990	1.27029	-1.12448
chr13:23611482-23611553	n-Tq15	n-Tq15|chr13_114_tRNAGln_TTG+|+|chr13:23611482-23611553	1.87947	-0.98048
chr13:23613739-23613820	n-Ts18	n-Ts18|chr13_115_tRNASer_GCT+|+|chr13:23613739-23613820	4.44912	0.02744
chr13:23618325-23618397	n-Tr15	n-Tr15|chr13_948_tRNAArg_TCG-|-|chr13:23618325-23618397	2.42275	0.35831
chr13:23622217-23622288	n-Tm9	n-Tm9|chr13_947_tRNAMetInit_CAT-|-|chr13:23622217-23622288	2.15482	-0.74033
chr13:25022629-25022811	B2_Mm1t_SINE_B2+	B2_Mm1t_SINE_B2+|+|chr13:25022629-25022811	3.55862	-0.13369
chr13:58560282-58560381	B2_Mm1aB2_SINE-	B2_Mm1aB2_SINE-|-|chr13:58560282-58560381	2.03633	-0.03742
chr13:94385175-94385274	B2_Mm2_B2_SINE-	B2_Mm2_B2_SINE-|-|chr13:94385175-94385274	0.288218	-0.39455
chr14:51422741-51422840	B2_Mm2_B2_SINE+	B2_Mm2_B2_SINE+|+|chr14:51422741-51422840	1.0391	-0.12123
chr14:51427123-51427447	Rpph1	Rpph1|RnasePRNA-|-|chr14:51427123-51427447	3.47492	0.08969
chr14:51683558-51683639	n-Tl8	n-Tl8|chr14_188_tRNALeu_AAG+|+|chr14:51683558-51683639	0.672537	-0.86832
chr14:51684489-51684560	n-Tp4	n-Tp4|chr14_705_tRNAPro_AGG-|-|chr14:51684489-51684560	0.131705	-0.8226
chr14:51684843-51684915	n-Tt17	n-Tt17|chr14_704_tRNAThr_TGT-|-|chr14:51684843-51684915	0.630133	-0.63555
chr14:51702505-51702586	n-Tl28	n-Tl28|chr14_703_tRNALeu_TAG-|-|chr14:51702505-51702586	2.11734	0.23502
chr14:51708325-51708397	n-Tt15	n-Tt15|chr14_190_tRNAThr_TGT+|+|chr14:51708325-51708397	1.11673	-0.71051
chr14:51709164-51709253	n-Ty10	n-Ty10|chr14_191_tRNATyr_GTA_I+|+|chr14:51709164-51709253	0.338186	-0.70143
chr14:51710322-51710393	n-Tp15	n-Tp15|chr14_192_tRNAPro_TGG+|+|chr14:51710322-51710393	1.04222	0.18794
chr14:55136533-55136605	n-Tr6	n-Tr6|chr14_209_tRNAArg_ACG+|+|chr14:55136533-55136605	1.71734	0.40284
chr14:55512400-55512584	B1_Mur3_SINE_Alu+	B1_Mur3_SINE_Alu+|+|chr14:55512400-55512584	3.77341	-0.12944
chr14:59436990-59437063	n-Tt2	n-Tt2|chr14_628_tRNAThr_AGT-|-|chr14:59436990-59437063	-0.353684	0.00628
chr14:71113711-71113810	B1_Mus1_Alu_SINE+	B1_Mus1_Alu_SINE+|+|chr14:71113711-71113810	1.53266	0.17886
chr14:73693701-73693800	B2_Mm1t_B2_SINE+	B2_Mm1t_B2_SINE+|+|chr14:73693701-73693800	2.78592	-0.18401
chr14:74022510-74022609	B1_Mus2_Alu_SINE-	B1_Mus2_Alu_SINE-|-|chr14:74022510-74022609	1.30618	-0.31112
chr14:76552581-76552652	n-Te16	n-Te16|chr14_347_tRNAGlu_TTC+|+|chr14:76552581-76552652	1.93855	0.38276
chr14:79881475-79881546	n-Te14	n-Te14|chr14_359_tRNAGlu_TTC+|+|chr14:79881475-79881546	1.5951	-0.12046
chr14:118488747-118488819	n-Tf5	n-Tf5|chr14_457_tRNAPhe_GAA-|-|chr14:118488747-118488819	1.6731	0.14336
chr15:16205705-16205778	n-Tn2	n-Tn2|chr15_1013_tRNAAsn_GTT-|-|chr15:16205705-16205778	-0.465609	-0.24899
chr15:31156406-31156651	B2_Mm2_SINE_B2+	B2_Mm2_SINE_B2+|+|chr15:31156406-31156651	1.32524	0.76742
chr15:41621390-41621489	B1_Mus1_Alu_SINE+	B1_Mus1_Alu_SINE+|+|chr15:41621390-41621489	-0.625116	-0.16338
chr15:57807538-57807610	n-Tm16	n-Tm16|chr15_913_tRNAMet_CAT-|-|chr15:57807538-57807610	1.41852	0.09326
chr15:69227053-69227124	n-Tm3	n-Tm3|chr15_876_tRNAMet_CAT-|-|chr15:69227053-69227124	-0.114433	-0.02068
chr15:81295628-81295727	B1_Mus1_Alu_SINE+	B1_Mus1_Alu_SINE+|+|chr15:81295628-81295727	1.61599	0.57594
chr15:88471962-88472034	n-Tm4	n-Tm4|chr15_355_tRNAMet_CAT+|+|chr15:88471962-88472034	-1.04237	-0.09015
chr15:99697526-99697625	B3A_B2_SINE+	B3A_B2_SINE+|+|chr15:99697526-99697625	-0.46889	1.3507
chr15:100213624-100213723	ID_B1_B4_SINE-_and_B1_Mur3_Alu_SINE+	ID_B1_B4_SINE-_and_B1_Mur3_Alu_SINE+|+|chr15:100213624-100213723	2.01374	0.66493
chr16:3012009-3012080	n-Tl2	n-Tl2|chr16_829_tRNALeu_AAG-|-|chr16:3012009-3012080	-0.26487	-0.17681
chr16:3449838-3449909	n-Tl1	n-Tl1|chr16_4_tRNALeu_AAG+|+|chr16:3449838-3449909	0.238851	0.16145
chr16:13437416-13437487	n-Tt14	n-Tt14|chr16_50_tRNAThr_CGT+|+|chr16:13437416-13437487	1.10105	0.01788
chr16:14131871-14132075	B2_Mm1t_SINE_B2-	B2_Mm1t_SINE_B2-|-|chr16:14131871-14132075	0.916158	-0.32438
chr16:16854357-16854429	n-Tk3	n-Tk3|chr16_76_tRNALys_CTT+|+|chr16:16854357-16854429	-1.77891	-0.24807
chr16:18058411-18058510	B1_Mm_Alu_SINE-	B1_Mm_Alu_SINE-|-|chr16:18058411-18058510	0.739682	0.08075
chr16:30394020-30394119	B2_Mm2_B2_SINE-	B2_Mm2_B2_SINE-|-|chr16:30394020-30394119	1.85178	0.2197
chr16:31205978-31206077	B2_Mm1t_B2_SINE+	B2_Mm1t_B2_SINE+|+|chr16:31205978-31206077	0.275781	0.80328
chr16:31399621-31399720	B2_Mm2_B2_SINE+	B2_Mm2_B2_SINE+|+|chr16:31399621-31399720	3.44117	0.37448
chr16:38275006-38275105	B2_Mm2_B2_SINE+	B2_Mm2_B2_SINE+|+|chr16:38275006-38275105	0.264097	0.25963
chr16:47250659-47250731	n-Tk2	n-Tk2|chr16_267_tRNALys_CTT+|+|chr16:47250659-47250731	-0.300264	-0.89488
chr16:75434424-75434497	n-Ti1	n-Ti1|chr16_315_tRNAIle_AAT+|+|chr16:75434424-75434497	0.326245	-0.10072
chr16:84746464-84746699	B1_Mus1_SINE_Alu+	B1_Mus1_SINE_Alu+|+|chr16:84746464-84746699	1.25642	1.53676
chr16:91770236-91770335	B2_Mm1t_B2_SINE-	B2_Mm1t_B2_SINE-|-|chr16:91770236-91770335	0.76511	0.5456
chr17:23670929-23671001	n-Tk13	n-Tk13|chr17_82_tRNALys_CTT+|+|chr17:23670929-23671001	3.25537	0.86164
chr17:23672299-23672371	n-Tk12	n-Tk12|chr17_1000_tRNALys_CTT-|-|chr17:23672299-23672371	3.29782	0.21715
chr17:23675733-23675804	n-Tp11	n-Tp11|chr17_998_tRNAPro_TGG-|-|chr17:23675733-23675804	2.14717	0.80198
chr17:23677882-23677953	n-Tp10	n-Tp10|chr17_83_tRNAPro_CGG+|+|chr17:23677882-23677953	4.33154	0.2292
chr17:23683443-23683514	n-Tp16	n-Tp16|chr17_996_tRNAPro_TGG-|-|chr17:23683443-23683514	0.798358	-0.00452
chr17:23684327-23684399	n-Tk14	n-Tk14|chr17_84_tRNALys_CTT+|+|chr17:23684327-23684399	1.07577	-0.0032
chr17:23685735-23685807	n-Tr11	n-Tr11|chr17_995_tRNAArg_CCT-|-|chr17:23685735-23685807	1.26458	0.66793
chr17:23687230-23687302	n-Tr8	n-Tr8|chr17_994_tRNAArg_CCG-|-|chr17:23687230-23687302	1.64881	0.34511
chr17:24832079-24832178	B1_Mus1_Alu_SINE-	B1_Mus1_Alu_SINE-|-|chr17:24832079-24832178	0.0579507	0.32287
chr17:24863030-24863129	B2_Mm2_B2_SINE-_and_B1_Mur4_Alu_SINE+	B2_Mm2_B2_SINE-_and_B1_Mur4_Alu_SINE+|+|chr17:24863030-24863129	1.18491	-0.75916
chr17:26012033-26012103	n-Tg7	n-Tg7|chr17_113_tRNAGly_CCC+|+|chr17:26012033-26012103	-0.00670496	-0.1632
chr17:30794465-30794672	B3_SINE_B2-	B3_SINE_B2-|-|chr17:30794465-30794672	3.78134	0.38965
chr17:56231424-56231495	n-Te4	n-Te4|chr17_720_tRNAGlu_CTC-|-|chr17:56231424-56231495	0.531972	-0.2435
chr17:56545262-56545361	B4_B4_SINE+	B4_B4_SINE+|+|chr17:56545262-56545361	0.720807	0.13959
chr17:59208131-59208203	n-Tv11	n-Tv11|chr17_392_tRNAVal_CAC+|+|chr17:59208131-59208203	1.24666	-0.88451
chr17:71146704-71146803	B2_Mm2_B2_SINE-	B2_Mm2_B2_SINE-|-|chr17:71146704-71146803	3.32437	-0.0685
chr17:71948611-71948682	n-Tc52	n-Tc52|chr17_458_tRNACys_GCA+|+|chr17:71948611-71948682	3.37377	0.31944
chr17:84261284-84261376	n-Ti17	n-Ti17|chr17_516_tRNAIle_TAT_I+|+|chr17:84261284-84261376	1.78771	-0.41711
chr18:20251213-20251312	B3A_B2_SINE+	B3A_B2_SINE+|+|chr18:20251213-20251312	0.737088	-0.10501
chr18:36961520-36961662	Vaultrc5	Vaultrc5|Vault+|+|chr18:36961520-36961662	1.57675	-1.52604
chr18:46446083-46446154	n-Tt10	n-Tt10|chr18_633_tRNAThr_CGT-|-|chr18:46446083-46446154	0.238813	-0.57421
chr18:60961733-60961832	RLTR30_ERV1_LTR+_and_B2_Mm1a_B2_SINE+	RLTR30_ERV1_LTR+_and_B2_Mm1a_B2_SINE+|+|chr18:60961733-60961832	2.69829	-0.43059
chr19:3066556-3066627	n-Tl3	n-Tl3|chr19_2_tRNALeu_AAG+|+|chr19:3066556-3066627	0	0
chr19:3576263-3576335	n-Ta9	n-Ta9|chr19_8_tRNAAla_AGC+|+|chr19:3576263-3576335	2.86156	-0.29975
chr19:3831713-3831812	B2_Mm1a_B2_SINE-	B2_Mm1a_B2_SINE-|-|chr19:3831713-3831812	-0.70694	-0.56597
chr19:4820900-4821061	B2_Mm1a_SINE_B2+	B2_Mm1a_SINE_B2+|+|chr19:4820900-4821061	0.904064	-0.42292
chr19:5038304-5038385	n-Ts20	n-Ts20|chr19_711_tRNASer_GCT-|-|chr19:5038304-5038385	3.27655	0.17601
chr19:5786771-5786870	B2_Mm2_B2_SINE-	B2_Mm2_B2_SINE-|-|chr19:5786771-5786870	0.563064	0.08869
chr19:7570905-7571004	B2_Mm1a_B2_SINE-	B2_Mm1a_B2_SINE-|-|chr19:7570905-7571004	0.123341	0.39877
chr19:12076726-12076798	n-Tf6	n-Tf6|chr19_106_tRNAPhe_GAA+|+|chr19:12076726-12076798	3.16365	-0.14624
chr19:12080529-12080601	n-Tk29	n-Tk29|chr19_107_tRNALys_TTT+|+|chr19:12080529-12080601	1.49296	-0.24337
chr19:12083035-12083107	n-Tf2	n-Tf2|chr19_108_tRNAPhe_GAA+|+|chr19:12083035-12083107	2.4681	-0.26992
chr19:12084186-12084258	n-Tk30	n-Tk30|chr19_639_tRNALys_TTT-|-|chr19:12084186-12084258	2.01755	-0.5363
chr19:12085576-12085658	n-Tl26	n-Tl26|chr19_638_tRNALeu_TAA-|-|chr19:12085576-12085658	1.91903	-0.26876
chr19:12086078-12086163	n-Tr21	n-Tr21|chr19_637_tRNAArg_TCT_I-|-|chr19:12086078-12086163	1.6229	-0.57549
chr19:12086421-12086493	n-Tv21	n-Tv21|chr19_109_tRNAVal_TAC+|+|chr19:12086421-12086493	1.13611	-0.71627
chr19:12086756-12086828	n-Tv22	n-Tv22|chr19_110_tRNAVal_TAC+|+|chr19:12086756-12086828	3.16844	-0.59395
chr19:23195036-23195211	B1_Mus1_SINE_Alu+	B1_Mus1_SINE_Alu+|+|chr19:23195036-23195211	0.499362	-1.89595
chr19:30019652-30019751	B2_Mm1a_B2_SINE+	B2_Mm1a_B2_SINE+|+|chr19:30019652-30019751	2.38553	-0.05639
chr19:32703343-32703442	B2_Mm2_B2_SINE+	B2_Mm2_B2_SINE+|+|chr19:32703343-32703442	2.30058	-0.30393
chr19:38227174-38227273	B2_Mm2_B2_SINE+	B2_Mm2_B2_SINE+|+|chr19:38227174-38227273	-1.70981	-0.27659
chr19:57478665-57478829	B2_Mm1a_SINE_B2-	B2_Mm1a_SINE_B2-|-|chr19:57478665-57478829	1.87002	0.80681
chrX:13436292-13436363	n-Tq11	n-Tq11|chrX_936_tRNAGln_TTG-|-|chrX:13436292-13436363	-0.0113116	0.27904
chrX:14279742-14279813	n-Tp13	n-Tp13|chrX_931_tRNAPro_TGG-|-|chrX:14279742-14279813	0.285319	-0.32868
chrX:53840716-53840788	n-Ta2	n-Ta2|chrX_159_tRNAAla_AGC+|+|chrX:53840716-53840788	-0.580394	0.11271
chrX:100824407-100824506	B2_Mm2_B_SINE2+_and_PB1D10_Alu_SINE+	B2_Mm2_B_SINE2+_and_PB1D10_Alu_SINE+|+|chrX:100824407-100824506	-0.128224	0.03944
chrX:108490826-108490898	n-Tr13	n-Tr13|chrX_321_tRNAArg_CCT+|+|chrX:108490826-108490898	0.575997	0.35071
chrX:132730271-132730343	n-Tk19	n-Tk19|chrX_643_tRNALys_CTT-|-|chrX:132730271-132730343	0.244774	-0.0928
chrX:132892141-132892212	n-Ta31	n-Ta31|chrX_363_tRNAAla_TGC+|+|chrX:132892141-132892212	0.0423567	0.13112
chrX:132902260-132902331	n-Ta23	n-Ta23|chrX_364_tRNAAla_CGC+|+|chrX:132902260-132902331	-0.0558429	-0.10172
chrX:132913905-132913976	n-Ta26	n-Ta26|chrX_640_tRNAAla_CGC-|-|chrX:132913905-132913976	-0.0907793	-0.6586
chrX:132915286-132915357	n-Ta35	n-Ta35|chrX_366_tRNAAla_TGC+|+|chrX:132915286-132915357	-0.34182	0.47439
chrX:132930061-132930132	n-Ta25	n-Ta25|chrX_639_tRNAAla_CGC-|-|chrX:132930061-132930132	-0.0864015	-0.32489
chrX:132931443-132931514	n-Ta36	n-Ta36|chrX_368_tRNAAla_TGC+|+|chrX:132931443-132931514	0.174339	0.58758
chrX:132936407-132936478	n-Ta24	n-Ta24|chrX_369_tRNAAla_CGC+|+|chrX:132936407-132936478	-0.578754	-0.20644
chrX:132964904-132964975	n-Ta33	n-Ta33|chrX_637_tRNAAla_TGC-|-|chrX:132964904-132964975	0.498514	-0.57588
chrX:133088264-133088335	n-Ta32	n-Ta32|chrX_371_tRNAAla_TGC+|+|chrX:133088264-133088335	-0.662704	-0.36383
chrX:133102404-133102475	n-Ta21	n-Ta21|chrX_636_tRNAAla_CGC-|-|chrX:133102404-133102475	-0.212623	0.35858
chrX:133103785-133103856	n-Ta37	n-Ta37|chrX_372_tRNAAla_TGC+|+|chrX:133103785-133103856	-0.245594	0.15687
chrX:133104302-133104374	n-Ta20	n-Ta20|chrX_373_tRNAAla_CGC+|+|chrX:133104302-133104374	-0.0521614	0.27523
chrX:133124904-133124975	n-Ta30	n-Ta30|chrX_375_tRNAAla_TGC+|+|chrX:133124904-133124975	0.596084	-0.33221
chrX:157204042-157204114	n-Tv23	n-Tv23|chrX_459_tRNAVal_TAC+|+|chrX:157204042-157204114	1.84654	-0.05729
chrX:157573066-157573148	n-Tl23	n-Tl23|chrX_462_tRNALeu_TAA+|+|chrX:157573066-157573148	0.701179	-0.56953
chrX:163347665-163347746	n-Ts3	n-Ts3|chrX_493_tRNASer_AGA-|-|chrX:163347665-163347746	0.115529	-1.07001

## Sheet: RPC4 vs RPB2 Tstat 
Position	MGI.annotation	Pol III locus name	RPC4 Tstatistics	RPB2 Tstatistics
chr1:34491657-34491728	n-Te21	n-Te21|chr1_1547_tRNAGlu_TTC-|-|chr1:34491657-34491728	2.12111	2.30197
chr1:74863321-74863391	n-Tg11	n-Tg11|chr1_1392_tRNAGly_GCC-|-|chr1:74863321-74863391	2.33595	0.0971355
chr1:78294370-78294441	n-Tp1	n-Tp1|chr1_284_tRNAPro_AGG+|+|chr1:78294370-78294441	0.517598	-1.03172
chr1:112801324-112801396	n-Tk7	n-Tk7|chr1_1268_tRNALys_CTT-|-|chr1:112801324-112801396	-0.846647	-1.18825
chr1:120246867-120247052	B2_Mm2_SINE_B2+	B2_Mm2_SINE_B2+|+|chr1:120246867-120247052	3.45989	-0.389102
chr1:130008960-130009059	B2_Mm2_B2_SINE+	B2_Mm2_B2_SINE+|+|chr1:130008960-130009059	1.53598	1.39427
chr1:134930539-134930611	n-Tk26	n-Tk26|chr1_485_tRNALys_TTT+|+|chr1:134930539-134930611	0.891426	0.5353
chr1:134930904-134930976	n-Tk25	n-Tk25|chr1_1184_tRNALys_TTT-|-|chr1:134930904-134930976	2.20199	-0.544166
chr1:155305794-155305866	n-Ti13	n-Ti13|chr1_583_tRNAIle_TAT+|+|chr1:155305794-155305866	0.12789	3.16458
chr1:167571765-167571836	n-Tp2	n-Tp2|chr1_672_tRNAPro_AGG+|+|chr1:167571765-167571836	1.32775	-0.402204
chr1:167572402-167572473	n-Tp8	n-Tp8|chr1_1022_tRNAPro_CGG-|-|chr1:167572402-167572473	1.25925	0.799085
chr1:172930087-172930186	B2_Mm2_SINE-	B2_Mm2_SINE-|-|chr1:172930087-172930186	1.99837	0.438313
chr1:172964073-172964146	n-Tn6	n-Tn6|chr1_1006_tRNAAsn_GTT-|-|chr1:172964073-172964146	1.15125	0.599277
chr1:172967160-172967231	n-Td4	n-Td4|chr1_1005_tRNAAsp_GTC-|-|chr1:172967160-172967231	0.690487	-1.55669
chr1:172968128-172968199	n-Tg21	n-Tg21|chr1_1004_tRNAGly_TCC-|-|chr1:172968128-172968199	1.0562	-0.667621
chr1:172968745-172968827	n-Tl15	n-Tl15|chr1_698_tRNALeu_CAG+|+|chr1:172968745-172968827	0.928852	-0.484771
chr1:172975116-172975186	n-Tg12	n-Tg12|chr1_699_tRNAGly_GCC+|+|chr1:172975116-172975186	1.21166	1.56432
chr1:172994295-172994366	n-Te5	n-Te5|chr1_1002_tRNAGlu_CTC-|-|chr1:172994295-172994366	2.77273	-0.704224
chr1:172994830-172994901	n-Tg20	n-Tg20|chr1_1001_tRNAGly_TCC-|-|chr1:172994830-172994901	3.39363	-0.511403
chr1:172995489-172995560	n-Td3	n-Td3|chr1_1000_tRNAAsp_GTC-|-|chr1:172995489-172995560	4.69994	-0.666204
chr1:172996115-172996197	n-Tl18	n-Tl18|chr1_701_tRNALeu_CAG+|+|chr1:172996115-172996197	3.40348	-0.321994
chr1:172996762-172996832	n-Tg17	n-Tg17|chr1_702_tRNAGly_GCC+|+|chr1:172996762-172996832	5.09353	-0.536091
chr1:173001923-173001994	n-Te8	n-Te8|chr1_999_tRNAGlu_CTC-|-|chr1:173001923-173001994	3.14317	-1.55
chr1:173002465-173002536	n-Tg24	n-Tg24|chr1_998_tRNAGly_TCC-|-|chr1:173002465-173002536	2.79191	-1.0275
chr1:173003124-173003195	n-Td7	n-Td7|chr1_997_tRNAAsp_GTC-|-|chr1:173003124-173003195	4.43887	-0.647169
chr1:173003750-173003832	n-Tl19	n-Tl19|chr1_703_tRNALeu_CAG+|+|chr1:173003750-173003832	2.59375	0.0573353
chr1:173004433-173004503	n-Tg18	n-Tg18|chr1_704_tRNAGly_GCC+|+|chr1:173004433-173004503	5.29759	-0.0628068
chr1:173009537-173009608	n-Te7	n-Te7|chr1_996_tRNAGlu_CTC-|-|chr1:173009537-173009608	2.78694	-0.299136
chr1:173010079-173010150	n-Tg23	n-Tg23|chr1_995_tRNAGly_TCC-|-|chr1:173010079-173010150	2.24481	0.794833
chr1:173010738-173010809	n-Td6	n-Td6|chr1_994_tRNAAsp_GTC-|-|chr1:173010738-173010809	2.61099	-2.70966
chr1:173011364-173011446	n-Tl20	n-Tl20|chr1_705_tRNALeu_CAG+|+|chr1:173011364-173011446	1.73197	-1.07694
chr1:173012007-173012077	n-Tg19	n-Tg19|chr1_706_tRNAGly_GCC+|+|chr1:173012007-173012077	5.04982	-0.311908
chr1:173031969-173032051	n-Tl21	n-Tl21|chr1_993_tRNALeu_CAG-|-|chr1:173031969-173032051	1.53295	0.177181
chr1:173032502-173032573	n-Td5	n-Td5|chr1_707_tRNAAsp_GTC+|+|chr1:173032502-173032573	2.37796	0.454513
chr1:173032887-173032958	n-Tg22	n-Tg22|chr1_708_tRNAGly_TCC+|+|chr1:173032887-173032958	0.369298	1.04459
chr1:173033174-173033245	n-Te6	n-Te6|chr1_709_tRNAGlu_CTC+|+|chr1:173033174-173033245	0.503082	1.25716
chr1:173041574-173041646	n-Tv14	n-Tv14|chr1_710_tRNAVal_CAC+|+|chr1:173041574-173041646	0.901603	-0.396106
chr1:173599570-173599642	n-Th1	n-Th1|chr1_717_tRNAHis_ATG+|+|chr1:173599570-173599642	0.10748	0.49784
chr1:175320460-175320533	n-Tr20	n-Tr20|chr1_730_tRNAArg_TCT+|+|chr1:175320460-175320533	0.373494	-0.183691
chr1:180241842-180241941	B2_Mm2_B2_SINE-	B2_Mm2_B2_SINE-|-|chr1:180241842-180241941	0.198326	-1.12863
chr1:183986139-183986220	n-Ts15	n-Ts15|chr1_791_tRNASer_GCT+|+|chr1:183986139-183986220	0.397853	-2.04138
chr1:190765285-190765358	n-Tn3	n-Tn3|chr1_814_tRNAAsn_GTT+|+|chr1:190765285-190765358	-0.397329	-0.637297
chr2:18508671-18508744	n-Tn9	n-Tn9|chr2_1947_tRNAAsn_GTT-|-|chr2:18508671-18508744	1.24543	1.13398
chr2:27395325-27395450	Rnu6atac	Rnu6atac|U6atac-|-|chr2:27395325-27395450	1.61377	1.64069
chr2:57034489-57034560	n-Ta27	n-Ta27|chr2_263_tRNAAla_CGC+|+|chr2:57034489-57034560	2.45661	1.58003
chr2:57034805-57034875	n-Tg29	n-Tg29|chr2_1747_tRNAGly_GCC-|-|chr2:57034805-57034875	1.60947	1.13321
chr2:78964614-78964713	B2_Mm1t_B2_SINE+	B2_Mm1t_B2_SINE+|+|chr2:78964614-78964713	-0.278032	-2.7513
chr2:80479746-80479845	B1_Mus1_Alu_SINE+	B1_Mus1_Alu_SINE+|+|chr2:80479746-80479845	0.085381	2.93529
chr2:91078023-91078122	B2_Mm1a_B2_SINE+	B2_Mm1a_B2_SINE+|+|chr2:91078023-91078122	1.7371	2.09023
chr2:113929103-113929174	n-Td2	n-Td2|chr2_510_tRNAAsp_GTC+|+|chr2:113929103-113929174	0.0593241	-0.0626749
chr2:118819929-118820028	B3A_B2_SINE-	B3A_B2_SINE-|-|chr2:118819929-118820028	0.287026	-0.826937
chr2:118872486-118872567	n-Ts21	n-Ts21|chr2_1509_tRNASer_GCT-|-|chr2:118872486-118872567	1.34055	2.83071
chr2:118881889-118881962	n-Ti12	n-Ti12|chr2_1506_tRNAIle_GAT-|-|chr2:118881889-118881962	0.268208	2.08962
chr2:122059558-122059657	B1_Mus2_Alu_SINE-	B1_Mus2_Alu_SINE-|-|chr2:122059558-122059657	1.14487	1.28608
chr2:122201230-122201301	n-Th4	n-Th4|chr2_1432_tRNAHis_GTG-|-|chr2:122201230-122201301	0.985878	2.91019
chr2:122203099-122203170	n-Th3	n-Th3|chr2_1431_tRNAHis_GTG-|-|chr2:122203099-122203170	1.61895	0.153251
chr2:122203704-122203775	n-Th5	n-Th5|chr2_586_tRNAHis_GTG+|+|chr2:122203704-122203775	0.895442	0.608835
chr2:154878649-154878748	B1F2_Alu_SINE-	B1F2_Alu_SINE-|-|chr2:154878649-154878748	-0.664097	-2.97186
chr2:164681329-164681428	B2_Mm2_B2_SINE+	B2_Mm2_B2_SINE+|+|chr2:164681329-164681428	3.28404	-0.866836
chr2:173043603-173043702	B1_Mus2_Alu_SINE+	B1_Mus2_Alu_SINE+|+|chr2:173043603-173043702	1.06731	2.77993
chr2:180926179-180926278	B2_Mm1t_B2_SINE-	B2_Mm1t_B2_SINE-|-|chr2:180926179-180926278	0.316821	-1.69199
chr3:3123740-3123812	n-Tk1	n-Tk1|chr3_1_tRNALys_CTT+|+|chr3:3123740-3123812	-0.113059	-1.31334
chr3:3149493-3149565	n-Tk9	n-Tk9|chr3_2_tRNALys_CTT+|+|chr3:3149493-3149565	0.413228	-0.553346
chr3:19527959-19528031	n-Tr3	n-Tr3|chr3_1040_tRNAArg_ACG-|-|chr3:19527959-19528031	2.76008	-1.24167
chr3:19528355-19528447	n-Ty1	n-Ty1|chr3_27_tRNATyr_GTA_I+|+|chr3:19528355-19528447	1.2961	-0.850916
chr3:19528782-19528870	n-Ty2	n-Ty2|chr3_28_tRNATyr_GTA_I+|+|chr3:19528782-19528870	0.530179	-0.875735
chr3:19528995-19529067	n-Ta14	n-Ta14|chr3_29_tRNAAla_AGC+|+|chr3:19528995-19529067	1.05651	-1.22364
chr3:24061947-24062029	n-Tl13	n-Tl13|chr3_1026_tRNALeu_CAG-|-|chr3:24061947-24062029	-0.995797	1.52281
chr3:30500192-30500264	n-Tv8	n-Tv8|chr3_48_tRNAVal_AAC+|+|chr3:30500192-30500264	1.32856	-1.38898
chr3:51162276-51162347	n-Tp17	n-Tp17|chr3_92_tRNAPro_TGG+|+|chr3:51162276-51162347	3.78545	2.17409
chr3:51163329-51163400	n-Tp5	n-Tp5|chr3_93_tRNAPro_AGG+|+|chr3:51163329-51163400	3.68328	1.20763
chr3:58506340-58506439	B2_Mm2-B2_SINE-	B2_Mm2-B2_SINE-|-|chr3:58506340-58506439	0.739635	0.0667456
chr3:59278848-59278919	n-Tv9	n-Tv9|chr3_928_tRNAVal_CAC-|-|chr3:59278848-59278919	-0.747665	-1.3391
chr3:84032933-84033003	n-Tg14	n-Tg14|chr3_878_tRNAGly_GCC-|-|chr3:84032933-84033003	1.13884	0.410444
chr3:90279782-90279853	n-Tm11	n-Tm11|chr3_792_tRNAMetInit_CAT-|-|chr3:90279782-90279853	1.0035	0.664028
chr3:94499511-94499610	B1_Mus2_Alu_SINE-	B1_Mus2_Alu_SINE-|-|chr3:94499511-94499610	0.85154	-6.17061
chr3:94739234-94739333	B2_Mm2_B2_SINE-_and_ID_ID_SINE-	B2_Mm2_B2_SINE-_and_ID_ID_SINE-|-|chr3:94739234-94739333	1.60374	-0.295955
chr3:96115177-96115247	n-Tg2	n-Tg2|chr3_282_tRNAGly_CCC+|+|chr3:96115177-96115247	-0.39029	0.825075
chr3:96125997-96126070	n-Tn4	n-Tn4|chr3_283_tRNAAsn_GTT+|+|chr3:96125997-96126070	3.12205	1.44472
chr3:96136663-96136735	n-Tv18	n-Tv18|chr3_284_tRNAVal_CAC+|+|chr3:96136663-96136735	6.94712	1.37692
chr3:96138538-96138611	n-Tn5	n-Tn5|chr3_757_tRNAAsn_GTT-|-|chr3:96138538-96138611	3.31954	-0.720539
chr3:96138894-96138967	n-Tn1	n-Tn1|chr3_285_tRNAAsn_GTT+|+|chr3:96138894-96138967	-0.100698	-0.412455
chr3:96145079-96145150	n-Tq5	n-Tq5|chr3_756_tRNAGln_CTG-|-|chr3:96145079-96145150	6.86949	1.31814
chr3:96150598-96150669	n-Te19	n-Te19|chr3_286_tRNAGlu_TTC+|+|chr3:96150598-96150669	5.77603	0.0225617
chr3:96155090-96155160	n-Tg5	n-Tg5|chr3_755_tRNAGly_CCC-|-|chr3:96155090-96155160	5.41895	-0.729323
chr3:96186834-96186904	n-Tg4	n-Tg4|chr3_287_tRNAGly_CCC+|+|chr3:96186834-96186904	0.779493	-1.48693
chr3:96191328-96191399	n-Te20	n-Te20|chr3_754_tRNAGlu_TTC-|-|chr3:96191328-96191399	0.0421182	0.0699428
chr3:96202982-96203053	n-Tq4	n-Tq4|chr3_753_tRNAGln_CTG-|-|chr3:96202982-96203053	5.50481	-0.608127
chr3:96206141-96206214	n-Tn10	n-Tn10|chr3_289_tRNAAsn_GTT+|+|chr3:96206141-96206214	4.73244	-0.06813
chr3:96213992-96214063	n-Th6	n-Th6|chr3_291_tRNAHis_GTG+|+|chr3:96213992-96214063	3.48001	-0.205692
chr3:96227956-96228026	n-Tg6	n-Tg6|chr3_752_tRNAGly_CCC-|-|chr3:96227956-96228026	4.60208	1.06996
chr3:96232158-96232230	n-Tk15	n-Tk15|chr3_292_tRNALys_CTT+|+|chr3:96232158-96232230	3.47163	-1.07332
chr3:96239895-96239966	n-Th2	n-Th2|chr3_293_tRNAHis_GTG+|+|chr3:96239895-96239966	2.48145	1.06913
chr3:96255348-96255421	n-Tn11	n-Tn11|chr3_294_tRNAAsn_GTT+|+|chr3:96255348-96255421	4.34476	3.24006
chr3:96256418-96256489	n-Th7	n-Th7|chr3_295_tRNAHis_GTG+|+|chr3:96256418-96256489	5.60589	-1.0943
chr3:96261993-96262064	n-Th9	n-Th9|chr3_751_tRNAHis_GTG-|-|chr3:96261993-96262064	2.94642	0.158261
chr3:96263061-96263134	n-Tn13	n-Tn13|chr3_750_tRNAAsn_GTT-|-|chr3:96263061-96263134	2.40922	3.39495
chr3:96267895-96267966	n-Th11	n-Th11|chr3_749_tRNAHis_GTG-|-|chr3:96267895-96267966	0.0213929	-2.47971
chr3:96283314-96283385	n-Tq3	n-Tq3|chr3_297_tRNAGln_CTG+|+|chr3:96283314-96283385	4.65523	-1.58925
chr3:96301704-96301777	n-Tn12	n-Tn12|chr3_298_tRNAAsn_GTT+|+|chr3:96301704-96301777	1.34232	0.296103
chr3:96303435-96303507	n-Tk16	n-Tk16|chr3_748_tRNALys_CTT-|-|chr3:96303435-96303507	0.714761	-0.117851
chr3:96304289-96304360	n-Th8	n-Th8|chr3_747_tRNAHis_GTG-|-|chr3:96304289-96304360	-0.506811	-0.60872
chr3:96304932-96305003	n-Tg26	n-Tg26|chr3_746_tRNAGly_TCC-|-|chr3:96304932-96305003	0.0899972	0.108754
chr3:96305370-96305441	n-Te13	n-Te13|chr3_745_tRNAGlu_CTC-|-|chr3:96305370-96305441	1.07067	0.198325
chr3:96962008-96962079	n-Te12	n-Te12|chr3_303_tRNAGlu_CTC+|+|chr3:96962008-96962079	1.24751	1.58261
chr3:97485382-97485453	n-Tq2	n-Tq2|chr3_309_tRNAGln_CTG+|+|chr3:97485382-97485453	1.95394	1.94541
chr3:121992390-121992489	B2_Mm1t_B2_SINE-	B2_Mm1t_B2_SINE-|-|chr3:121992390-121992489	1.93775	0.231599
chr3:121995866-121995950	n-Tr22	n-Tr22|chr3_628_tRNAArg_TCT_I-|-|chr3:121995866-121995950	1.05202	-1.12419
chr3:123602105-123602176	n-Te1	n-Te1|chr3_622_tRNAGlu_CTC-|-|chr3:123602105-123602176	-0.636437	-0.505998
chr3:146184477-146184576	B1_Mus2_alu_SINE+	B1_Mus2_alu_SINE+|+|chr3:146184477-146184576	0.99222	0.349994
chr4:10801211-10801292	n-Ts9	n-Ts9|chr4_16_tRNASer_AGA+|+|chr4:10801211-10801292	2.28254	2.02618
chr4:27831926-27831999	n-Ti2	n-Ti2|chr4_62_tRNAIle_AAT+|+|chr4:27831926-27831999	-0.0872408	1.48042
chr4:32317225-32317295	n-Tg3	n-Tg3|chr4_67_tRNAGly_CCC+|+|chr4:32317225-32317295	-0.6234	-0.0161673
chr4:40161169-40161268	B2_Mm1t_B2_SINE+	B2_Mm1t_B2_SINE+|+|chr4:40161169-40161268	2.3837	1.51595
chr4:43505660-43505930	Rmrp	Rmrp|RNase_MRP-|-|chr4:43505660-43505930	2.25028	0.779984
chr4:82265527-82265598	n-Th10	n-Th10|chr4_1697_tRNAHis_GTG-|-|chr4:82265527-82265598	0.444073	-0.919969
chr4:128780080-128780179	B2_Mm1t_B2_SINE+	B2_Mm1t_B2_SINE+|+|chr4:128780080-128780179	3.27027	3.08249
chr4:131681174-131681245	n-Ta22	n-Ta22|chr4_626_tRNAAla_CGC+|+|chr4:131681174-131681245	0.260836	-0.396634
chr4:131972358-131972457	B2_Mm1t_B2_SINE+	B2_Mm1t_B2_SINE+|+|chr4:131972358-131972457	1.37455	1.59372
chr4:132071923-132071994	n-Ta8	n-Ta8|chr4_645_tRNAAla_AGC+|+|chr4:132071923-132071994	0.68569	-1.62429
chr4:132670411-132670481	n-Tg9	n-Tg9|chr4_1314_tRNAGly_GCC-|-|chr4:132670411-132670481	0.137256	-0.912355
chr4:135478326-135478425	B2_Mm2_B2_SINE+	B2_Mm2_B2_SINE+|+|chr4:135478326-135478425	1.36001	2.63953
chr4:135550206-135550305	B1_Mus1_Alu_SINE+	B1_Mus1_Alu_SINE+|+|chr4:135550206-135550305	1.44426	-0.180806
chr4:138986421-138986492	n-Tv1	n-Tv1|chr4_1183_tRNAVal_AAC-|-|chr4:138986421-138986492	-0.0944513	0.69305
chr4:141510536-141510635	B4_B4_SINE-	B4_B4_SINE-|-|chr4:141510536-141510635	0.136293	2.8781
chr5:5627681-5627751	n-Ts1	n-Ts1|chr5_13_tRNASeC_TCA+|+|chr5:5627681-5627751	-0.276306	0.325504
chr5:30439143-30439242	B2_Mm2_B2_SINE-	B2_Mm2_B2_SINE-|-|chr5:30439143-30439242	2.05684	-1.1926
chr5:31190456-31190544	n-Ty9	n-Ty9|chr5_109_tRNATyr_GTA_I+|+|chr5:31190456-31190544	1.67875	-0.160305
chr5:31190888-31190960	n-Ta15	n-Ta15|chr5_110_tRNAAla_AGC+|+|chr5:31190888-31190960	0.405693	0.193694
chr5:33205445-33205544	B1_Mus2_Alu_SINE-	B1_Mus2_Alu_SINE-|-|chr5:33205445-33205544	0.660081	2.80396
chr5:54383776-54383875	B2_Mm2_B2_SINE-	B2_Mm2_B2_SINE-|-|chr5:54383776-54383875	1.18779	1.31149
chr5:65926870-65927025	B2_Mm2_SINE_B2+	B2_Mm2_SINE_B2+|+|chr5:65926870-65927025	1.62655	0.359718
chr5:92781746-92781845	B2_Mm1a_B2_SINE-_and_RLTR13D2_ERVK_LTR-	B2_Mm1a_B2_SINE-_and_RLTR13D2_ERVK_LTR-|-|chr5:92781746-92781845	2.85044	2.66702
chr5:93139643-93139742	B2_Mm2_B2_SINE-	B2_Mm2_B2_SINE-|-|chr5:93139643-93139742	0.369088	3.11944
chr5:98470109-98470181	n-Tk8	n-Tk8|chr5_1627_tRNALys_CTT-|-|chr5:98470109-98470181	-0.476529	-0.121971
chr5:101421893-101421964	n-Td1	n-Td1|chr5_1609_tRNAAsp_GTC-|-|chr5:101421893-101421964	0.198602	0.189623
chr5:115002158-115002423	B2_Mm2_SINE_B2-	B2_Mm2_SINE_B2-|-|chr5:115002158-115002423	2.82936	-0.607764
chr5:125884620-125884691	n-Ta39	n-Ta39|chr5_1317_tRNAAla_TGC-|-|chr5:125884620-125884691	0.703268	-1.40449
chr5:125885977-125886048	n-Td15	n-Td15|chr5_1316_tRNAAsp_GTC-|-|chr5:125885977-125886048	0.531905	1.76447
chr5:125886425-125886497	n-Tf7	n-Tf7|chr5_1315_tRNAPhe_GAA-|-|chr5:125886425-125886497	1.62657	1.75913
chr5:125889386-125889457	n-Td14	n-Td14|chr5_1314_tRNAAsp_GTC-|-|chr5:125889386-125889457	1.25748	0.365881
chr5:125889842-125889913	n-Ta34	n-Ta34|chr5_702_tRNAAla_TGC+|+|chr5:125889842-125889913	1.1244	0.551352
chr5:134651370-134651469	PB1D7_alu_SINE-	PB1D7_alu_SINE-|-|chr5:134651370-134651469	-0.314609	1.13146
chr5:135372305-135372576	B3_SINE_B2-	B3_SINE_B2-|-|chr5:135372305-135372576	3.09769	-1.44261
chr5:137775343-137775442	B1_Mus1_Alu_SINE+	B1_Mus1_Alu_SINE+|+|chr5:137775343-137775442	1.50689	1.90935
chr5:140252062-140252161	B2_Mus1_Alu_SINE+	B2_Mus1_Alu_SINE+|+|chr5:140252062-140252161	0.48455	1.57681
chr5:144108745-144108871	n-Ts11	n-Ts11|chr5_1135_tRNASer_AGA_I-|-|chr5:144108745-144108871	0.148139	1.07899
chr5:150040577-150040650	n-Tn14	n-Tn14|chr5_1043_tRNAAsn_GTT-|-|chr5:150040577-150040650	1.57164	1.62966
chr6:10050371-10050443	n-Tv13	n-Tv13|chr6_10_tRNAVal_CAC+|+|chr6:10050371-10050443	-0.0920287	-0.777216
chr6:29338824-29338895	n-Tp6	n-Tp6|chr6_46_tRNAPro_AGG+|+|chr6:29338824-29338895	3.16263	0.479118
chr6:30297452-30297551	Rn5S	Rn5S|5S_rRNA-|-|chr6:30297452-30297551	-0.351996	0.935543
chr6:35127220-35127319	B1_Mm_Alu_SINE-	B1_Mm_Alu_SINE-|-|chr6:35127220-35127319	1.2475	4.57667
chr6:38287916-38288126	B2_Mm2_SINE_B2-	B2_Mm2_SINE_B2-|-|chr6:38287916-38288126	2.72499	4.51312
chr6:38483931-38484003	n-Tr10	n-Tr10|chr6_107_tRNAArg_CCT+|+|chr6:38483931-38484003	0.794953	1.74916
chr6:47600760-47600854	Rn4.5s	Rn4.5s|4.5SRNA_scRNA|-|chr6:47600760-47600854	0.622627	-0.193233
chr6:47604999-47605093	Rn4.5s	Rn4.5s|4.5SRNA_scRNA|-|chr6:47604999-47605093	0.190972	0.583752
chr6:47609320-47609414	Rn4.5s	Rn4.5s|4.5SRNA_scRNA|-|chr6:47609320-47609414	0.224564	0.269899
chr6:47613660-47613754	Rn4.5s	Rn4.5s|4.5SRNA_scRNA|-|chr6:47613660-47613754	0.152698	0.85998
chr6:47617996-47618090	Rn4.5s	Rn4.5s|4.5SRNA_scRNA|-|chr6:47617996-47618090	0.211888	0.234681
chr6:47622304-47622398	Rn4.5s	Rn4.5s|4.5SRNA_scRNA|-|chr6:47622304-47622398	0.14274	0.973975
chr6:47626642-47626736	Rn4.5s	Rn4.5s|4.5SRNA_scRNA|-|chr6:47626642-47626736	0.155063	0.4276
chr6:47630963-47631057	Rn4.5s	Rn4.5s|4.5SRNA_scRNA|-|chr6:47630963-47631057	0.22361	0.803007
chr6:47635281-47635375	Rn4.5s	Rn4.5s|4.5SRNA_scRNA|-|chr6:47635281-47635375	0.109855	0.681168
chr6:47689877-47689970	Rn4.5s	Rn4.5s|4.5SRNA_scRNA|-|chr6:47689877-47689970	0.645708	0.235521
chr6:47694136-47694230	Rn4.5s	Rn4.5s|4.5SRNA_scRNA|-|chr6:47694136-47694230	0.464893	0.673966
chr6:47698496-47698590	Rn4.5s	Rn4.5s|4.5SRNA_scRNA|-|chr6:47698496-47698590	0.880935	0.955055
chr6:47702830-47702924	Rn4.5s	Rn4.5s|4.5SRNA_scRNA|-|chr6:47702830-47702924	0.405493	0.714145
chr6:47713262-47713356	Rn4.5s	Rn4.5s|4.5SRNA_scRNA|-|chr6:47713262-47713356	0.188569	0.973085
chr6:47731623-47731724	Rny3	Rny3|Y3_RNA+|+|chr6:47731623-47731724	1.2734	-2.24585
chr6:47738068-47738179	Rny1	Rny1|Y1_RNA-|-|chr6:47738068-47738179	2.96885	0.965471
chr6:47928996-47929067	n-Tc57	n-Tc57|chr6_157_tRNACys_GCA+|+|chr6:47928996-47929067	1.91878	1.03059
chr6:48083936-48084007	n-Tc37	n-Tc37|chr6_161_tRNACys_GCA+|+|chr6:48083936-48084007	-0.9648	-1.52768
chr6:48089509-48089580	n-Tc10	n-Tc10|chr6_1034_tRNACys_GCA-|-|chr6:48089509-48089580	0.982139	-0.584148
chr6:48090483-48090554	n-Tc4	n-Tc4|chr6_1033_tRNACys_GCA-|-|chr6:48090483-48090554	0.228589	-0.214608
chr6:48093355-48093426	n-Tc13	n-Tc13|chr6_162_tRNACys_GCA+|+|chr6:48093355-48093426	1.14966	-0.761625
chr6:48094927-48094998	n-Tc36	n-Tc36|chr6_1032_tRNACys_GCA-|-|chr6:48094927-48094998	-0.320265	-0.62113
chr6:48104713-48104784	n-Tc38	n-Tc38|chr6_163_tRNACys_GCA+|+|chr6:48104713-48104784	1.47531	0.0525065
chr6:48106274-48106345	n-Tc35	n-Tc35|chr6_1031_tRNACys_GCA-|-|chr6:48106274-48106345	-0.253501	-0.959324
chr6:48110178-48110249	n-Tc39	n-Tc39|chr6_164_tRNACys_GCA+|+|chr6:48110178-48110249	0.921737	-1.12859
chr6:48114100-48114171	n-Tc40	n-Tc40|chr6_166_tRNACys_GCA+|+|chr6:48114100-48114171	0.238756	-0.886596
chr6:48136317-48136388	n-Tc8	n-Tc8|chr6_167_tRNACys_GCA+|+|chr6:48136317-48136388	-0.133365	-0.527274
chr6:48147025-48147096	n-Tc41	n-Tc41|chr6_168_tRNACys_GCA+|+|chr6:48147025-48147096	0.713263	-0.432083
chr6:48155067-48155138	n-Tc1	n-Tc1|chr6_170_tRNACys_GCA+|+|chr6:48155067-48155138	-1.12203	-1.25528
chr6:48157450-48157521	n-Tc34	n-Tc34|chr6_1030_tRNACys_GCA-|-|chr6:48157450-48157521	0.112649	-1.51226
chr6:48159837-48159908	n-Tc49	n-Tc49|chr6_1029_tRNACys_GCA-|-|chr6:48159837-48159908	-0.193757	0.306947
chr6:48173093-48173164	n-Tc33	n-Tc33|chr6_1027_tRNACys_GCA-|-|chr6:48173093-48173164	-1.27771	-1.14789
chr6:48174328-48174399	n-Tc48	n-Tc48|chr6_1026_tRNACys_GCA-|-|chr6:48174328-48174399	1.45172	-1.16775
chr6:48194315-48194386	n-Tc32	n-Tc32|chr6_1025_tRNACys_GCA-|-|chr6:48194315-48194386	0.076263	-1.50512
chr6:48202102-48202173	n-Tc31	n-Tc31|chr6_1024_tRNACys_GCA-|-|chr6:48202102-48202173	-0.868488	-0.63967
chr6:48203079-48203150	n-Tc15	n-Tc15|chr6_1023_tRNACys_GCA-|-|chr6:48203079-48203150	-1.05336	-0.666797
chr6:48211721-48211792	n-Tc30	n-Tc30|chr6_1022_tRNACys_GCA-|-|chr6:48211721-48211792	0.241608	-1.44342
chr6:48218457-48218528	n-Tc29	n-Tc29|chr6_1021_tRNACys_GCA-|-|chr6:48218457-48218528	-0.139183	-1.32646
chr6:48221925-48221996	n-Tc42	n-Tc42|chr6_171_tRNACys_GCA+|+|chr6:48221925-48221996	0.414287	-1.94531
chr6:48223679-48223750	n-Tc43	n-Tc43|chr6_172_tRNACys_GCA+|+|chr6:48223679-48223750	-0.136627	-2.13996
chr6:48228791-48228862	n-Tc3	n-Tc3|chr6_1020_tRNACys_GCA-|-|chr6:48228791-48228862	0.36472	-1.90902
chr6:48229770-48229841	n-Tc28	n-Tc28|chr6_1019_tRNACys_GCA-|-|chr6:48229770-48229841	-0.0387324	-1.45779
chr6:48238875-48238946	n-Tc12	n-Tc12|chr6_1018_tRNACys_GCA-|-|chr6:48238875-48238946	-1.63476	-0.372226
chr6:48243006-48243077	n-Tc50	n-Tc50|chr6_1017_tRNACys_GCA-|-|chr6:48243006-48243077	0.444912	0.302811
chr6:48247432-48247503	n-Tc44	n-Tc44|chr6_173_tRNACys_GCA+|+|chr6:48247432-48247503	0.704508	-0.676619
chr6:48248949-48249020	n-Tc27	n-Tc27|chr6_1016_tRNACys_GCA-|-|chr6:48248949-48249020	0.128634	-0.335458
chr6:48252458-48252529	n-Tc6	n-Tc6|chr6_174_tRNACys_GCA+|+|chr6:48252458-48252529	-0.124972	-0.9334
chr6:48253464-48253535	n-Tc17	n-Tc17|chr6_175_tRNACys_GCA+|+|chr6:48253464-48253535	0.368096	-0.454084
chr6:48255463-48255534	n-Tc7	n-Tc7|chr6_1015_tRNACys_GCA-|-|chr6:48255463-48255534	0.564781	1.07958
chr6:48258728-48258799	n-Tc16	n-Tc16|chr6_1014_tRNACys_GCA-|-|chr6:48258728-48258799	0.624172	0.0402946
chr6:48259706-48259777	n-Tc26	n-Tc26|chr6_1013_tRNACys_GCA-|-|chr6:48259706-48259777	0.319578	-0.195622
chr6:48261498-48261569	n-Tc9	n-Tc9|chr6_176_tRNACys_GCA+|+|chr6:48261498-48261569	0.15245	0.321582
chr6:48263017-48263088	n-Tc25	n-Tc25|chr6_1012_tRNACys_GCA-|-|chr6:48263017-48263088	1.07278	-0.0144533
chr6:48266536-48266605	n-Tc2	n-Tc2|chr6_177_tRNACys_GCA+|+|chr6:48266536-48266605	0.732148	0.0911366
chr6:48267514-48267585	n-Tc45	n-Tc45|chr6_178_tRNACys_GCA+|+|chr6:48267514-48267585	0.828869	-0.0883514
chr6:48282839-48282910	n-Tc24	n-Tc24|chr6_1011_tRNACys_GCA-|-|chr6:48282839-48282910	0.100956	0.850685
chr6:48286107-48286178	n-Tc23	n-Tc23|chr6_1010_tRNACys_GCA-|-|chr6:48286107-48286178	-0.32448	0.406061
chr6:48287090-48287161	n-Tc22	n-Tc22|chr6_1009_tRNACys_GCA-|-|chr6:48287090-48287161	0.598239	-0.337667
chr6:48290612-48290683	n-Tc14	n-Tc14|chr6_179_tRNACys_GCA+|+|chr6:48290612-48290683	-0.854001	0.272751
chr6:48291587-48291658	n-Tc5	n-Tc5|chr6_180_tRNACys_GCA+|+|chr6:48291587-48291658	0.104189	-0.952567
chr6:48299761-48299832	n-Tc21	n-Tc21|chr6_1008_tRNACys_GCA-|-|chr6:48299761-48299832	-0.685308	-2.58665
chr6:48304018-48304089	n-Tc20	n-Tc20|chr6_1006_tRNACys_GCA-|-|chr6:48304018-48304089	-0.201149	0.127179
chr6:48305854-48305925	n-Tc46	n-Tc46|chr6_181_tRNACys_GCA+|+|chr6:48305854-48305925	0.285538	0.517336
chr6:48306850-48306921	n-Tc11	n-Tc11|chr6_182_tRNACys_GCA+|+|chr6:48306850-48306921	-0.214416	0.935773
chr6:48313531-48313602	n-Tc19	n-Tc19|chr6_1005_tRNACys_GCA-|-|chr6:48313531-48313602	-0.256219	-1.044
chr6:86353887-86353957	n-Tg8	n-Tg8|chr6_317_tRNAGly_CCC+|+|chr6:86353887-86353957	1.03062	3.38977
chr6:120876571-120876670	B2_Mm1a_B2_SINE-_and_B1_Mus1_Alu_SINE-	B2_Mm1a_B2_SINE-_and_B1_Mus1_Alu_SINE-|-|chr6:120876571-120876670	1.28874	0.507415
chr6:128710011-128710362	B4A_SINE_B4-	B4A_SINE_B4-|-|chr6:128710011-128710362	1.55301	-0.0979924
chr6:128710725-128710819	Rn4.5s	Rn4.5s|4.5SRNA_scRNA|-|chr6:128710725-128710819	0.544495	0.210817
chr6:128714147-128714241	Rn4.5s	Rn4.5s|4.5SRNA_scRNA|-|chr6:128714147-128714241	0.881736	0.0600216
chr6:128748852-128749049	B4A_SINE_B4-	B4A_SINE_B4-|-|chr6:128748852-128749049	1.17326	-0.270031
chr6:128749420-128749559	Rn4.5s	Rn4.5s|4.5SRNA_scRNA|-|chr6:128749420-128749559	1.03987	-0.130937
chr6:128753032-128753126	Rn4.5s	Rn4.5s|4.5SRNA_scRNA|-|chr6:128753032-128753126	1.38495	0.0259896
chr6:128788477-128788563	Rn4.5s	Rn4.5s|4.5SRNA_scRNA+|+|chr6:128788477-128788563	1.17252	-0.957445
chr6:128788924-128789196	B4A_SINE_B4+	B4A_SINE_B4+|+|chr6:128788924-128789196	0.991905	-0.0423711
chr6:128793305-128793400	Rn4.5s	Rn4.5s|4.5SRNA_scRNA+|+|chr6:128793305-128793400	0.773894	1.76032
chr6:128796113-128796212	B2_Mm1a_B2_SINE-	B2_Mm1a_B2_SINE-|-|chr6:128796113-128796212	1.26945	-0.17817
chr6:135217793-135217866	n-Tv20	n-Tv20|chr6_651_tRNAVal_GAC-|-|chr6:135217793-135217866	-0.510483	-0.494758
chr6:149096989-149097088	B2_Mm1t_B2_SINE-	B2_Mm1t_B2_SINE-|-|chr6:149096989-149097088	3.51901	-1.35892
chr7:19886593-19886678	n-Ts2	n-Ts2|chr7_86_tRNASeC(e)_TCA+|+|chr7:19886593-19886678	1.22002	0.925308
chr7:29158018-29158112	n-Ti16	n-Ti16|chr7_156_tRNAIle_TAT_I+|+|chr7:29158018-29158112	1.76753	0.215811
chr7:29579007-29579079	n-Tk24	n-Tk24|chr7_1276_tRNALys_TTT-|-|chr7:29579007-29579079	2.9566	0.235983
chr7:36019789-36019862	n-Tt9	n-Tt9|chr7_1213_tRNAThr_AGT-|-|chr7:36019789-36019862	1.81916	0.0195622
chr7:52740591-52740766	B2_Mm2_SINE_B2+	B2_Mm2_SINE_B2+|+|chr7:52740591-52740766	3.6424	1.32949
chr7:54241133-54241232	B2_Mm2_B2_SINE-	B2_Mm2_B2_SINE-|-|chr7:54241133-54241232	4.45297	-0.433583
chr7:59763599-59763698	B3_B2_SINE+	B3_B2_SINE+|+|chr7:59763599-59763698	1.88259	-0.515441
chr7:65654685-65654756	n-Te17	n-Te17|chr7_337_tRNAGlu_TTC+|+|chr7:65654685-65654756	1.65085	2.19517
chr7:86611305-86611377	n-Tr19	n-Tr19|chr7_387_tRNAArg_TCG+|+|chr7:86611305-86611377	0.315496	0.164293
chr7:105963925-105963996	n-Tp18	n-Tp18|chr7_441_tRNAPro_TGG+|+|chr7:105963925-105963996	0.881555	-1.3231
chr7:105964186-105964257	n-Tp7	n-Tp7|chr7_977_tRNAPro_AGG-|-|chr7:105964186-105964257	0.625526	-0.909883
chr7:106692410-106692481	n-Te3	n-Te3|chr7_967_tRNAGlu_CTC-|-|chr7:106692410-106692481	0.711461	-0.475591
chr7:117336693-117336856	B1_Mus1_SINE_Alu-	B1_Mus1_SINE_Alu-|-|chr7:117336693-117336856	3.58234	-0.107221
chr7:127978993-127979074	n-Tl27	n-Tl27|chr7_861_tRNALeu_TAG-|-|chr7:127978993-127979074	0.405855	-0.464401
chr7:127986097-127986293	B1_Mus1_SINE_Alu-	B1_Mus1_SINE_Alu-|-|chr7:127986097-127986293	2.8667	3.26261
chr7:128061031-128061112	n-Tl4	n-Tl4|chr7_559_tRNALeu_AAG+|+|chr7:128061031-128061112	2.13097	1.65841
chr7:128062206-128062333	MIR_SINE_MIR-	MIR_SINE_MIR-|-|chr7:128062206-128062333	1.00061	2.73054
chr7:128147749-128147848	B2_Mm1t_B2_SINE+	B2_Mm1t_B2_SINE+|+|chr7:128147749-128147848	0.725557	-1.28534
chr7:133786811-133786910	B2_Mm1a_B2_SINE-	B2_Mm1a_B2_SINE-|-|chr7:133786811-133786910	2.26342	1.37447
chr7:133824516-133824806	B1_Mus1_SINE_Alu-	B1_Mus1_SINE_Alu-|-|chr7:133824516-133824806	0.212909	2.39668
chr7:152100375-152100528	Bc1	Bc1|Bc1+|+|chr7:152100375-152100528	1.09123	0.225468
chr8:14842649-14843098	B2_Mm2_SINE_B2+	B2_Mm2_SINE_B2+|+|chr8:14842649-14843098	3.07232	-0.133409
chr8:39276255-39276337	n-Tl14	n-Tl14|chr8_168_tRNALeu_CAG+|+|chr8:39276255-39276337	-0.863605	-1.31703
chr8:82433177-82433249	n-Tk20	n-Tk20|chr8_317_tRNALys_TTT+|+|chr8:82433177-82433249	-0.675876	-0.049985
chr8:86809783-86809882	B3_B2_SINE+_and_B1_Mm_Alu_SINE+	B3_B2_SINE+_and_B1_Mm_Alu_SINE+|+|chr8:86809783-86809882	1.19198	1.35344
chr8:87404850-87404949	B2_Mm2_B2_SINE-	B2_Mm2_B2_SINE-|-|chr8:87404850-87404949	3.64109	5.24991
chr8:97227531-97227613	n-Tl17	n-Tl17|chr8_414_tRNALeu_CAG+|+|chr8:97227531-97227613	1.4849	0.847389
chr8:97227904-97227986	n-Tl16	n-Tl16|chr8_1008_tRNALeu_CAG-|-|chr8:97227904-97227986	0.385845	1.03904
chr8:113154453-113154523	n-Tg16	n-Tg16|chr8_887_tRNAGly_GCC-|-|chr8:113154453-113154523	0.927269	2.92023
chr8:113155146-113155216	n-Tg15	n-Tg15|chr8_886_tRNAGly_GCC-|-|chr8:113155146-113155216	0.782325	1.92321
chr8:113522107-113522266	B2_Mm1t_SINE_B2+	B2_Mm1t_SINE_B2+|+|chr8:113522107-113522266	-0.0657907	-1.22186
chr8:113586461-113586531	n-Tg10	n-Tg10|chr8_560_tRNAGly_GCC+|+|chr8:113586461-113586531	2.38021	-0.589982
chr8:124103129-124103201	n-Tm17	n-Tm17|chr8_783_tRNAMet_CAT-|-|chr8:124103129-124103201	0.641016	-2.93025
chr8:126062686-126062804	Rn5S	Rn5S|5S_rRNA|+|chr8:126062686-126062804	2.63955	0.117225
chr8:126064393-126064511	Rn5S	Rn5S|5S_rRNA|+|chr8:126064393-126064511	1.78626	-0.112924
chr8:126066078-126066196	Rn5S	Rn5S|5S_rRNA|+|chr8:126066078-126066196	2.09479	0.0884503
chr8:126067773-126067891	Rn5S	Rn5S|5S_rRNA|+|chr8:126067773-126067891	1.83761	-0.164095
chr8:126069478-126069596	Rn5S	Rn5S|5S_rRNA|+|chr8:126069478-126069596	1.72962	-0.0670258
chr8:126071165-126071283	Rn5S	Rn5S|5S_rRNA|+|chr8:126071165-126071283	1.91636	0.0473317
chr8:126072856-126072974	Rn5S	Rn5S|5S_rRNA|+|chr8:126072856-126072974	2.45583	0.591102
chr8:126074567-126074685	Rn5S	Rn5S|5S_rRNA|+|chr8:126074567-126074685	2.08453	0.201522
chr8:126076264-126076382	Rn5S	Rn5S|5S_rRNA|+|chr8:126076264-126076382	2.08075	-0.164936
chr8:126079663-126079781	Rn5S	Rn5S|5S_rRNA|+|chr8:126079663-126079781	2.0085	0.131942
chr8:126081390-126081508	Rn5S	Rn5S|5S_rRNA|+|chr8:126081390-126081508	2.08763	-0.0940371
chr8:126083101-126083219	Rn5S	Rn5S|5S_rRNA|+|chr8:126083101-126083219	2.2919	0.13593
chr8:126084788-126084906	Rn5S	Rn5S|5S_rRNA|+|chr8:126084788-126084906	2.13859	0.495829
chr8:126086495-126086613	Rn5S	Rn5S|5S_rRNA|+|chr8:126086495-126086613	1.83359	0.199166
chr8:126088186-126088304	Rn5S	Rn5S|5S_rRNA|+|chr8:126088186-126088304	1.55344	-0.652657
chr8:126089866-126089987	Rn5S_like	Rn5S_like|5S_from_RepeatMasker|+|chr8:126089866-126089987	2.53291	-0.204785
chr8:126091537-126091655	Rn5S	Rn5S|5S_rRNA|+|chr8:126091537-126091655	1.86507	0.336662
chr8:126093228-126093346	Rn5S	Rn5S|5S_rRNA|+|chr8:126093228-126093346	2.51148	0.449453
chr8:126094901-126095019	Rn5S	Rn5S|5S_rRNA|+|chr8:126094901-126095019	1.72916	0.104239
chr8:126096610-126096728	Rn5S	Rn5S|5S_rRNA|+|chr8:126096610-126096728	2.39739	0.000280167
chr8:126098297-126098415	Rn5S	Rn5S|5S_rRNA|+|chr8:126098297-126098415	2.03748	0.0509244
chr8:126099976-126100094	Rn5S	Rn5S|5S_rRNA|+|chr8:126099976-126100094	2.15834	-1.26935
chr8:126101655-126101773	Rn5S	Rn5S|5S_rRNA|+|chr8:126101655-126101773	2.13499	0.548731
chr8:126103350-126103468	Rn5S	Rn5S|5S_rRNA|+|chr8:126103350-126103468	2.13871	0.107584
chr8:126105055-126105173	Rn5S	Rn5S|5S_rRNA|+|chr8:126105055-126105173	2.0579	0.031939
chr8:126106747-126106868	Rn5S_like	Rn5S_like|5S_from_RepeatMasker|+|chr8:126106747-126106868	2.61276	0.239724
chr8:126108435-126108553	Rn5S	Rn5S|5S_rRNA|+|chr8:126108435-126108553	1.52711	0.352829
chr8:126110142-126110260	Rn5S	Rn5S|5S_rRNA|+|chr8:126110142-126110260	1.98186	0.119054
chr8:126111859-126111977	Rn5S	Rn5S|5S_rRNA|+|chr8:126111859-126111977	1.83626	-0.0856157
chr8:126113554-126113672	Rn5S	Rn5S|5S_rRNA|+|chr8:126113554-126113672	2.13185	0.0912355
chr8:126115271-126115389	Rn5S	Rn5S|5S_rRNA|+|chr8:126115271-126115389	1.67047	0.217854
chr8:126116968-126117089	Rn5S_like	Rn5S_like|5S_from_RepeatMasker|+|chr8:126116968-126117089	1.98247	-0.145637
chr8:126118654-126118772	Rn5S	Rn5S|5S_rRNA|+|chr8:126118654-126118772	2.01008	0.153367
chr8:126120357-126120475	Rn5S	Rn5S|5S_rRNA|+|chr8:126120357-126120475	2.09738	0.170704
chr8:126122055-126122176	Rn5S_like	Rn5S_like|5S_from_RepeatMasker|+|chr8:126122055-126122176	2.14721	-0.0506607
chr8:126123761-126123879	Rn5S	Rn5S|5S_rRNA|+|chr8:126123761-126123879	2.11003	0.322884
chr8:126125469-126125580	Rn5S_like	Rn5S_like|5S_from_RepeatMasker|+|chr8:126125469-126125580	2.5637	0.325455
chr8:126127147-126127265	Rn5S	Rn5S|5S_rRNA|+|chr8:126127147-126127265	2.2717	0.848691
chr8:126128848-126128966	Rn5S	Rn5S|5S_rRNA|+|chr8:126128848-126128966	2.12061	0.0838852
chr8:126130510-126130631	Rn5S_like	Rn5S_like|5S_from_RepeatMasker|+|chr8:126130510-126130631	1.94764	0.634462
chr8:126132220-126132338	Rn5S	Rn5S|5S_rRNA|+|chr8:126132220-126132338	2.08528	0.305827
chr8:126133917-126134035	Rn5S	Rn5S|5S_rRNA|+|chr8:126133917-126134035	1.93521	-0.226309
chr8:126135615-126135733	Rn5S	Rn5S|5S_rRNA|+|chr8:126135615-126135733	1.81973	-0.198968
chr8:126137314-126137432	Rn5S	Rn5S|5S_rRNA|+|chr8:126137314-126137432	1.95393	-0.519858
chr8:126138996-126139117	Rn5S_like	Rn5S_like|5S_from_RepeatMasker|+|chr8:126138996-126139117	1.99647	0.201127
chr8:126140710-126140828	Rn5S	Rn5S|5S_rRNA|+|chr8:126140710-126140828	2.14895	-0.224067
chr8:126142433-126142554	Rn5S_like	Rn5S_like|5S_from_RepeatMasker|+|chr8:126142433-126142554	1.90464	-0.450277
chr8:126144138-126144259	Rn5S_like	Rn5S_like|5S_from_RepeatMasker|+|chr8:126144138-126144259	2.20654	0.162859
chr8:126145828-126145946	Rn5S	Rn5S|5S_rRNA|+|chr8:126145828-126145946	1.83186	0.33264
chr8:126147537-126147645	Rn5S	Rn5S|5S_rRNA|+|chr8:126147537-126147645	1.03861	-1.24496
chr8:126149708-126149807	B2_Mm2_B2_SINE-	B2_Mm2_B2_SINE-|-|chr8:126149708-126149807	4.8082	0.553857
chr9:14762877-14762949	n-Tk4	n-Tk4|chr9_1514_tRNALys_CTT-|-|chr9:14762877-14762949	0.634816	-0.75378
chr9:46080760-46081111	B2_Mm1a_SINE_B2-	B2_Mm1a_SINE_B2-|-|chr9:46080760-46081111	-0.411311	-3.03468
chr9:62981090-62981196	Rnu6	Rnu6|U6+|+|chr9:62981090-62981196	0.835917	0.799316
chr9:64585853-64585924	n-Tq9	n-Tq9|chr9_342_tRNAGln_CTG+|+|chr9:64585853-64585924	0.634034	-1.03747
chr9:65049244-65049401	B2_Mm1a_SINE_B2+	B2_Mm1a_SINE_B2+|+|chr9:65049244-65049401	2.33522	0.863276
chr9:66003087-66003186	B2_Mm2_B2_SINE-	B2_Mm2_B2_SINE-|-|chr9:66003087-66003186	1.74318	-0.342364
chr9:66919915-66920014	B2_Mm2_B2_SINE-	B2_Mm2_B2_SINE-|-|chr9:66919915-66920014	2.99925	-0.261412
chr9:74956737-74956819	n-Ta4	n-Ta4|chr9_1100_tRNAAla_AGC-|-|chr9:74956737-74956819	0.153337	-0.910641
chr9:78023110-78023440	Rn7sk	Rn7sk|7SK-|-|chr9:78023110-78023440	1.92747	0.794273
chr9:90021347-90021419	n-Tk18	n-Tk18|chr9_1035_tRNALys_CTT-|-|chr9:90021347-90021419	2.05078	1.18112
chr9:104302450-104302521	n-Tc47	n-Tc47|chr9_592_tRNACys_GCA+|+|chr9:104302450-104302521	0.108472	-0.817378
chr9:104306386-104306457	n-Tc53	n-Tc53|chr9_593_tRNACys_GCA+|+|chr9:104306386-104306457	-0.478628	-1.01539
chr9:104310997-104311068	n-Te18	n-Te18|chr9_961_tRNAGlu_TTC-|-|chr9:104310997-104311068	4.17544	0.947722
chr9:107551368-107551823	B2_Mm2_SINE_B2-	B2_Mm2_SINE_B2-|-|chr9:107551368-107551823	1.52752	0.448234
chr9:109833765-109833864	B1_Mm_Alu_SINE-	B1_Mm_Alu_SINE-|-|chr9:109833765-109833864	1.96706	0.838341
chr9:123438543-123438615	n-Tr2	n-Tr2|chr9_783_tRNAArg_ACG-|-|chr9:123438543-123438615	1.19043	-0.403654
chr10:8702849-8702948	B2_Mm2_B2_SINE+	B2_Mm2_B2_SINE+|+|chr10:8702849-8702948	0.850472	-2.26968
chr10:12642369-12642451	n-Tl25	n-Tl25|chr10_1316_tRNALeu_TAA-|-|chr10:12642369-12642451	0.378139	3.06939
chr10:19798427-19798526	B2_Mm1t_B2_SINE+	B2_Mm1t_B2_SINE+|+|chr10:19798427-19798526	2.95539	-3.58961
chr10:23496889-23496960	n-Tw1	n-Tw1|chr10_1282_tRNATrp_CCA-|-|chr10:23496889-23496960	-0.448117	2.11353
chr10:30530946-30531017	n-Te9	n-Te9|chr10_81_tRNAGlu_CTC+|+|chr10:30530946-30531017	1.85029	-0.226737
chr10:61853872-61853944	n-Ta6	n-Ta6|chr10_1120_tRNAAla_AGC-|-|chr10:61853872-61853944	-0.061575	-0.533553
chr10:62255334-62255433	B1_Mus1_Alu_SINE+	B1_Mus1_Alu_SINE+|+|chr10:62255334-62255433	1.42679	0.878702
chr10:62656988-62657080	n-Tm18	n-Tm18|chr10_1101_tRNAMet_CAT_I-|-|chr10:62656988-62657080	-0.71416	-0.225336
chr10:62866100-62866281	B3_SINE_B2+	B3_SINE_B2+|+|chr10:62866100-62866281	1.09693	5.91902
chr10:62892224-62892305	n-Ts26	n-Ts26|chr10_1095_tRNASer_TGA-|-|chr10:62892224-62892305	0.862871	6.82104
chr10:70786302-70786504	B2_Mm1a_SINE_B2-	B2_Mm1a_SINE_B2-|-|chr10:70786302-70786504	2.04982	0.71988
chr10:74967299-74967451	B3_SINE_B2+	B3_SINE_B2+|+|chr10:74967299-74967451	1.40848	-3.10158
chr10:77846390-77846462	n-Ta5	n-Ta5|chr10_979_tRNAAla_AGC-|-|chr10:77846390-77846462	-0.402012	0.529779
chr10:79355503-79355602	B2_Mm1a_B2_SINE-	B2_Mm1a_B2_SINE-|-|chr10:79355503-79355602	3.1006	-0.00863573
chr10:79371940-79372046	Rnu6	Rnu6|U6+|+|chr10:79371940-79372046	1.88835	1.04789
chr10:79448251-79448357	Rnu6	Rnu6|U6+|+|chr10:79448251-79448357	0.02393	0.350653
chr10:79711709-79711781	n-Tf3	n-Tf3|chr10_961_tRNAPhe_GAA-|-|chr10:79711709-79711781	-0.0155177	-1.30034
chr10:79711904-79711977	n-Tn7	n-Tn7|chr10_381_tRNAAsn_GTT+|+|chr10:79711904-79711977	-0.10913	-1.03063
chr10:79786931-79787030	B1F2_Alu_SINE+_and_B2_Mm1a_B2_SINE+	B1F2_Alu_SINE+_and_B2_Mm1a_B2_SINE+|+|chr10:79786931-79787030	0.367333	1.94022
chr10:87292631-87292703	n-Tk21	n-Tk21|chr10_885_tRNALys_TTT-|-|chr10:87292631-87292703	-0.581215	0.124773
chr10:90644157-90644228	n-Tw2	n-Tw2|chr10_857_tRNATrp_CCA-|-|chr10:90644157-90644228	-0.244784	4.52626
chr10:90644842-90644913	n-Td16	n-Td16|chr10_856_tRNAAsp_GTC-|-|chr10:90644842-90644913	0.813933	3.99015
chr10:92915723-92915794	n-Td8	n-Td8|chr10_851_tRNAAsp_GTC-|-|chr10:92915723-92915794	0.755372	0.718265
chr10:119656419-119656518	B2_Mm1a_B2_SINE+	B2_Mm1a_B2_SINE+|+|chr10:119656419-119656518	-0.410424	-0.339991
chr10:126508214-126508433	B3_SINE_B2-	B3_SINE_B2-|-|chr10:126508214-126508433	2.9011	1.46631
chr10:126597026-126597125	B1_Mus1_Alu_SINE-	B1_Mus1_Alu_SINE-|-|chr10:126597026-126597125	1.40015	-0.0631529
chr10:127071228-127071327	B1_Mus2_Alu_SINE-	B1_Mus2_Alu_SINE-|-|chr10:127071228-127071327	1.78695	0.230594
chr10:127895520-127895601	n-Ts13	n-Ts13|chr10_688_tRNASer_CGA-|-|chr10:127895520-127895601	1.26506	2.01133
chr11:7769780-7769851	n-Td10	n-Td10|chr11_69_tRNAAsp_GTC+|+|chr11:7769780-7769851	0.523178	-0.612922
chr11:48632044-48632116	n-Tv15	n-Tv15|chr11_204_tRNAVal_CAC+|+|chr11:48632044-48632116	1.83075	0.832639
chr11:48637230-48637303	n-Tg1	n-Tg1|chr11_205_tRNAGly_ACC+|+|chr11:48637230-48637303	2.81002	1.66798
chr11:48647385-48647457	n-Tk10	n-Tk10|chr11_2023_tRNALys_CTT-|-|chr11:48647385-48647457	0.802269	-0.691204
chr11:48647931-48648002	n-Ta38	n-Ta38|chr11_2022_tRNAAla_TGC-|-|chr11:48647931-48648002	1.29102	-0.455551
chr11:48667121-48667193	n-Tt16	n-Tt16|chr11_206_tRNAThr_TGT+|+|chr11:48667121-48667193	1.2433	-0.364892
chr11:48669782-48669853	n-Tp14	n-Tp14|chr11_207_tRNAPro_TGG+|+|chr11:48669782-48669853	1.07692	2.84229
chr11:48670139-48670211	n-Tv7	n-Tv7|chr11_208_tRNAVal_AAC+|+|chr11:48670139-48670211	1.46885	2.36955
chr11:48670476-48670557	n-Tl6	n-Tl6|chr11_2021_tRNALeu_AAG-|-|chr11:48670476-48670557	2.59089	2.00141
chr11:48676608-48676707	B2_Mm2_B2_SINE+	B2_Mm2_B2_SINE+|+|chr11:48676608-48676707	3.70984	-0.314627
chr11:48686457-48686556	B1_Mur1_Alu_SINE-	B1_Mur1_Alu_SINE-|-|chr11:48686457-48686556	0.727198	1.2456
chr11:48689042-48689141	B2_Mm2_B2_SINE-_and_Lx7_L1_LINE-	B2_Mm2_B2_SINE-_and_Lx7_L1_LINE-|-|chr11:48689042-48689141	0.834744	-0.387916
chr11:49998672-49998771	B2_Mm2_B2_SINE+	B2_Mm2_B2_SINE+|+|chr11:49998672-49998771	-0.405836	-2.39597
chr11:51790041-51790112	n-Ta1	n-Ta1|chr11_238_tRNAAla_AGC+|+|chr11:51790041-51790112	-0.468022	0.738767
chr11:58115679-58115750	n-Te10	n-Te10|chr11_1912_tRNAGlu_CTC-|-|chr11:58115679-58115750	0.77419	1.6204
chr11:58115976-58116082	n-Tl12	n-Tl12|chr11_1911_tRNALeu_CAA_I-|-|chr11:58115976-58116082	0.979602	1.32336
chr11:61221418-61221489	n-Tw5	n-Tw5|chr11_1880_tRNATrp_CCA-|-|chr11:61221418-61221489	1.34084	2.57333
chr11:62559517-62559588	n-Tw8	n-Tw8|chr11_1849_tRNATrp_CCA-|-|chr11:62559517-62559588	2.28683	0.302778
chr11:67104641-67104712	n-Tp12	n-Tp12|chr11_372_tRNAPro_TGG+|+|chr11:67104641-67104712	0.00270869	-0.0320049
chr11:68850505-68850578	n-Ti5	n-Ti5|chr11_393_tRNAIle_AAT+|+|chr11:68850505-68850578	0.474231	2.54199
chr11:68850979-68851060	n-Ts4	n-Ts4|chr11_394_tRNASer_AGA+|+|chr11:68850979-68851060	0.513669	2.45098
chr11:68851355-68851428	n-Tt8	n-Tt8|chr11_395_tRNAThr_AGT+|+|chr11:68851355-68851428	1.09969	2.16045
chr11:68853887-68853958	n-Tp9	n-Tp9|chr11_396_tRNAPro_CGG+|+|chr11:68853887-68853958	1.46922	-1.1115
chr11:68854486-68854557	n-Td9	n-Td9|chr11_397_tRNAAsp_GTC+|+|chr11:68854486-68854557	0.505314	-1.6292
chr11:68854780-68854851	n-Tg25	n-Tg25|chr11_1824_tRNAGly_TCC-|-|chr11:68854780-68854851	0.371262	-0.915503
chr11:68855328-68855399	n-Tw7	n-Tw7|chr11_398_tRNATrp_CCA+|+|chr11:68855328-68855399	1.03783	-0.607369
chr11:68875822-68875895	n-Ti4	n-Ti4|chr11_1823_tRNAIle_AAT-|-|chr11:68875822-68875895	0.138868	-1.49652
chr11:68876246-68876319	n-Tt7	n-Tt7|chr11_1822_tRNAThr_AGT-|-|chr11:68876246-68876319	2.25434	-1.54685
chr11:68876544-68876625	n-Ts17	n-Ts17|chr11_1821_tRNASer_GCT-|-|chr11:68876544-68876625	0.771204	-1.44986
chr11:68876997-68877068	n-Tw6	n-Tw6|chr11_1820_tRNATrp_CCA-|-|chr11:68876997-68877068	1.34224	-0.504531
chr11:68889367-68889466	B2_Mm1t_B2_SINE-_and_B1_Mur3_alu_SINE-	B2_Mm1t_B2_SINE-_and_B1_Mur3_alu_SINE-|-|chr11:68889367-68889466	3.9015	-0.227116
chr11:68923967-68924040	n-Tt5	n-Tt5|chr11_399_tRNAThr_AGT+|+|chr11:68923967-68924040	0.385245	2.18606
chr11:68924421-68924502	n-Ts14	n-Ts14|chr11_400_tRNASer_CGA+|+|chr11:68924421-68924502	1.21553	2.04459
chr11:68932296-68932366	n-Tg13	n-Tg13|chr11_1819_tRNAGly_GCC-|-|chr11:68932296-68932366	0.437415	0.881784
chr11:68936984-68937070	n-Tr25	n-Tr25|chr11_1818_tRNAArg_TCT_I-|-|chr11:68936984-68937070	1.77291	-0.730444
chr11:68937743-68937824	n-Tl29	n-Tl29|chr11_401_tRNALeu_TAG+|+|chr11:68937743-68937824	1.11046	-1.16945
chr11:68938109-68938180	n-Tq6	n-Tq6|chr11_1817_tRNAGln_CTG-|-|chr11:68938109-68938180	2.12506	-0.371452
chr11:68938678-68938750	n-Tk27	n-Tk27|chr11_1816_tRNALys_TTT-|-|chr11:68938678-68938750	1.61744	-0.151092
chr11:69355229-69355328	B2_Mm2_B2_SINE+_and_B2_Mm1a_B2_SINE+	B2_Mm2_B2_SINE+_and_B2_Mm1a_B2_SINE+|+|chr11:69355229-69355328	1.55858	1.94759
chr11:73950817-73950889	n-Tk5	n-Tk5|chr11_1752_tRNALys_CTT-|-|chr11:73950817-73950889	-1.46192	-0.345825
chr11:75160470-75160569	B2_Mm1a_B2_SINE+	B2_Mm1a_B2_SINE+|+|chr11:75160470-75160569	1.8051	1.48274
chr11:75237773-75237872	B1_Mur4_Alu_SINE+	B1_Mur4_Alu_SINE+|+|chr11:75237773-75237872	1.05041	-4.42579
chr11:79518152-79518223	n-Tt12	n-Tt12|chr11_550_tRNAThr_CGT+|+|chr11:79518152-79518223	0.379818	-0.914151
chr11:86075670-86075741	n-Tq12	n-Tq12|chr11_630_tRNAGln_TTG+|+|chr11:86075670-86075741	0.281656	0.570502
chr11:95720486-95720557	n-Tq16	n-Tq16|chr11_1493_tRNAGln_TTG-|-|chr11:95720486-95720557	0.377834	2.04322
chr11:97563763-97563836	n-Tn8	n-Tn8|chr11_1446_tRNAAsn_GTT-|-|chr11:97563763-97563836	0.490092	0.824102
chr11:97631143-97631214	n-Tc18	n-Tc18|chr11_1444_tRNACys_GCA-|-|chr11:97631143-97631214	1.98804	0.313243
chr11:97652293-97652392	B2_Mm1a_B2_SINE+	B2_Mm1a_B2_SINE+|+|chr11:97652293-97652392	1.53635	-0.640478
chr11:97658386-97658457	n-Tc56	n-Tc56|chr11_791_tRNACys_GCA+|+|chr11:97658386-97658457	1.22554	-1.61017
chr11:97660220-97660291	n-Tc51	n-Tc51|chr11_1442_tRNACys_GCA-|-|chr11:97660220-97660291	2.03339	0.497659
chr11:97849560-97849631	n-Tc55	n-Tc55|chr11_1433_tRNACys_GCA-|-|chr11:97849560-97849631	0.57924	-0.607451
chr11:97850237-97850308	n-Tc54	n-Tc54|chr11_1432_tRNACys_GCA-|-|chr11:97850237-97850308	0.899257	-0.197995
chr11:97855307-97855406	B2_Mm2_B2_SINE+	B2_Mm2_B2_SINE+|+|chr11:97855307-97855406	3.60204	-0.281139
chr11:100399472-100399544	n-Ts23	n-Ts23|chr11_832_tRNASer_GGA+|+|chr11:100399472-100399544	-0.280483	-0.129206
chr11:101466556-101466655	B2_Mm1t_B2_SINE-_and_B2_Mm2_B2_SINE-	B2_Mm1t_B2_SINE-_and_B2_Mm2_B2_SINE-|-|chr11:101466556-101466655	2.56447	1.80525
chr11:101859884-101859983	B2_Mm2_B2_SINE+	B2_Mm2_B2_SINE+|+|chr11:101859884-101859983	1.06255	-0.0418932
chr11:106874180-106874252	n-Tr7	n-Tr7|chr11_945_tRNAArg_CCG+|+|chr11:106874180-106874252	0.757642	-1.58032
chr11:115274295-115274367	n-Tr14	n-Tr14|chr11_1022_tRNAArg_CCT+|+|chr11:115274295-115274367	0.710764	-0.0333234
chr11:115274618-115274690	n-Tr12	n-Tr12|chr11_1234_tRNAArg_CCT-|-|chr11:115274618-115274690	0.041689	0.251194
chr11:115275093-115275165	n-Tr18	n-Tr18|chr11_1023_tRNAArg_TCG+|+|chr11:115275093-115275165	1.3205	0.664737
chr11:116277293-116277365	n-Ta3	n-Ta3|chr11_1203_tRNAAla_AGC-|-|chr11:116277293-116277365	1.07491	-0.722023
chr11:121825376-121825448	n-Tm1	n-Tm1|chr11_1132_tRNAMet_CAT-|-|chr11:121825376-121825448	-0.0598678	1.03798
chr12:43516062-43516133	n-Te2	n-Te2|chr12_886_tRNAGlu_CTC-|-|chr12:43516062-43516133	0.0105772	0.880218
chr12:53704775-53704881	Rnu6	Rnu6|U6-|-|chr12:53704775-53704881	0.718862	0.422129
chr12:53705477-53705578	Rnu6	Rnu6|U6-|-|chr12:53705477-53705578	1.2341	1.31204
chr12:70260298-70260551	Rn7sl	Rn7sl|7SLRNA_srpRNA+|+|chr12:70260298-70260551	1.80427	1.26006
chr12:70462167-70462478	Rn7sl	Rn7sl|7SLRNA_srpRNA-|-|chr12:70462167-70462478	1.10392	1.19275
chr12:72070107-72070179	n-Tk17	n-Tk17|chr12_790_tRNALys_CTT-|-|chr12:72070107-72070179	0.30035	0.759202
chr12:82631757-82631856	B2_Mm1t_B2_SINE+_and_MTD_MaLR_LTR-	B2_Mm1t_B2_SINE+_and_MTD_MaLR_LTR-|-|chr12:82631757-82631856	-0.213252	1.79856
chr12:86493988-86494179	B3A_SINE_B2-	B3A_SINE_B2-|-|chr12:86493988-86494179	3.89385	2.92143
chr12:112083548-112083621	n-Ti6	n-Ti6|chr12_470_tRNAIle_AAT+|+|chr12:112083548-112083621	0.350451	0.746694
chr13:4223394-4223466	n-Tk6	n-Tk6|chr13_1041_tRNALys_CTT-|-|chr13:4223394-4223466	0.0636352	-1.52599
chr13:21252654-21252725	n-Te11	n-Te11|chr13_1001_tRNAGlu_CTC-|-|chr13:21252654-21252725	1.71234	-0.783379
chr13:21253274-21253346	n-Tf4	n-Tf4|chr13_60_tRNAPhe_GAA+|+|chr13:21253274-21253346	1.56301	-1.0025
chr13:21259473-21259545	n-Tm14	n-Tm14|chr13_61_tRNAMet_CAT+|+|chr13:21259473-21259545	3.21928	-0.394343
chr13:21259944-21260016	n-Tk28	n-Tk28|chr13_1000_tRNALys_TTT-|-|chr13:21259944-21260016	0.98377	0.323131
chr13:21261556-21261628	n-Tm15	n-Tm15|chr13_999_tRNAMet_CAT-|-|chr13:21261556-21261628	1.42208	-0.253122
chr13:21261905-21261986	n-Tl7	n-Tl7|chr13_62_tRNALeu_AAG+|+|chr13:21261905-21261986	2.75591	-0.150927
chr13:21262075-21262156	n-Tl5	n-Tl5|chr13_63_tRNALeu_AAG+|+|chr13:21262075-21262156	2.56892	-0.00963935
chr13:21264220-21264291	n-Tq7	n-Tq7|chr13_64_tRNAGln_CTG+|+|chr13:21264220-21264291	1.63004	-0.263142
chr13:21264706-21264811	n-Tl9	n-Tl9|chr13_998_tRNALeu_CAA_I-|-|chr13:21264706-21264811	4.08184	-0.419327
chr13:21292073-21292177	n-Tl10	n-Tl10|chr13_65_tRNALeu_CAA_I+|+|chr13:21292073-21292177	1.22949	1.74275
chr13:21307327-21307399	n-Tr9	n-Tr9|chr13_997_tRNAArg_CCG-|-|chr13:21307327-21307399	1.92485	-0.244668
chr13:21314455-21314526	n-Ta16	n-Ta16|chr13_66_tRNAAla_AGC+|+|chr13:21314455-21314526	1.52238	1.98595
chr13:21325914-21325985	n-Ta17	n-Ta17|chr13_67_tRNAAla_AGC+|+|chr13:21325914-21325985	1.37155	0.550066
chr13:21332814-21332885	n-Ta40	n-Ta40|chr13_68_tRNAAla_TGC+|+|chr13:21332814-21332885	5.56949	-0.0476778
chr13:21334439-21334510	n-Ta18	n-Ta18|chr13_69_tRNAAla_AGC+|+|chr13:21334439-21334510	4.81914	0.734037
chr13:21341063-21341136	n-Tt3	n-Tt3|chr13_996_tRNAThr_AGT-|-|chr13:21341063-21341136	5.85586	-0.243943
chr13:21346089-21346160	n-Ta28	n-Ta28|chr13_70_tRNAAla_CGC+|+|chr13:21346089-21346160	5.06804	-1.04721
chr13:21351637-21351708	n-Ta19	n-Ta19|chr13_71_tRNAAla_AGC+|+|chr13:21351637-21351708	4.41842	-0.333036
chr13:21356449-21356522	n-Tt11	n-Tt11|chr13_72_tRNAThr_CGT+|+|chr13:21356449-21356522	1.75803	5.81669
chr13:21360338-21360409	n-Tq13	n-Tq13|chr13_995_tRNAGln_TTG-|-|chr13:21360338-21360409	2.00696	4.57664
chr13:21367825-21367898	n-Tt18	n-Tt18|chr13_73_tRNAThr_TGT+|+|chr13:21367825-21367898	-0.666805	3.91088
chr13:21371565-21371637	n-Tr16	n-Tr16|chr13_74_tRNAArg_TCG+|+|chr13:21371565-21371637	0.939124	3.46807
chr13:21414682-21414755	n-Tt13	n-Tt13|chr13_75_tRNAThr_CGT+|+|chr13:21414682-21414755	3.48597	-0.371237
chr13:21418586-21418658	n-Tm13	n-Tm13|chr13_994_tRNAMet_CAT-|-|chr13:21418586-21418658	2.73544	0.0667291
chr13:21584714-21584795	n-Ts16	n-Ts16|chr13_992_tRNASer_GCT-|-|chr13:21584714-21584795	1.0803	0.12652
chr13:21802449-21802519	n-Tg28	n-Tg28|chr13_77_tRNAGly_GCC+|+|chr13:21802449-21802519	1.84238	0.755264
chr13:21802863-21802934	n-Tm7	n-Tm7|chr13_78_tRNAMetInit_CAT+|+|chr13:21802863-21802934	0.614215	0.465884
chr13:21887668-21887750	n-Tsta1	n-Tsta1|chr13_79_tRNASup_TTA+|+|chr13:21887668-21887750	1.23343	-0.296763
chr13:21939891-21939973	n-Tl24	n-Tl24|chr13_991_tRNALeu_TAA-|-|chr13:21939891-21939973	7.1046	-0.299927
chr13:21947189-21947262	n-Ti11	n-Ti11|chr13_990_tRNAIle_AAT-|-|chr13:21947189-21947262	2.61642	-0.344869
chr13:21947890-21947963	n-Tt4	n-Tt4|chr13_81_tRNAThr_AGT+|+|chr13:21947890-21947963	4.07545	-0.488462
chr13:21973902-21973975	n-Ti10	n-Ti10|chr13_989_tRNAIle_AAT-|-|chr13:21973902-21973975	3.41142	0.00179636
chr13:21974754-21974826	n-Tf1	n-Tf1|chr13_988_tRNAPhe_GAA-|-|chr13:21974754-21974826	3.1746	0.861364
chr13:21988807-21988900	n-Ti14	n-Ti14|chr13_987_tRNAIle_TAT_I-|-|chr13:21988807-21988900	5.06177	-0.422491
chr13:21998980-21999051	n-Tm2	n-Tm2|chr13_82_tRNAMet_CAT+|+|chr13:21998980-21999051	5.16712	0.306832
chr13:21999809-21999881	n-Tk23	n-Tk23|chr13_83_tRNALys_TTT+|+|chr13:21999809-21999881	7.48193	0.0316424
chr13:22003182-22003253	n-Td11	n-Td11|chr13_84_tRNAAsp_GTC+|+|chr13:22003182-22003253	6.81281	0.341144
chr13:22006707-22006812	n-Tl11	n-Tl11|chr13_85_tRNALeu_CAA_I+|+|chr13:22006707-22006812	6.38131	0.672993
chr13:22009031-22009116	n-Tr23	n-Tr23|chr13_985_tRNAArg_TCT_I-|-|chr13:22009031-22009116	8.57782	1.16249
chr13:22011084-22011165	n-Ts5	n-Ts5|chr13_86_tRNASer_AGA+|+|chr13:22011084-22011165	4.47473	0.00619663
chr13:22012069-22012140	n-Tq10	n-Tq10|chr13_87_tRNAGln_CTG+|+|chr13:22012069-22012140	6.05312	-0.44713
chr13:22016804-22016885	n-Ts25	n-Ts25|chr13_984_tRNASer_TGA-|-|chr13:22016804-22016885	7.47163	-0.020584
chr13:22019726-22019807	n-Ts6	n-Ts6|chr13_88_tRNASer_AGA+|+|chr13:22019726-22019807	5.70736	-0.495813
chr13:22023038-22023109	n-Tm10	n-Tm10|chr13_983_tRNAMetInit_CAT-|-|chr13:22023038-22023109	3.67625	-0.543359
chr13:22025830-22025901	n-Tq8	n-Tq8|chr13_982_tRNAGln_CTG-|-|chr13:22025830-22025901	6.52854	0.47457
chr13:22027366-22027437	n-Td13	n-Td13|chr13_981_tRNAAsp_GTC-|-|chr13:22027366-22027437	4.57447	0.193414
chr13:22028963-22029044	n-Ts10	n-Ts10|chr13_980_tRNASer_AGA-|-|chr13:22028963-22029044	6.82477	0.00326312
chr13:22032188-22032259	n-Td12	n-Td12|chr13_979_tRNAAsp_GTC-|-|chr13:22032188-22032259	1.59506	-0.0156893
chr13:22032783-22032864	n-Ts8	n-Ts8|chr13_978_tRNASer_AGA-|-|chr13:22032783-22032864	2.54714	-0.207768
chr13:22063657-22063729	n-Tk22	n-Tk22|chr13_89_tRNALys_TTT+|+|chr13:22063657-22063729	6.38279	-0.643757
chr13:22066901-22066972	n-Tm8	n-Tm8|chr13_90_tRNAMetInit_CAT+|+|chr13:22066901-22066972	1.05125	0.278057
chr13:22086059-22086140	n-Ts22	n-Ts22|chr13_976_tRNASer_GCT-|-|chr13:22086059-22086140	6.50762	-1.12578
chr13:22088450-22088521	n-Tq1	n-Tq1|chr13_975_tRNAGln_CTG-|-|chr13:22088450-22088521	5.64259	0.0756945
chr13:22107660-22107732	n-Tv3	n-Tv3|chr13_974_tRNAVal_AAC-|-|chr13:22107660-22107732	2.5257	-0.735751
chr13:22113013-22113085	n-Tr1	n-Tr1|chr13_973_tRNAArg_ACG-|-|chr13:22113013-22113085	1.32745	2.61392
chr13:22114288-22114369	n-Ts12	n-Ts12|chr13_972_tRNASer_CGA-|-|chr13:22114288-22114369	2.08214	3.90533
chr13:22118417-22118489	n-Tv16	n-Tv16|chr13_91_tRNAVal_CAC+|+|chr13:22118417-22118489	3.11492	-0.0625596
chr13:22121092-22121165	n-Ti7	n-Ti7|chr13_92_tRNAIle_AAT+|+|chr13:22121092-22121165	1.93848	-1.05931
chr13:22121969-22122042	n-Tt1	n-Tt1|chr13_971_tRNAThr_AGT-|-|chr13:22121969-22122042	2.0381	0.252018
chr13:22142555-22142636	n-Ts19	n-Ts19|chr13_970_tRNASer_GCT-|-|chr13:22142555-22142636	2.89871	2.12553
chr13:23362290-23362385	n-Ti15	n-Ti15|chr13_969_tRNAIle_TAT_I-|-|chr13:23362290-23362385	4.78354	-1.23193
chr13:23377270-23377342	n-Tv4	n-Tv4|chr13_93_tRNAVal_AAC+|+|chr13:23377270-23377342	6.59556	0.354263
chr13:23377518-23377590	n-Ta10	n-Ta10|chr13_94_tRNAAla_AGC+|+|chr13:23377518-23377590	6.95245	0.793317
chr13:23390650-23390722	n-Tv6	n-Tv6|chr13_95_tRNAVal_AAC+|+|chr13:23390650-23390722	6.9698	-0.448184
chr13:23390930-23391002	n-Ta11	n-Ta11|chr13_96_tRNAAla_AGC+|+|chr13:23390930-23391002	7.19832	-0.0259237
chr13:23391991-23392063	n-Tv12	n-Tv12|chr13_97_tRNAVal_CAC+|+|chr13:23391991-23392063	6.0666	0.585169
chr13:23399498-23399570	n-Tv19	n-Tv19|chr13_98_tRNAVal_CAC+|+|chr13:23399498-23399570	7.07251	-1.11821
chr13:23400921-23400994	n-Ti9	n-Ti9|chr13_968_tRNAIle_AAT-|-|chr13:23400921-23400994	6.51609	-1.82927
chr13:23409335-23409407	n-Tm12	n-Tm12|chr13_99_tRNAMet_CAT+|+|chr13:23409335-23409407	5.75633	0.138303
chr13:23488929-23489002	n-Ti3	n-Ti3|chr13_100_tRNAIle_AAT+|+|chr13:23488929-23489002	6.52498	-1.12105
chr13:23492664-23492736	n-Ta12	n-Ta12|chr13_966_tRNAAla_AGC-|-|chr13:23492664-23492736	6.22176	0.719386
chr13:23492942-23493014	n-Tv2	n-Tv2|chr13_965_tRNAVal_AAC-|-|chr13:23492942-23493014	5.60558	1.26118
chr13:23503946-23504018	n-Tv10	n-Tv10|chr13_964_tRNAVal_CAC-|-|chr13:23503946-23504018	4.99976	0.420975
chr13:23504810-23504882	n-Ta7	n-Ta7|chr13_963_tRNAAla_AGC-|-|chr13:23504810-23504882	6.72139	1.54522
chr13:23505117-23505189	n-Tv5	n-Tv5|chr13_962_tRNAVal_AAC-|-|chr13:23505117-23505189	6.24641	1.48684
chr13:23517515-23517603	n-Ty3	n-Ty3|chr13_961_tRNATyr_GTA_I-|-|chr13:23517515-23517603	3.32445	0.863738
chr13:23518374-23518461	n-Ty4	n-Ty4|chr13_101_tRNATyr_GTA_I+|+|chr13:23518374-23518461	4.81619	0.822289
chr13:23518964-23519049	n-Ty5	n-Ty5|chr13_960_tRNATyr_GTA_I-|-|chr13:23518964-23519049	6.1986	1.5823
chr13:23520607-23520695	n-Ty6	n-Ty6|chr13_959_tRNATyr_GTA_I-|-|chr13:23520607-23520695	2.02352	0.510876
chr13:23523281-23523353	n-Ta13	n-Ta13|chr13_102_tRNAAla_AGC+|+|chr13:23523281-23523353	1.76539	3.61102
chr13:23524859-23524946	n-Ty7	n-Ty7|chr13_958_tRNATyr_GTA_I-|-|chr13:23524859-23524946	1.90798	1.3742
chr13:23528209-23528281	n-Tk11	n-Tk11|chr13_103_tRNALys_CTT+|+|chr13:23528209-23528281	1.61506	0.309996
chr13:23528863-23528934	n-Tp3	n-Tp3|chr13_957_tRNAPro_AGG-|-|chr13:23528863-23528934	1.79499	-0.271663
chr13:23529978-23530051	n-Ti8	n-Ti8|chr13_956_tRNAIle_AAT-|-|chr13:23529978-23530051	1.06882	0.285144
chr13:23530566-23530637	n-Ta29	n-Ta29|chr13_955_tRNAAla_CGC-|-|chr13:23530566-23530637	2.0048	-0.0320379
chr13:23538011-23538083	n-Tv17	n-Tv17|chr13_954_tRNAVal_CAC-|-|chr13:23538011-23538083	1.91647	2.81731
chr13:23538661-23538733	n-Tr5	n-Tr5|chr13_953_tRNAArg_ACG-|-|chr13:23538661-23538733	4.21407	1.51569
chr13:23542491-23542564	n-Tt6	n-Tt6|chr13_104_tRNAThr_AGT+|+|chr13:23542491-23542564	2.14499	-0.340254
chr13:23545301-23545383	n-Tl22	n-Tl22|chr13_952_tRNALeu_CAG-|-|chr13:23545301-23545383	1.44427	1.04725
chr13:23555404-23555475	n-Te15	n-Te15|chr13_105_tRNAGlu_TTC+|+|chr13:23555404-23555475	4.2092	-1.81302
chr13:23558945-23559034	n-Ty8	n-Ty8|chr13_106_tRNATyr_GTA_I+|+|chr13:23558945-23559034	2.85442	-0.586109
chr13:23589975-23590046	n-Tw3	n-Tw3|chr13_107_tRNATrp_CCA+|+|chr13:23589975-23590046	6.66348	-0.162118
chr13:23591949-23592020	n-Tm5	n-Tm5|chr13_108_tRNAMetInit_CAT+|+|chr13:23591949-23592020	5.78651	-1.17672
chr13:23592391-23592463	n-Tr4	n-Tr4|chr13_951_tRNAArg_ACG-|-|chr13:23592391-23592463	5.3851	-1.38434
chr13:23592826-23592907	n-Ts7	n-Ts7|chr13_950_tRNASer_AGA-|-|chr13:23592826-23592907	6.33302	-1.63879
chr13:23595849-23595921	n-Tr17	n-Tr17|chr13_949_tRNAArg_TCG-|-|chr13:23595849-23595921	4.51395	-1.67962
chr13:23598388-23598459	n-Tw4	n-Tw4|chr13_109_tRNATrp_CCA+|+|chr13:23598388-23598459	2.18869	-0.260868
chr13:23609072-23609142	n-Tg27	n-Tg27|chr13_110_tRNAGly_GCC+|+|chr13:23609072-23609142	1.20588	-1.24013
chr13:23609561-23609632	n-Tm6	n-Tm6|chr13_111_tRNAMetInit_CAT+|+|chr13:23609561-23609632	1.63447	-1.20167
chr13:23610015-23610096	n-Ts24	n-Ts24|chr13_112_tRNASer_TGA+|+|chr13:23610015-23610096	0.66775	-1.4229
chr13:23610919-23610990	n-Tq14	n-Tq14|chr13_113_tRNAGln_TTG+|+|chr13:23610919-23610990	1.27029	-2.27027
chr13:23611482-23611553	n-Tq15	n-Tq15|chr13_114_tRNAGln_TTG+|+|chr13:23611482-23611553	1.87947	-2.0877
chr13:23613739-23613820	n-Ts18	n-Ts18|chr13_115_tRNASer_GCT+|+|chr13:23613739-23613820	4.44912	-0.149626
chr13:23618325-23618397	n-Tr15	n-Tr15|chr13_948_tRNAArg_TCG-|-|chr13:23618325-23618397	2.42275	0.132964
chr13:23622217-23622288	n-Tm9	n-Tm9|chr13_947_tRNAMetInit_CAT-|-|chr13:23622217-23622288	2.15482	0.851493
chr13:25022629-25022811	B2_Mm1t_SINE_B2+	B2_Mm1t_SINE_B2+|+|chr13:25022629-25022811	3.55862	2.73079
chr13:58560282-58560381	B2_Mm1aB2_SINE-	B2_Mm1aB2_SINE-|-|chr13:58560282-58560381	2.03633	-0.113715
chr13:94385175-94385274	B2_Mm2_B2_SINE-	B2_Mm2_B2_SINE-|-|chr13:94385175-94385274	0.288218	-6.41719
chr14:51422741-51422840	B2_Mm2_B2_SINE+	B2_Mm2_B2_SINE+|+|chr14:51422741-51422840	1.0391	-1.36492
chr14:51427123-51427447	Rpph1	Rpph1|RnasePRNA-|-|chr14:51427123-51427447	3.47492	1.73038
chr14:51683558-51683639	n-Tl8	n-Tl8|chr14_188_tRNALeu_AAG+|+|chr14:51683558-51683639	0.672537	0.711706
chr14:51684489-51684560	n-Tp4	n-Tp4|chr14_705_tRNAPro_AGG-|-|chr14:51684489-51684560	0.131705	0.803765
chr14:51684843-51684915	n-Tt17	n-Tt17|chr14_704_tRNAThr_TGT-|-|chr14:51684843-51684915	0.630133	1.33562
chr14:51702505-51702586	n-Tl28	n-Tl28|chr14_703_tRNALeu_TAG-|-|chr14:51702505-51702586	2.11734	2.00075
chr14:51708325-51708397	n-Tt15	n-Tt15|chr14_190_tRNAThr_TGT+|+|chr14:51708325-51708397	1.11673	1.59525
chr14:51709164-51709253	n-Ty10	n-Ty10|chr14_191_tRNATyr_GTA_I+|+|chr14:51709164-51709253	0.338186	0.5898
chr14:51710322-51710393	n-Tp15	n-Tp15|chr14_192_tRNAPro_TGG+|+|chr14:51710322-51710393	1.04222	0.890304
chr14:55136533-55136605	n-Tr6	n-Tr6|chr14_209_tRNAArg_ACG+|+|chr14:55136533-55136605	1.71734	2.19605
chr14:55512400-55512584	B1_Mur3_SINE_Alu+	B1_Mur3_SINE_Alu+|+|chr14:55512400-55512584	3.77341	-0.100827
chr14:59436990-59437063	n-Tt2	n-Tt2|chr14_628_tRNAThr_AGT-|-|chr14:59436990-59437063	-0.353684	0.687183
chr14:71113711-71113810	B1_Mus1_Alu_SINE+	B1_Mus1_Alu_SINE+|+|chr14:71113711-71113810	1.53266	0.563679
chr14:73693701-73693800	B2_Mm1t_B2_SINE+	B2_Mm1t_B2_SINE+|+|chr14:73693701-73693800	2.78592	1.90995
chr14:74022510-74022609	B1_Mus2_Alu_SINE-	B1_Mus2_Alu_SINE-|-|chr14:74022510-74022609	1.30618	0.585466
chr14:76552581-76552652	n-Te16	n-Te16|chr14_347_tRNAGlu_TTC+|+|chr14:76552581-76552652	1.93855	1.19386
chr14:79881475-79881546	n-Te14	n-Te14|chr14_359_tRNAGlu_TTC+|+|chr14:79881475-79881546	1.5951	0.475954
chr14:118488747-118488819	n-Tf5	n-Tf5|chr14_457_tRNAPhe_GAA-|-|chr14:118488747-118488819	1.6731	1.26565
chr15:16205705-16205778	n-Tn2	n-Tn2|chr15_1013_tRNAAsn_GTT-|-|chr15:16205705-16205778	-0.465609	0.103596
chr15:31156406-31156651	B2_Mm2_SINE_B2+	B2_Mm2_SINE_B2+|+|chr15:31156406-31156651	1.32524	1.6924
chr15:41621390-41621489	B1_Mus1_Alu_SINE+	B1_Mus1_Alu_SINE+|+|chr15:41621390-41621489	-0.625116	-0.134398
chr15:57807538-57807610	n-Tm16	n-Tm16|chr15_913_tRNAMet_CAT-|-|chr15:57807538-57807610	1.41852	2.70679
chr15:69227053-69227124	n-Tm3	n-Tm3|chr15_876_tRNAMet_CAT-|-|chr15:69227053-69227124	-0.114433	1.77023
chr15:81295628-81295727	B1_Mus1_Alu_SINE+	B1_Mus1_Alu_SINE+|+|chr15:81295628-81295727	1.61599	2.4063
chr15:88471962-88472034	n-Tm4	n-Tm4|chr15_355_tRNAMet_CAT+|+|chr15:88471962-88472034	-1.04237	-0.467483
chr15:99697526-99697625	B3A_B2_SINE+	B3A_B2_SINE+|+|chr15:99697526-99697625	-0.46889	2.67609
chr15:100213624-100213723	ID_B1_B4_SINE-_and_B1_Mur3_Alu_SINE+	ID_B1_B4_SINE-_and_B1_Mur3_Alu_SINE+|+|chr15:100213624-100213723	2.01374	0.515853
chr16:3012009-3012080	n-Tl2	n-Tl2|chr16_829_tRNALeu_AAG-|-|chr16:3012009-3012080	-0.26487	-0.122944
chr16:3449838-3449909	n-Tl1	n-Tl1|chr16_4_tRNALeu_AAG+|+|chr16:3449838-3449909	0.238851	-1.19461
chr16:13437416-13437487	n-Tt14	n-Tt14|chr16_50_tRNAThr_CGT+|+|chr16:13437416-13437487	1.10105	0.16281
chr16:14131871-14132075	B2_Mm1t_SINE_B2-	B2_Mm1t_SINE_B2-|-|chr16:14131871-14132075	0.916158	0.016431
chr16:16854357-16854429	n-Tk3	n-Tk3|chr16_76_tRNALys_CTT+|+|chr16:16854357-16854429	-1.77891	-1.61355
chr16:18058411-18058510	B1_Mm_Alu_SINE-	B1_Mm_Alu_SINE-|-|chr16:18058411-18058510	0.739682	-0.0459473
chr16:30394020-30394119	B2_Mm2_B2_SINE-	B2_Mm2_B2_SINE-|-|chr16:30394020-30394119	1.85178	-0.389316
chr16:31205978-31206077	B2_Mm1t_B2_SINE+	B2_Mm1t_B2_SINE+|+|chr16:31205978-31206077	0.275781	1.2472
chr16:31399621-31399720	B2_Mm2_B2_SINE+	B2_Mm2_B2_SINE+|+|chr16:31399621-31399720	3.44117	0.36542
chr16:38275006-38275105	B2_Mm2_B2_SINE+	B2_Mm2_B2_SINE+|+|chr16:38275006-38275105	0.264097	0.0607962
chr16:47250659-47250731	n-Tk2	n-Tk2|chr16_267_tRNALys_CTT+|+|chr16:47250659-47250731	-0.300264	-0.544034
chr16:75434424-75434497	n-Ti1	n-Ti1|chr16_315_tRNAIle_AAT+|+|chr16:75434424-75434497	0.326245	-0.0880712
chr16:84746464-84746699	B1_Mus1_SINE_Alu+	B1_Mus1_SINE_Alu+|+|chr16:84746464-84746699	1.25642	2.69585
chr16:91770236-91770335	B2_Mm1t_B2_SINE-	B2_Mm1t_B2_SINE-|-|chr16:91770236-91770335	0.76511	0.710008
chr17:23670929-23671001	n-Tk13	n-Tk13|chr17_82_tRNALys_CTT+|+|chr17:23670929-23671001	3.25537	-1.36497
chr17:23672299-23672371	n-Tk12	n-Tk12|chr17_1000_tRNALys_CTT-|-|chr17:23672299-23672371	3.29782	-1.46109
chr17:23675733-23675804	n-Tp11	n-Tp11|chr17_998_tRNAPro_TGG-|-|chr17:23675733-23675804	2.14717	-0.114341
chr17:23677882-23677953	n-Tp10	n-Tp10|chr17_83_tRNAPro_CGG+|+|chr17:23677882-23677953	4.33154	-0.138748
chr17:23683443-23683514	n-Tp16	n-Tp16|chr17_996_tRNAPro_TGG-|-|chr17:23683443-23683514	0.798358	1.7679
chr17:23684327-23684399	n-Tk14	n-Tk14|chr17_84_tRNALys_CTT+|+|chr17:23684327-23684399	1.07577	1.53732
chr17:23685735-23685807	n-Tr11	n-Tr11|chr17_995_tRNAArg_CCT-|-|chr17:23685735-23685807	1.26458	1.69461
chr17:23687230-23687302	n-Tr8	n-Tr8|chr17_994_tRNAArg_CCG-|-|chr17:23687230-23687302	1.64881	0.296977
chr17:24832079-24832178	B1_Mus1_Alu_SINE-	B1_Mus1_Alu_SINE-|-|chr17:24832079-24832178	0.0579507	0.624047
chr17:24863030-24863129	B2_Mm2_B2_SINE-_and_B1_Mur4_Alu_SINE+	B2_Mm2_B2_SINE-_and_B1_Mur4_Alu_SINE+|+|chr17:24863030-24863129	1.18491	-0.585796
chr17:26012033-26012103	n-Tg7	n-Tg7|chr17_113_tRNAGly_CCC+|+|chr17:26012033-26012103	-0.00670496	-1.27931
chr17:30794465-30794672	B3_SINE_B2-	B3_SINE_B2-|-|chr17:30794465-30794672	3.78134	-3.53821
chr17:56231424-56231495	n-Te4	n-Te4|chr17_720_tRNAGlu_CTC-|-|chr17:56231424-56231495	0.531972	-1.14915
chr17:56545262-56545361	B4_B4_SINE+	B4_B4_SINE+|+|chr17:56545262-56545361	0.720807	0.109166
chr17:59208131-59208203	n-Tv11	n-Tv11|chr17_392_tRNAVal_CAC+|+|chr17:59208131-59208203	1.24666	-1.02276
chr17:71146704-71146803	B2_Mm2_B2_SINE-	B2_Mm2_B2_SINE-|-|chr17:71146704-71146803	3.32437	-0.661556
chr17:71948611-71948682	n-Tc52	n-Tc52|chr17_458_tRNACys_GCA+|+|chr17:71948611-71948682	3.37377	0.448679
chr17:84261284-84261376	n-Ti17	n-Ti17|chr17_516_tRNAIle_TAT_I+|+|chr17:84261284-84261376	1.78771	-0.619169
chr18:20251213-20251312	B3A_B2_SINE+	B3A_B2_SINE+|+|chr18:20251213-20251312	0.737088	-0.143544
chr18:36961520-36961662	Vaultrc5	Vaultrc5|Vault+|+|chr18:36961520-36961662	1.57675	-1.89796
chr18:46446083-46446154	n-Tt10	n-Tt10|chr18_633_tRNAThr_CGT-|-|chr18:46446083-46446154	0.238813	-1.09486
chr18:60961733-60961832	RLTR30_ERV1_LTR+_and_B2_Mm1a_B2_SINE+	RLTR30_ERV1_LTR+_and_B2_Mm1a_B2_SINE+|+|chr18:60961733-60961832	2.69829	-1.57127
chr19:3066556-3066627	n-Tl3	n-Tl3|chr19_2_tRNALeu_AAG+|+|chr19:3066556-3066627	0	0.4411
chr19:3576263-3576335	n-Ta9	n-Ta9|chr19_8_tRNAAla_AGC+|+|chr19:3576263-3576335	2.86156	-0.488957
chr19:3831713-3831812	B2_Mm1a_B2_SINE-	B2_Mm1a_B2_SINE-|-|chr19:3831713-3831812	-0.70694	-3.48066
chr19:4820900-4821061	B2_Mm1a_SINE_B2+	B2_Mm1a_SINE_B2+|+|chr19:4820900-4821061	0.904064	1.2538
chr19:5038304-5038385	n-Ts20	n-Ts20|chr19_711_tRNASer_GCT-|-|chr19:5038304-5038385	3.27655	3.19377
chr19:5786771-5786870	B2_Mm2_B2_SINE-	B2_Mm2_B2_SINE-|-|chr19:5786771-5786870	0.563064	-1.26596
chr19:7570905-7571004	B2_Mm1a_B2_SINE-	B2_Mm1a_B2_SINE-|-|chr19:7570905-7571004	0.123341	-0.82814
chr19:12076726-12076798	n-Tf6	n-Tf6|chr19_106_tRNAPhe_GAA+|+|chr19:12076726-12076798	3.16365	0.0138271
chr19:12080529-12080601	n-Tk29	n-Tk29|chr19_107_tRNALys_TTT+|+|chr19:12080529-12080601	1.49296	2.27884
chr19:12083035-12083107	n-Tf2	n-Tf2|chr19_108_tRNAPhe_GAA+|+|chr19:12083035-12083107	2.4681	-0.0520781
chr19:12084186-12084258	n-Tk30	n-Tk30|chr19_639_tRNALys_TTT-|-|chr19:12084186-12084258	2.01755	-2.64631
chr19:12085576-12085658	n-Tl26	n-Tl26|chr19_638_tRNALeu_TAA-|-|chr19:12085576-12085658	1.91903	-1.96229
chr19:12086078-12086163	n-Tr21	n-Tr21|chr19_637_tRNAArg_TCT_I-|-|chr19:12086078-12086163	1.6229	-1.61716
chr19:12086421-12086493	n-Tv21	n-Tv21|chr19_109_tRNAVal_TAC+|+|chr19:12086421-12086493	1.13611	-0.682404
chr19:12086756-12086828	n-Tv22	n-Tv22|chr19_110_tRNAVal_TAC+|+|chr19:12086756-12086828	3.16844	-0.177609
chr19:23195036-23195211	B1_Mus1_SINE_Alu+	B1_Mus1_SINE_Alu+|+|chr19:23195036-23195211	0.499362	-3.36161
chr19:30019652-30019751	B2_Mm1a_B2_SINE+	B2_Mm1a_B2_SINE+|+|chr19:30019652-30019751	2.38553	0.688205
chr19:32703343-32703442	B2_Mm2_B2_SINE+	B2_Mm2_B2_SINE+|+|chr19:32703343-32703442	2.30058	0.247684
chr19:38227174-38227273	B2_Mm2_B2_SINE+	B2_Mm2_B2_SINE+|+|chr19:38227174-38227273	-1.70981	-1.13135
chr19:57478665-57478829	B2_Mm1a_SINE_B2-	B2_Mm1a_SINE_B2-|-|chr19:57478665-57478829	1.87002	1.38358
chrX:13436292-13436363	n-Tq11	n-Tq11|chrX_936_tRNAGln_TTG-|-|chrX:13436292-13436363	-0.0113116	-0.342067
chrX:14279742-14279813	n-Tp13	n-Tp13|chrX_931_tRNAPro_TGG-|-|chrX:14279742-14279813	0.285319	0.441839
chrX:53840716-53840788	n-Ta2	n-Ta2|chrX_159_tRNAAla_AGC+|+|chrX:53840716-53840788	-0.580394	0.533322
chrX:100824407-100824506	B2_Mm2_B_SINE2+_and_PB1D10_Alu_SINE+	B2_Mm2_B_SINE2+_and_PB1D10_Alu_SINE+|+|chrX:100824407-100824506	-0.128224	0.224397
chrX:108490826-108490898	n-Tr13	n-Tr13|chrX_321_tRNAArg_CCT+|+|chrX:108490826-108490898	0.575997	0.780775
chrX:132730271-132730343	n-Tk19	n-Tk19|chrX_643_tRNALys_CTT-|-|chrX:132730271-132730343	0.244774	0.0683936
chrX:132892141-132892212	n-Ta31	n-Ta31|chrX_363_tRNAAla_TGC+|+|chrX:132892141-132892212	0.0423567	-0.0327301
chrX:132902260-132902331	n-Ta23	n-Ta23|chrX_364_tRNAAla_CGC+|+|chrX:132902260-132902331	-0.0558429	-0.466939
chrX:132913905-132913976	n-Ta26	n-Ta26|chrX_640_tRNAAla_CGC-|-|chrX:132913905-132913976	-0.0907793	-0.385707
chrX:132915286-132915357	n-Ta35	n-Ta35|chrX_366_tRNAAla_TGC+|+|chrX:132915286-132915357	-0.34182	0.611835
chrX:132930061-132930132	n-Ta25	n-Ta25|chrX_639_tRNAAla_CGC-|-|chrX:132930061-132930132	-0.0864015	-1.09344
chrX:132931443-132931514	n-Ta36	n-Ta36|chrX_368_tRNAAla_TGC+|+|chrX:132931443-132931514	0.174339	1.43169
chrX:132936407-132936478	n-Ta24	n-Ta24|chrX_369_tRNAAla_CGC+|+|chrX:132936407-132936478	-0.578754	-0.391607
chrX:132964904-132964975	n-Ta33	n-Ta33|chrX_637_tRNAAla_TGC-|-|chrX:132964904-132964975	0.498514	-1.24435
chrX:133088264-133088335	n-Ta32	n-Ta32|chrX_371_tRNAAla_TGC+|+|chrX:133088264-133088335	-0.662704	-1.16174
chrX:133102404-133102475	n-Ta21	n-Ta21|chrX_636_tRNAAla_CGC-|-|chrX:133102404-133102475	-0.212623	-0.631413
chrX:133103785-133103856	n-Ta37	n-Ta37|chrX_372_tRNAAla_TGC+|+|chrX:133103785-133103856	-0.245594	0.141731
chrX:133104302-133104374	n-Ta20	n-Ta20|chrX_373_tRNAAla_CGC+|+|chrX:133104302-133104374	-0.0521614	0.299169
chrX:133124904-133124975	n-Ta30	n-Ta30|chrX_375_tRNAAla_TGC+|+|chrX:133124904-133124975	0.596084	-0.0124921
chrX:157204042-157204114	n-Tv23	n-Tv23|chrX_459_tRNAVal_TAC+|+|chrX:157204042-157204114	1.84654	0.108161
chrX:157573066-157573148	n-Tl23	n-Tl23|chrX_462_tRNALeu_TAA+|+|chrX:157573066-157573148	0.701179	0.24747
chrX:163347665-163347746	n-Ts3	n-Ts3|chrX_493_tRNASer_AGA-|-|chrX:163347665-163347746	0.115529	-3.04779

## Sheet: RPC4 Tstat vs RPB2 (TSS) FC
Position	MGI.annotation	Pol III locus name	RPC4 Tstatistics	RPB2 score TSS- TP0 Rep1	RPB2 score TSS- TP0 Rep2	RPB2 score TSS- TP36 Rep1	RPB2 score TSS- TP36 Rep2	RPB2(TSS) fold change
chr2:118872486-118872567	n-Ts21	n-Ts21|chr2_1509_tRNASer_GCT-|-|chr2:118872486-118872567	3.27655	1.20533	0.297909	2.36346	1.97625	1.41824
chr2:122059558-122059657	B1_Mus2_Alu_SINE-	B1_Mus2_Alu_SINE-|-|chr2:122059558-122059657	1.14487	4.93146	4.35609	5.78285	4.14089	0.318097
chr2:27395325-27395450	Rnu6atac	Rnu6atac|U6atac-|-|chr2:27395325-27395450	1.88835	4.03579	2.71734	4.52482	3.58857	0.680131
chr2:91078023-91078122	B2_Mm1a_B2_SINE+	B2_Mm1a_B2_SINE+|+|chr2:91078023-91078122	1.7371	2.82542	2.24273	4.05042	3.0913	1.03679
chr3:121995866-121995950	n-Tr22	n-Tr22|chr3_628_tRNAArg_TCT_I-|-|chr3:121995866-121995950	0.315496	3.23564	2.08161	2.92772	1.83036	-0.279582
chr3:146184477-146184576	B1_Mus2_alu_SINE+	B1_Mus2_alu_SINE+|+|chr3:146184477-146184576	0.99222	4.47881	3.18526	4.3875	3.44765	0.0855385
chr3:30500192-30500264	n-Tv8	n-Tv8|chr3_48_tRNAVal_AAC+|+|chr3:30500192-30500264	1.2433	3.54776	2.95091	3.08343	2.3462	-0.534521
chr3:90279782-90279853	n-Tm11	n-Tm11|chr3_792_tRNAMetInit_CAT-|-|chr3:90279782-90279853	2.13097	3.08151	2.07381	3.02852	2.32615	0.0996768
chr3:96962008-96962079	n-Te12	n-Te12|chr3_303_tRNAGlu_CTC+|+|chr3:96962008-96962079	0.755372	3.81152	2.77347	4.30615	3.22596	0.473555
chr4:10801211-10801292	n-Ts9	n-Ts9|chr4_16_tRNASer_AGA+|+|chr4:10801211-10801292	0.862871	2.25233	1.84224	3.26271	2.08838	0.628259
chr4:135478326-135478425	B2_Mm2_B2_SINE+	B2_Mm2_B2_SINE+|+|chr4:135478326-135478425	-0.0657907	4.00732	3.27308	4.22853	3.06109	0.00461341
chr4:43505660-43505930	Rmrp	Rmrp|RNase_MRP-|-|chr4:43505660-43505930	1.67875	4.2304	3.51552	4.25561	3.66864	0.0891716
chr5:137775343-137775442	B1_Mus1_Alu_SINE+	B1_Mus1_Alu_SINE+|+|chr5:137775343-137775442	1.50689	2.08933	1.54265	2.64361	1.82462	0.418123
chr5:31190456-31190544	n-Ty9	n-Ty9|chr5_109_tRNATyr_GTA_I+|+|chr5:31190456-31190544	1.32856	1.7834	1.68641	2.81979	1.48316	0.416573
chr5:31190888-31190960	n-Ta15	n-Ta15|chr5_110_tRNAAla_AGC+|+|chr5:31190888-31190960	1.00061	1.7834	1.68641	2.81979	1.48316	0.416573
chr5:33205445-33205544	B1_Mus2_Alu_SINE-	B1_Mus2_Alu_SINE-|-|chr5:33205445-33205544	0.660081	3.03494	2.19636	3.93011	3.34338	1.02109
chr6:35127220-35127319	B1_Mm_Alu_SINE-	B1_Mm_Alu_SINE-|-|chr6:35127220-35127319	1.2475	1.41476	0.528849	3.02746	2.02886	1.55636
chr6:38483931-38484003	n-Tr10	n-Tr10|chr6_107_tRNAArg_CCT+|+|chr6:38483931-38484003	0.634034	3.15065	2.90819	3.99494	3.35726	0.64668
chr6:86353887-86353957	n-Tg8	n-Tg8|chr6_317_tRNAGly_CCC+|+|chr6:86353887-86353957	-0.00670496	2.55405	1.51268	3.97153	3.03358	1.46919
chr7:127986097-127986293	B1_Mus1_SINE_Alu-	B1_Mus1_SINE_Alu-|-|chr7:127986097-127986293	2.8667	1.77821	1.73207	3.03371	1.88784	0.705635
chr7:128061031-128061112	n-Tl4	n-Tl4|chr7_559_tRNALeu_AAG+|+|chr7:128061031-128061112	0.378139	2.81497	1.79994	3.77787	2.74167	0.952313
chr7:128062206-128062333	MIR_SINE_MIR-	MIR_SINE_MIR-|-|chr7:128062206-128062333	2.9011	2.81497	1.79994	3.77787	2.74167	0.952313
chr7:29158018-29158112	n-Ti16	n-Ti16|chr7_156_tRNAIle_TAT_I+|+|chr7:29158018-29158112	1.03062	4.12906	2.7979	4.49455	2.89142	0.229505
chr7:86611305-86611377	n-Tr19	n-Tr19|chr7_387_tRNAArg_TCG+|+|chr7:86611305-86611377	0.794953	4.6201	3.20488	4.63277	3.13257	-0.0298176
chr8:113522107-113522266	B2_Mm1t_SINE_B2+	B2_Mm1t_SINE_B2+|+|chr8:113522107-113522266	1.7371	3.64456	3.09079	3.9883	2.56539	-0.0908271
chr8:124103129-124103201	n-Tm17	n-Tm17|chr8_783_tRNAMet_CAT-|-|chr8:124103129-124103201	1.0035	5.22083	3.37588	3.75397	3.54131	-0.650715
chr9:107551368-107551823	B2_Mm2_SINE_B2-	B2_Mm2_SINE_B2-|-|chr9:107551368-107551823	1.36001	7.33244	5.7343	6.69307	5.12822	-0.622728
chr9:109833765-109833864	B1_Mm_Alu_SINE-	B1_Mm_Alu_SINE-|-|chr9:109833765-109833864	1.96706	4.21055	3.18757	4.10196	3.01072	-0.142716
chr9:64585853-64585924	n-Tq9	n-Tq9|chr9_342_tRNAGln_CTG+|+|chr9:64585853-64585924	0.377834	3.96891	2.99631	3.42805	2.72711	-0.405029
chr9:78023110-78023440	Rn7sk	Rn7sk|7SK-|-|chr9:78023110-78023440	2.25028	4.80833	4.22351	5.1629	4.27456	0.202815
chr10:12642369-12642451	n-Tl25	n-Tl25|chr10_1316_tRNALeu_TAA-|-|chr10:12642369-12642451	1.76753	1.34181	1.09814	3.28284	2.36076	1.60183
chr10:126508214-126508433	B3_SINE_B2-	B3_SINE_B2-|-|chr10:126508214-126508433	1.52752	4.45651	3.08844	4.92532	4.06903	0.724694
chr10:62255334-62255433	B1_Mus1_Alu_SINE+	B1_Mus1_Alu_SINE+|+|chr10:62255334-62255433	1.42679	4.04727	3.48214	4.5145	3.38646	0.185781
chr10:62892224-62892305	n-Ts26	n-Ts26|chr10_1095_tRNASer_TGA-|-|chr10:62892224-62892305	1.34055	0.314144	-0.00828079	3.12058	1.93689	2.3758
chr10:79371940-79372046	Rnu6	Rnu6|U6+|+|chr10:79371940-79372046	1.80427	2.21591	1.81529	2.52041	1.24477	-0.133012
chr10:79711709-79711781	n-Tf3	n-Tf3|chr10_961_tRNAPhe_GAA-|-|chr10:79711709-79711781	1.5951	4.30564	3.48581	3.99503	3.28261	-0.256906
chr10:79711904-79711977	n-Tn7	n-Tn7|chr10_381_tRNAAsn_GTT+|+|chr10:79711904-79711977	2.15482	4.30564	3.48581	3.99503	3.28261	-0.256906
chr10:92915723-92915794	n-Td8	n-Td8|chr10_851_tRNAAsp_GTC-|-|chr10:92915723-92915794	3.37377	4.25479	3.5027	4.32763	3.82453	0.197335
chr11:48667121-48667193	n-Tt16	n-Tt16|chr11_206_tRNAThr_TGT+|+|chr11:48667121-48667193	2.28254	2.36937	1.9895	2.10174	1.08388	-0.586625
chr11:95720486-95720557	n-Tq16	n-Tq16|chr11_1493_tRNAGln_TTG-|-|chr11:95720486-95720557	0.490092	2.71452	2.21095	3.69483	2.29153	0.530445
chr11:97563763-97563836	n-Tn8	n-Tn8|chr11_1446_tRNAAsn_GTT-|-|chr11:97563763-97563836	-0.10913	4.12513	2.87442	4.10079	3.02468	0.0629571
chr11:97660220-97660291	n-Tc51	n-Tc51|chr11_1442_tRNACys_GCA-|-|chr11:97660220-97660291	2.86156	5.05609	3.4364	5.20617	3.39469	0.0541881
chr12:70260298-70260551	Rn7sl	Rn7sl|7SLRNA_srpRNA+|+|chr12:70260298-70260551	1.92747	4.60386	3.65174	5.28985	4.05405	0.544148
chr13:23622217-23622288	n-Tm9	n-Tm9|chr13_947_tRNAMetInit_CAT-|-|chr13:23622217-23622288	0.641016	6.2153	5.46958	6.8893	5.6973	0.450863
chr14:51427123-51427447	Rpph1	Rpph1|RnasePRNA-|-|chr14:51427123-51427447	1.61377	2.49576	2.00979	3.88979	2.92833	1.15629
chr14:55136533-55136605	n-Tr6	n-Tr6|chr14_209_tRNAArg_ACG+|+|chr14:55136533-55136605	1.05202	3.09678	2.75023	4.31968	3.54724	1.00995
chr14:79881475-79881546	n-Te14	n-Te14|chr14_359_tRNAGlu_TTC+|+|chr14:79881475-79881546	1.24751	5.30352	4.02977	5.58988	4.35443	0.305507
chr15:41621390-41621489	B1_Mus1_Alu_SINE+	B1_Mus1_Alu_SINE+|+|chr15:41621390-41621489	-0.625116	5.11863	3.42515	4.74475	3.8681	0.0345359
chr17:26012033-26012103	n-Tg7	n-Tg7|chr17_113_tRNAGly_CCC+|+|chr17:26012033-26012103	-0.0155177	5.07666	3.55133	4.15058	3.32009	-0.578663
chr17:71948611-71948682	n-Tc52	n-Tc52|chr17_458_tRNACys_GCA+|+|chr17:71948611-71948682	2.03339	3.6656	3.20924	4.04958	2.83279	0.00376344
chr19:3576263-3576335	n-Ta9	n-Ta9|chr19_8_tRNAAla_AGC+|+|chr19:3576263-3576335	0.405693	4.52006	3.07343	4.40545	2.75668	-0.215682
chr19:5038304-5038385	n-Ts20	n-Ts20|chr19_711_tRNASer_GCT-|-|chr19:5038304-5038385	1.71734	2.6891	1.67367	3.85946	2.2461	0.871397
