# Supplementary material for: Differential regulation of RNA polymerase III genes during liver regeneration
Source: Nucleic Acids Res. 2018 Dec 29;47(4):1786–96. doi: 10.1093/nar/gky1282 (PMC6393285; doi:10.1093/nar/gky1282)
Supplement: Supplementary Data [file gky1282_supplemental_files.zip › Supplementary_Table_S6.xlsx]

## Sheet: Legend to Table S6
Table S6. RPC4 occupancy score T-statistics (between TP0 and TP36) for tRNA genes and SINEs with and without surrounding H3K4me3 and RPB2 peaks. This table is related to Figure 4A and Figure 4B.

## Sheet: tRNA genes
Position	MGI.annotation	Pol III locus name	GeneType	RPC4 Tstatistics	RPC4 above cutoff in any sample?	H3K4me3 above cutoff in any sample?	RPB2 above cutoff in any sample?
chr3:96125997-96126070	n-Tn4	n-Tn4|chr3_283_tRNAAsn_GTT+|+|chr3:96125997-96126070	tRNA	3.12205	1	0	0
chr3:96136663-96136735	n-Tv18	n-Tv18|chr3_284_tRNAVal_CAC+|+|chr3:96136663-96136735	tRNA	6.94712	1	0	0
chr3:96145079-96145150	n-Tq5	n-Tq5|chr3_756_tRNAGln_CTG-|-|chr3:96145079-96145150	tRNA	6.86949	1	0	0
chr3:96150598-96150669	n-Te19	n-Te19|chr3_286_tRNAGlu_TTC+|+|chr3:96150598-96150669	tRNA	5.77603	1	0	0
chr3:96155090-96155160	n-Tg5	n-Tg5|chr3_755_tRNAGly_CCC-|-|chr3:96155090-96155160	tRNA	5.41895	1	0	0
chr3:96202982-96203053	n-Tq4	n-Tq4|chr3_753_tRNAGln_CTG-|-|chr3:96202982-96203053	tRNA	5.50481	1	0	0
chr3:96227956-96228026	n-Tg6	n-Tg6|chr3_752_tRNAGly_CCC-|-|chr3:96227956-96228026	tRNA	4.60208	1	0	0
chr3:96232158-96232230	n-Tk15	n-Tk15|chr3_292_tRNALys_CTT+|+|chr3:96232158-96232230	tRNA	3.47163	1	0	0
chr3:96239895-96239966	n-Th2	n-Th2|chr3_293_tRNAHis_GTG+|+|chr3:96239895-96239966	tRNA	2.48145	1	0	0
chr3:96283314-96283385	n-Tq3	n-Tq3|chr3_297_tRNAGln_CTG+|+|chr3:96283314-96283385	tRNA	4.65523	1	0	0
chr6:47928996-47929067	n-Tc57	n-Tc57|chr6_157_tRNACys_GCA+|+|chr6:47928996-47929067	tRNA	1.91878	1	0	0
chr7:29579007-29579079	n-Tk24	n-Tk24|chr7_1276_tRNALys_TTT-|-|chr7:29579007-29579079	tRNA	2.9566	1	0	0
chr11:62559517-62559588	n-Tw8	n-Tw8|chr11_1849_tRNATrp_CCA-|-|chr11:62559517-62559588	tRNA	2.28683	1	0	0
chr11:97631143-97631214	n-Tc18	n-Tc18|chr11_1444_tRNACys_GCA-|-|chr11:97631143-97631214	tRNA	1.98804	1	0	0
chr11:97658386-97658457	n-Tc56	n-Tc56|chr11_791_tRNACys_GCA+|+|chr11:97658386-97658457	tRNA	1.22554	1	0	0
chr13:21332814-21332885	n-Ta40	n-Ta40|chr13_68_tRNAAla_TGC+|+|chr13:21332814-21332885	tRNA	5.56949	1	0	0
chr13:21341063-21341136	n-Tt3	n-Tt3|chr13_996_tRNAThr_AGT-|-|chr13:21341063-21341136	tRNA	5.85586	1	0	0
chr13:21887668-21887750	n-Tsta1	n-Tsta1|chr13_79_tRNASup_TTA+|+|chr13:21887668-21887750	tRNA	1.23343	1	0	0
chr13:21939891-21939973	n-Tl24	n-Tl24|chr13_991_tRNALeu_TAA-|-|chr13:21939891-21939973	tRNA	7.1046	1	0	0
chr13:21988807-21988900	n-Ti14	n-Ti14|chr13_987_tRNAIle_TAT_I-|-|chr13:21988807-21988900	tRNA	5.06177	1	0	0
chr13:22003182-22003253	n-Td11	n-Td11|chr13_84_tRNAAsp_GTC+|+|chr13:22003182-22003253	tRNA	6.81281	1	0	0
chr13:22016804-22016885	n-Ts25	n-Ts25|chr13_984_tRNASer_TGA-|-|chr13:22016804-22016885	tRNA	7.47163	1	0	0
chr13:22019726-22019807	n-Ts6	n-Ts6|chr13_88_tRNASer_AGA+|+|chr13:22019726-22019807	tRNA	5.70736	1	0	0
chr13:22023038-22023109	n-Tm10	n-Tm10|chr13_983_tRNAMetInit_CAT-|-|chr13:22023038-22023109	tRNA	3.67625	1	0	0
chr13:22063657-22063729	n-Tk22	n-Tk22|chr13_89_tRNALys_TTT+|+|chr13:22063657-22063729	tRNA	6.38279	1	0	0
chr13:22086059-22086140	n-Ts22	n-Ts22|chr13_976_tRNASer_GCT-|-|chr13:22086059-22086140	tRNA	6.50762	1	0	0
chr13:22107660-22107732	n-Tv3	n-Tv3|chr13_974_tRNAVal_AAC-|-|chr13:22107660-22107732	tRNA	2.5257	1	0	0
chr13:23362290-23362385	n-Ti15	n-Ti15|chr13_969_tRNAIle_TAT_I-|-|chr13:23362290-23362385	tRNA	4.78354	1	0	0
chr13:23409335-23409407	n-Tm12	n-Tm12|chr13_99_tRNAMet_CAT+|+|chr13:23409335-23409407	tRNA	5.75633	1	0	0
chr13:23520607-23520695	n-Ty6	n-Ty6|chr13_959_tRNATyr_GTA_I-|-|chr13:23520607-23520695	tRNA	2.02352	1	0	0
chr13:23595849-23595921	n-Tr17	n-Tr17|chr13_949_tRNAArg_TCG-|-|chr13:23595849-23595921	tRNA	4.51395	1	0	0
chr13:23613739-23613820	n-Ts18	n-Ts18|chr13_115_tRNASer_GCT+|+|chr13:23613739-23613820	tRNA	4.44912	1	0	0
chr17:23675733-23675804	n-Tp11	n-Tp11|chr17_998_tRNAPro_TGG-|-|chr17:23675733-23675804	tRNA	2.14717	1	0	0
chr17:23677882-23677953	n-Tp10	n-Tp10|chr17_83_tRNAPro_CGG+|+|chr17:23677882-23677953	tRNA	4.33154	1	0	0
chr19:12076726-12076798	n-Tf6	n-Tf6|chr19_106_tRNAPhe_GAA+|+|chr19:12076726-12076798	tRNA	3.16365	1	0	0
chr1:172964073-172964146	n-Tn6	n-Tn6|chr1_1006_tRNAAsn_GTT-|-|chr1:172964073-172964146	tRNA	1.15125	1	1	0
chr1:172975116-172975186	n-Tg12	n-Tg12|chr1_699_tRNAGly_GCC+|+|chr1:172975116-172975186	tRNA	1.21166	1	1	0
chr1:173041574-173041646	n-Tv14	n-Tv14|chr1_710_tRNAVal_CAC+|+|chr1:173041574-173041646	tRNA	0.901603	1	1	0
chr2:18508671-18508744	n-Tn9	n-Tn9|chr2_1947_tRNAAsn_GTT-|-|chr2:18508671-18508744	tRNA	1.24543	1	1	0
chr3:96206141-96206214	n-Tn10	n-Tn10|chr3_289_tRNAAsn_GTT+|+|chr3:96206141-96206214	tRNA	4.73244	1	1	0
chr3:96213992-96214063	n-Th6	n-Th6|chr3_291_tRNAHis_GTG+|+|chr3:96213992-96214063	tRNA	3.48001	1	1	0
chr3:97485382-97485453	n-Tq2	n-Tq2|chr3_309_tRNAGln_CTG+|+|chr3:97485382-97485453	tRNA	1.95394	1	1	0
chr5:150040577-150040650	n-Tn14	n-Tn14|chr5_1043_tRNAAsn_GTT-|-|chr5:150040577-150040650	tRNA	1.57164	1	1	0
chr6:29338824-29338895	n-Tp6	n-Tp6|chr6_46_tRNAPro_AGG+|+|chr6:29338824-29338895	tRNA	3.16263	1	1	0
chr7:19886593-19886678	n-Ts2	n-Ts2|chr7_86_tRNASeC(e)_TCA+|+|chr7:19886593-19886678	tRNA	1.22002	1	1	0
chr7:36019789-36019862	n-Tt9	n-Tt9|chr7_1213_tRNAThr_AGT-|-|chr7:36019789-36019862	tRNA	1.81916	1	1	0
chr7:65654685-65654756	n-Te17	n-Te17|chr7_337_tRNAGlu_TTC+|+|chr7:65654685-65654756	tRNA	1.65085	1	1	0
chr8:113586461-113586531	n-Tg10	n-Tg10|chr8_560_tRNAGly_GCC+|+|chr8:113586461-113586531	tRNA	2.38021	1	1	0
chr9:90021347-90021419	n-Tk18	n-Tk18|chr9_1035_tRNALys_CTT-|-|chr9:90021347-90021419	tRNA	2.05078	1	1	0
chr9:104310997-104311068	n-Te18	n-Te18|chr9_961_tRNAGlu_TTC-|-|chr9:104310997-104311068	tRNA	4.17544	1	1	0
chr10:30530946-30531017	n-Te9	n-Te9|chr10_81_tRNAGlu_CTC+|+|chr10:30530946-30531017	tRNA	1.85029	1	1	0
chr11:48637230-48637303	n-Tg1	n-Tg1|chr11_205_tRNAGly_ACC+|+|chr11:48637230-48637303	tRNA	2.81002	1	1	0
chr11:68932296-68932366	n-Tg13	n-Tg13|chr11_1819_tRNAGly_GCC-|-|chr11:68932296-68932366	tRNA	0.437415	1	1	0
chr12:112083548-112083621	n-Ti6	n-Ti6|chr12_470_tRNAIle_AAT+|+|chr12:112083548-112083621	tRNA	0.350451	1	1	0
chr13:21292073-21292177	n-Tl10	n-Tl10|chr13_65_tRNALeu_CAA_I+|+|chr13:21292073-21292177	tRNA	1.22949	1	1	0
chr13:21307327-21307399	n-Tr9	n-Tr9|chr13_997_tRNAArg_CCG-|-|chr13:21307327-21307399	tRNA	1.92485	1	1	0
chr13:21314455-21314526	n-Ta16	n-Ta16|chr13_66_tRNAAla_AGC+|+|chr13:21314455-21314526	tRNA	1.52238	1	1	0
chr13:21325914-21325985	n-Ta17	n-Ta17|chr13_67_tRNAAla_AGC+|+|chr13:21325914-21325985	tRNA	1.37155	1	1	0
chr13:21334439-21334510	n-Ta18	n-Ta18|chr13_69_tRNAAla_AGC+|+|chr13:21334439-21334510	tRNA	4.81914	1	1	0
chr13:21346089-21346160	n-Ta28	n-Ta28|chr13_70_tRNAAla_CGC+|+|chr13:21346089-21346160	tRNA	5.06804	1	1	0
chr13:21351637-21351708	n-Ta19	n-Ta19|chr13_71_tRNAAla_AGC+|+|chr13:21351637-21351708	tRNA	4.41842	1	1	0
chr13:21371565-21371637	n-Tr16	n-Tr16|chr13_74_tRNAArg_TCG+|+|chr13:21371565-21371637	tRNA	0.939124	1	1	0
chr13:21414682-21414755	n-Tt13	n-Tt13|chr13_75_tRNAThr_CGT+|+|chr13:21414682-21414755	tRNA	3.48597	1	1	0
chr13:21418586-21418658	n-Tm13	n-Tm13|chr13_994_tRNAMet_CAT-|-|chr13:21418586-21418658	tRNA	2.73544	1	1	0
chr13:22006707-22006812	n-Tl11	n-Tl11|chr13_85_tRNALeu_CAA_I+|+|chr13:22006707-22006812	tRNA	6.38131	1	1	0
chr13:22009031-22009116	n-Tr23	n-Tr23|chr13_985_tRNAArg_TCT_I-|-|chr13:22009031-22009116	tRNA	8.57782	1	1	0
chr13:22028963-22029044	n-Ts10	n-Ts10|chr13_980_tRNASer_AGA-|-|chr13:22028963-22029044	tRNA	6.82477	1	1	0
chr13:22066901-22066972	n-Tm8	n-Tm8|chr13_90_tRNAMetInit_CAT+|+|chr13:22066901-22066972	tRNA	1.05125	1	1	0
chr13:22088450-22088521	n-Tq1	n-Tq1|chr13_975_tRNAGln_CTG-|-|chr13:22088450-22088521	tRNA	5.64259	1	1	0
chr13:22118417-22118489	n-Tv16	n-Tv16|chr13_91_tRNAVal_CAC+|+|chr13:22118417-22118489	tRNA	3.11492	1	1	0
chr13:22142555-22142636	n-Ts19	n-Ts19|chr13_970_tRNASer_GCT-|-|chr13:22142555-22142636	tRNA	2.89871	1	1	0
chr13:23488929-23489002	n-Ti3	n-Ti3|chr13_100_tRNAIle_AAT+|+|chr13:23488929-23489002	tRNA	6.52498	1	1	0
chr13:23524859-23524946	n-Ty7	n-Ty7|chr13_958_tRNATyr_GTA_I-|-|chr13:23524859-23524946	tRNA	1.90798	1	1	0
chr13:23542491-23542564	n-Tt6	n-Tt6|chr13_104_tRNAThr_AGT+|+|chr13:23542491-23542564	tRNA	2.14499	1	1	0
chr13:23545301-23545383	n-Tl22	n-Tl22|chr13_952_tRNALeu_CAG-|-|chr13:23545301-23545383	tRNA	1.44427	1	1	0
chr13:23555404-23555475	n-Te15	n-Te15|chr13_105_tRNAGlu_TTC+|+|chr13:23555404-23555475	tRNA	4.2092	1	1	0
chr13:23558945-23559034	n-Ty8	n-Ty8|chr13_106_tRNATyr_GTA_I+|+|chr13:23558945-23559034	tRNA	2.85442	1	1	0
chr13:23589975-23590046	n-Tw3	n-Tw3|chr13_107_tRNATrp_CCA+|+|chr13:23589975-23590046	tRNA	6.66348	1	1	0
chr13:23598388-23598459	n-Tw4	n-Tw4|chr13_109_tRNATrp_CCA+|+|chr13:23598388-23598459	tRNA	2.18869	1	1	0
chr13:23618325-23618397	n-Tr15	n-Tr15|chr13_948_tRNAArg_TCG-|-|chr13:23618325-23618397	tRNA	2.42275	1	1	0
chr14:118488747-118488819	n-Tf5	n-Tf5|chr14_457_tRNAPhe_GAA-|-|chr14:118488747-118488819	tRNA	1.6731	1	1	0
chr16:13437416-13437487	n-Tt14	n-Tt14|chr16_50_tRNAThr_CGT+|+|chr16:13437416-13437487	tRNA	1.10105	1	1	0
chrX:157204042-157204114	n-Tv23	n-Tv23|chrX_459_tRNAVal_TAC+|+|chrX:157204042-157204114	tRNA	1.84654	1	1	0
chr1:34491657-34491728	n-Te21	n-Te21|chr1_1547_tRNAGlu_TTC-|-|chr1:34491657-34491728	tRNA	2.12111	1	1	1
chr1:74863321-74863391	n-Tg11	n-Tg11|chr1_1392_tRNAGly_GCC-|-|chr1:74863321-74863391	tRNA	2.33595	1	1	1
chr2:118872486-118872567	n-Ts21	n-Ts21|chr2_1509_tRNASer_GCT-|-|chr2:118872486-118872567	tRNA	1.34055	1	1	1
chr2:122201230-122201301	n-Th4	n-Th4|chr2_1432_tRNAHis_GTG-|-|chr2:122201230-122201301	tRNA	0.985878	1	1	1
chr3:30500192-30500264	n-Tv8	n-Tv8|chr3_48_tRNAVal_AAC+|+|chr3:30500192-30500264	tRNA	1.32856	1	1	1
chr3:84032933-84033003	n-Tg14	n-Tg14|chr3_878_tRNAGly_GCC-|-|chr3:84032933-84033003	tRNA	1.13884	1	1	1
chr3:90279782-90279853	n-Tm11	n-Tm11|chr3_792_tRNAMetInit_CAT-|-|chr3:90279782-90279853	tRNA	1.0035	1	1	1
chr3:96301704-96301777	n-Tn12	n-Tn12|chr3_298_tRNAAsn_GTT+|+|chr3:96301704-96301777	tRNA	1.34232	1	1	1
chr3:96962008-96962079	n-Te12	n-Te12|chr3_303_tRNAGlu_CTC+|+|chr3:96962008-96962079	tRNA	1.24751	1	1	1
chr3:121995866-121995950	n-Tr22	n-Tr22|chr3_628_tRNAArg_TCT_I-|-|chr3:121995866-121995950	tRNA	1.05202	1	1	1
chr4:10801211-10801292	n-Ts9	n-Ts9|chr4_16_tRNASer_AGA+|+|chr4:10801211-10801292	tRNA	2.28254	1	1	1
chr6:38483931-38484003	n-Tr10	n-Tr10|chr6_107_tRNAArg_CCT+|+|chr6:38483931-38484003	tRNA	0.794953	1	1	1
chr6:86353887-86353957	n-Tg8	n-Tg8|chr6_317_tRNAGly_CCC+|+|chr6:86353887-86353957	tRNA	1.03062	1	1	1
chr7:29158018-29158112	n-Ti16	n-Ti16|chr7_156_tRNAIle_TAT_I+|+|chr7:29158018-29158112	tRNA	1.76753	1	1	1
chr7:86611305-86611377	n-Tr19	n-Tr19|chr7_387_tRNAArg_TCG+|+|chr7:86611305-86611377	tRNA	0.315496	1	1	1
chr7:127978993-127979074	n-Tl27	n-Tl27|chr7_861_tRNALeu_TAG-|-|chr7:127978993-127979074	tRNA	0.405855	1	1	1
chr8:124103129-124103201	n-Tm17	n-Tm17|chr8_783_tRNAMet_CAT-|-|chr8:124103129-124103201	tRNA	0.641016	1	1	1
chr9:64585853-64585924	n-Tq9	n-Tq9|chr9_342_tRNAGln_CTG+|+|chr9:64585853-64585924	tRNA	0.634034	1	1	1
chr9:123438543-123438615	n-Tr2	n-Tr2|chr9_783_tRNAArg_ACG-|-|chr9:123438543-123438615	tRNA	1.19043	1	1	1
chr10:12642369-12642451	n-Tl25	n-Tl25|chr10_1316_tRNALeu_TAA-|-|chr10:12642369-12642451	tRNA	0.378139	1	1	1
chr10:62892224-62892305	n-Ts26	n-Ts26|chr10_1095_tRNASer_TGA-|-|chr10:62892224-62892305	tRNA	0.862871	1	1	1
chr10:92915723-92915794	n-Td8	n-Td8|chr10_851_tRNAAsp_GTC-|-|chr10:92915723-92915794	tRNA	0.755372	1	1	1
chr10:127895520-127895601	n-Ts13	n-Ts13|chr10_688_tRNASer_CGA-|-|chr10:127895520-127895601	tRNA	1.26506	1	1	1
chr11:48632044-48632116	n-Tv15	n-Tv15|chr11_204_tRNAVal_CAC+|+|chr11:48632044-48632116	tRNA	1.83075	1	1	1
chr11:48667121-48667193	n-Tt16	n-Tt16|chr11_206_tRNAThr_TGT+|+|chr11:48667121-48667193	tRNA	1.2433	1	1	1
chr11:61221418-61221489	n-Tw5	n-Tw5|chr11_1880_tRNATrp_CCA-|-|chr11:61221418-61221489	tRNA	1.34084	1	1	1
chr11:79518152-79518223	n-Tt12	n-Tt12|chr11_550_tRNAThr_CGT+|+|chr11:79518152-79518223	tRNA	0.379818	1	1	1
chr11:95720486-95720557	n-Tq16	n-Tq16|chr11_1493_tRNAGln_TTG-|-|chr11:95720486-95720557	tRNA	0.377834	1	1	1
chr11:97563763-97563836	n-Tn8	n-Tn8|chr11_1446_tRNAAsn_GTT-|-|chr11:97563763-97563836	tRNA	0.490092	1	1	1
chr11:97660220-97660291	n-Tc51	n-Tc51|chr11_1442_tRNACys_GCA-|-|chr11:97660220-97660291	tRNA	2.03339	1	1	1
chr11:106874180-106874252	n-Tr7	n-Tr7|chr11_945_tRNAArg_CCG+|+|chr11:106874180-106874252	tRNA	0.757642	1	1	1
chr12:72070107-72070179	n-Tk17	n-Tk17|chr12_790_tRNALys_CTT-|-|chr12:72070107-72070179	tRNA	0.30035	1	1	1
chr13:21356449-21356522	n-Tt11	n-Tt11|chr13_72_tRNAThr_CGT+|+|chr13:21356449-21356522	tRNA	1.75803	1	1	1
chr13:23523281-23523353	n-Ta13	n-Ta13|chr13_102_tRNAAla_AGC+|+|chr13:23523281-23523353	tRNA	1.76539	1	1	1
chr13:23622217-23622288	n-Tm9	n-Tm9|chr13_947_tRNAMetInit_CAT-|-|chr13:23622217-23622288	tRNA	2.15482	1	1	1
chr14:51702505-51702586	n-Tl28	n-Tl28|chr14_703_tRNALeu_TAG-|-|chr14:51702505-51702586	tRNA	2.11734	1	1	1
chr14:55136533-55136605	n-Tr6	n-Tr6|chr14_209_tRNAArg_ACG+|+|chr14:55136533-55136605	tRNA	1.71734	1	1	1
chr14:76552581-76552652	n-Te16	n-Te16|chr14_347_tRNAGlu_TTC+|+|chr14:76552581-76552652	tRNA	1.93855	1	1	1
chr14:79881475-79881546	n-Te14	n-Te14|chr14_359_tRNAGlu_TTC+|+|chr14:79881475-79881546	tRNA	1.5951	1	1	1
chr15:57807538-57807610	n-Tm16	n-Tm16|chr15_913_tRNAMet_CAT-|-|chr15:57807538-57807610	tRNA	1.41852	1	1	1
chr17:26012033-26012103	n-Tg7	n-Tg7|chr17_113_tRNAGly_CCC+|+|chr17:26012033-26012103	tRNA	-0.00670496	1	1	1
chr17:71948611-71948682	n-Tc52	n-Tc52|chr17_458_tRNACys_GCA+|+|chr17:71948611-71948682	tRNA	3.37377	1	1	1
chr17:84261284-84261376	n-Ti17	n-Ti17|chr17_516_tRNAIle_TAT_I+|+|chr17:84261284-84261376	tRNA	1.78771	1	1	1
chr19:3576263-3576335	n-Ta9	n-Ta9|chr19_8_tRNAAla_AGC+|+|chr19:3576263-3576335	tRNA	2.86156	1	1	1
chr19:5038304-5038385	n-Ts20	n-Ts20|chr19_711_tRNASer_GCT-|-|chr19:5038304-5038385	tRNA	3.27655	1	1	1
chr19:12080529-12080601	n-Tk29	n-Tk29|chr19_107_tRNALys_TTT+|+|chr19:12080529-12080601	tRNA	1.49296	1	1	1

## Sheet: SINEs
Position	MGI.annotation	Pol III locus name	GeneType	RPC4 Tstatistics	RPC4 above cutoff in any sample?	H3K3me3 above cutoff in any sample?	RPB2 above cutoff in any sample?
chr1:120246867-120247052	B2_Mm2_SINE_B2+	B2_Mm2_SINE_B2+|+|chr1:120246867-120247052	SINE	3.45989	1	0	0
chr1:172930087-172930186	B2_Mm2_SINE-	B2_Mm2_SINE-|-|chr1:172930087-172930186	SINE	1.99837	1	0	0
chr3:121992390-121992489	B2_Mm1t_B2_SINE-	B2_Mm1t_B2_SINE-|-|chr3:121992390-121992489	SINE	1.93775	1	0	0
chr4:40161169-40161268	B2_Mm1t_B2_SINE+	B2_Mm1t_B2_SINE+|+|chr4:40161169-40161268	SINE	2.3837	1	0	0
chr4:135550206-135550305	B1_Mus1_Alu_SINE+	B1_Mus1_Alu_SINE+|+|chr4:135550206-135550305	SINE	1.44426	1	0	0
chr5:30439143-30439242	B2_Mm2_B2_SINE-	B2_Mm2_B2_SINE-|-|chr5:30439143-30439242	SINE	2.05684	1	0	0
chr5:135372305-135372576	B3_SINE_B2-	B3_SINE_B2-|-|chr5:135372305-135372576	SINE	3.09769	1	0	0
chr6:128796113-128796212	B2_Mm1a_B2_SINE-	B2_Mm1a_B2_SINE-|-|chr6:128796113-128796212	SINE	1.26945	1	0	0
chr7:54241133-54241232	B2_Mm2_B2_SINE-	B2_Mm2_B2_SINE-|-|chr7:54241133-54241232	SINE	4.45297	1	0	0
chr7:59763599-59763698	B3_B2_SINE+	B3_B2_SINE+|+|chr7:59763599-59763698	SINE	1.88259	1	0	0
chr7:117336693-117336856	B1_Mus1_SINE_Alu-	B1_Mus1_SINE_Alu-|-|chr7:117336693-117336856	SINE	3.58234	1	0	0
chr7:128147749-128147848	B2_Mm1t_B2_SINE+	B2_Mm1t_B2_SINE+|+|chr7:128147749-128147848	SINE	0.725557	1	0	0
chr7:133786811-133786910	B2_Mm1a_B2_SINE-	B2_Mm1a_B2_SINE-|-|chr7:133786811-133786910	SINE	2.26342	1	0	0
chr8:14842649-14843098	B2_Mm2_SINE_B2+	B2_Mm2_SINE_B2+|+|chr8:14842649-14843098	SINE	3.07232	1	0	0
chr8:126149708-126149807	B2_Mm2_B2_SINE-	B2_Mm2_B2_SINE-|-|chr8:126149708-126149807	SINE	4.8082	1	0	0
chr9:66003087-66003186	B2_Mm2_B2_SINE-	B2_Mm2_B2_SINE-|-|chr9:66003087-66003186	SINE	1.74318	1	0	0
chr9:66919915-66920014	B2_Mm2_B2_SINE-	B2_Mm2_B2_SINE-|-|chr9:66919915-66920014	SINE	2.99925	1	0	0
chr10:8702849-8702948	B2_Mm2_B2_SINE+	B2_Mm2_B2_SINE+|+|chr10:8702849-8702948	SINE	0.850472	1	0	0
chr10:70786302-70786504	B2_Mm1a_SINE_B2-	B2_Mm1a_SINE_B2-|-|chr10:70786302-70786504	SINE	2.04982	1	0	0
chr10:79355503-79355602	B2_Mm1a_B2_SINE-	B2_Mm1a_B2_SINE-|-|chr10:79355503-79355602	SINE	3.1006	1	0	0
chr10:127071228-127071327	B1_Mus2_Alu_SINE-	B1_Mus2_Alu_SINE-|-|chr10:127071228-127071327	SINE	1.78695	1	0	0
chr11:48689042-48689141	B2_Mm2_B2_SINE-_and_Lx7_L1_LINE-	B2_Mm2_B2_SINE-_and_Lx7_L1_LINE-|-|chr11:48689042-48689141	SINE	0.834744	1	0	0
chr11:49998672-49998771	B2_Mm2_B2_SINE+	B2_Mm2_B2_SINE+|+|chr11:49998672-49998771	SINE	-0.405836	1	0	0
chr11:68889367-68889466	B2_Mm1t_B2_SINE-_and_B1_Mur3_alu_SINE-	B2_Mm1t_B2_SINE-_and_B1_Mur3_alu_SINE-|-|chr11:68889367-68889466	SINE	3.9015	1	0	0
chr11:69355229-69355328	B2_Mm2_B2_SINE+_and_B2_Mm1a_B2_SINE+	B2_Mm2_B2_SINE+_and_B2_Mm1a_B2_SINE+|+|chr11:69355229-69355328	SINE	1.55858	1	0	0
chr11:97652293-97652392	B2_Mm1a_B2_SINE+	B2_Mm1a_B2_SINE+|+|chr11:97652293-97652392	SINE	1.53635	1	0	0
chr11:101859884-101859983	B2_Mm2_B2_SINE+	B2_Mm2_B2_SINE+|+|chr11:101859884-101859983	SINE	1.06255	1	0	0
chr13:58560282-58560381	B2_Mm1aB2_SINE-	B2_Mm1aB2_SINE-|-|chr13:58560282-58560381	SINE	2.03633	1	0	0
chr14:71113711-71113810	B1_Mus1_Alu_SINE+	B1_Mus1_Alu_SINE+|+|chr14:71113711-71113810	SINE	1.53266	1	0	0
chr14:73693701-73693800	B2_Mm1t_B2_SINE+	B2_Mm1t_B2_SINE+|+|chr14:73693701-73693800	SINE	2.78592	1	0	0
chr14:74022510-74022609	B1_Mus2_Alu_SINE-	B1_Mus2_Alu_SINE-|-|chr14:74022510-74022609	SINE	1.30618	1	0	0
chr16:30394020-30394119	B2_Mm2_B2_SINE-	B2_Mm2_B2_SINE-|-|chr16:30394020-30394119	SINE	1.85178	1	0	0
chr16:31399621-31399720	B2_Mm2_B2_SINE+	B2_Mm2_B2_SINE+|+|chr16:31399621-31399720	SINE	3.44117	1	0	0
chr16:91770236-91770335	B2_Mm1t_B2_SINE-	B2_Mm1t_B2_SINE-|-|chr16:91770236-91770335	SINE	0.76511	1	0	0
chr17:24863030-24863129	B2_Mm2_B2_SINE-_and_B1_Mur4_Alu_SINE+	B2_Mm2_B2_SINE-_and_B1_Mur4_Alu_SINE+|+|chr17:24863030-24863129	SINE	1.18491	1	0	0
chr17:71146704-71146803	B2_Mm2_B2_SINE-	B2_Mm2_B2_SINE-|-|chr17:71146704-71146803	SINE	3.32437	1	0	0
chr18:60961733-60961832	RLTR30_ERV1_LTR+_and_B2_Mm1a_B2_SINE+	RLTR30_ERV1_LTR+_and_B2_Mm1a_B2_SINE+|+|chr18:60961733-60961832	SINE	2.69829	1	0	0
chr19:3831713-3831812	B2_Mm1a_B2_SINE-	B2_Mm1a_B2_SINE-|-|chr19:3831713-3831812	SINE	-0.70694	1	0	0
chr19:23195036-23195211	B1_Mus1_SINE_Alu+	B1_Mus1_SINE_Alu+|+|chr19:23195036-23195211	SINE	0.499362	1	0	0
chr19:38227174-38227273	B2_Mm2_B2_SINE+	B2_Mm2_B2_SINE+|+|chr19:38227174-38227273	SINE	-1.70981	1	0	0
chrX:100824407-100824506	B2_Mm2_B_SINE2+_and_PB1D10_Alu_SINE+	B2_Mm2_B_SINE2+_and_PB1D10_Alu_SINE+|+|chrX:100824407-100824506	SINE	-0.128224	1	0	0
chr1:130008960-130009059	B2_Mm2_B2_SINE+	B2_Mm2_B2_SINE+|+|chr1:130008960-130009059	SINE	1.53598	1	0	1
chr1:180241842-180241941	B2_Mm2_B2_SINE-	B2_Mm2_B2_SINE-|-|chr1:180241842-180241941	SINE	0.198326	1	0	1
chr2:173043603-173043702	B1_Mus2_Alu_SINE+	B1_Mus2_Alu_SINE+|+|chr2:173043603-173043702	SINE	1.06731	1	1	0
chr2:180926179-180926278	B2_Mm1t_B2_SINE-	B2_Mm1t_B2_SINE-|-|chr2:180926179-180926278	SINE	0.316821	1	0	1
chr4:128780080-128780179	B2_Mm1t_B2_SINE+	B2_Mm1t_B2_SINE+|+|chr4:128780080-128780179	SINE	3.27027	1	1	0
chr5:54383776-54383875	B2_Mm2_B2_SINE-	B2_Mm2_B2_SINE-|-|chr5:54383776-54383875	SINE	1.18779	1	1	0
chr5:65926870-65927025	B2_Mm2_SINE_B2+	B2_Mm2_SINE_B2+|+|chr5:65926870-65927025	SINE	1.62655	1	1	0
chr5:115002158-115002423	B2_Mm2_SINE_B2-	B2_Mm2_SINE_B2-|-|chr5:115002158-115002423	SINE	2.82936	1	1	0
chr5:140252062-140252161	B2_Mus1_Alu_SINE+	B2_Mus1_Alu_SINE+|+|chr5:140252062-140252161	SINE	0.48455	1	1	0
chr6:120876571-120876670	B2_Mm1a_B2_SINE-_and_B1_Mus1_Alu_SINE-	B2_Mm1a_B2_SINE-_and_B1_Mus1_Alu_SINE-|-|chr6:120876571-120876670	SINE	1.28874	1	0	1
chr6:149096989-149097088	B2_Mm1t_B2_SINE-	B2_Mm1t_B2_SINE-|-|chr6:149096989-149097088	SINE	3.51901	1	0	1
chr7:133824516-133824806	B1_Mus1_SINE_Alu-	B1_Mus1_SINE_Alu-|-|chr7:133824516-133824806	SINE	0.212909	1	0	1
chr8:87404850-87404949	B2_Mm2_B2_SINE-	B2_Mm2_B2_SINE-|-|chr8:87404850-87404949	SINE	3.64109	1	0	1
chr9:107551368-107551823	B2_Mm2_SINE_B2-	B2_Mm2_SINE_B2-|-|chr9:107551368-107551823	SINE	1.52752	1	0	1
chr11:48676608-48676707	B2_Mm2_B2_SINE+	B2_Mm2_B2_SINE+|+|chr11:48676608-48676707	SINE	3.70984	1	0	1
chr11:75160470-75160569	B2_Mm1a_B2_SINE+	B2_Mm1a_B2_SINE+|+|chr11:75160470-75160569	SINE	1.8051	1	1	0
chr11:97855307-97855406	B2_Mm2_B2_SINE+	B2_Mm2_B2_SINE+|+|chr11:97855307-97855406	SINE	3.60204	1	1	0
chr12:86493988-86494179	B3A_SINE_B2-	B3A_SINE_B2-|-|chr12:86493988-86494179	SINE	3.89385	1	0	1
chr13:25022629-25022811	B2_Mm1t_SINE_B2+	B2_Mm1t_SINE_B2+|+|chr13:25022629-25022811	SINE	3.55862	1	0	1
chr13:94385175-94385274	B2_Mm2_B2_SINE-	B2_Mm2_B2_SINE-|-|chr13:94385175-94385274	SINE	0.288218	1	0	1
chr15:100213624-100213723	ID_B1_B4_SINE-_and_B1_Mur3_Alu_SINE+	ID_B1_B4_SINE-_and_B1_Mur3_Alu_SINE+|+|chr15:100213624-100213723	SINE	2.01374	1	1	0
chr16:14131871-14132075	B2_Mm1t_SINE_B2-	B2_Mm1t_SINE_B2-|-|chr16:14131871-14132075	SINE	0.916158	1	0	1
chr17:56545262-56545361	B4_B4_SINE+	B4_B4_SINE+|+|chr17:56545262-56545361	SINE	0.720807	1	0	1
chr19:30019652-30019751	B2_Mm1a_B2_SINE+	B2_Mm1a_B2_SINE+|+|chr19:30019652-30019751	SINE	2.38553	1	1	0
chr19:57478665-57478829	B2_Mm1a_SINE_B2-	B2_Mm1a_SINE_B2-|-|chr19:57478665-57478829	SINE	1.87002	1	1	0
chr2:91078023-91078122	B2_Mm1a_B2_SINE+	B2_Mm1a_B2_SINE+|+|chr2:91078023-91078122	SINE	1.7371	1	1	1
chr2:122059558-122059657	B1_Mus2_Alu_SINE-	B1_Mus2_Alu_SINE-|-|chr2:122059558-122059657	SINE	1.14487	1	1	1
chr2:164681329-164681428	B2_Mm2_B2_SINE+	B2_Mm2_B2_SINE+|+|chr2:164681329-164681428	SINE	3.28404	1	1	1
chr3:94499511-94499610	B1_Mus2_Alu_SINE-	B1_Mus2_Alu_SINE-|-|chr3:94499511-94499610	SINE	0.85154	1	1	1
chr3:94739234-94739333	B2_Mm2_B2_SINE-_and_ID_ID_SINE-	B2_Mm2_B2_SINE-_and_ID_ID_SINE-|-|chr3:94739234-94739333	SINE	1.60374	1	1	1
chr3:146184477-146184576	B1_Mus2_alu_SINE+	B1_Mus2_alu_SINE+|+|chr3:146184477-146184576	SINE	0.99222	1	1	1
chr4:131972358-131972457	B2_Mm1t_B2_SINE+	B2_Mm1t_B2_SINE+|+|chr4:131972358-131972457	SINE	1.37455	1	1	1
chr4:135478326-135478425	B2_Mm2_B2_SINE+	B2_Mm2_B2_SINE+|+|chr4:135478326-135478425	SINE	1.36001	1	1	1
chr4:141510536-141510635	B4_B4_SINE-	B4_B4_SINE-|-|chr4:141510536-141510635	SINE	0.136293	1	1	1
chr5:33205445-33205544	B1_Mus2_Alu_SINE-	B1_Mus2_Alu_SINE-|-|chr5:33205445-33205544	SINE	0.660081	1	1	1
chr5:92781746-92781845	B2_Mm1a_B2_SINE-_and_RLTR13D2_ERVK_LTR-	B2_Mm1a_B2_SINE-_and_RLTR13D2_ERVK_LTR-|-|chr5:92781746-92781845	SINE	2.85044	1	1	1
chr5:93139643-93139742	B2_Mm2_B2_SINE-	B2_Mm2_B2_SINE-|-|chr5:93139643-93139742	SINE	0.369088	1	1	1
chr5:137775343-137775442	B1_Mus1_Alu_SINE+	B1_Mus1_Alu_SINE+|+|chr5:137775343-137775442	SINE	1.50689	1	1	1
chr6:35127220-35127319	B1_Mm_Alu_SINE-	B1_Mm_Alu_SINE-|-|chr6:35127220-35127319	SINE	1.2475	1	1	1
chr6:38287916-38288126	B2_Mm2_SINE_B2-	B2_Mm2_SINE_B2-|-|chr6:38287916-38288126	SINE	2.72499	1	1	1
chr7:52740591-52740766	B2_Mm2_SINE_B2+	B2_Mm2_SINE_B2+|+|chr7:52740591-52740766	SINE	3.6424	1	1	1
chr7:127986097-127986293	B1_Mus1_SINE_Alu-	B1_Mus1_SINE_Alu-|-|chr7:127986097-127986293	SINE	2.8667	1	1	1
chr8:113522107-113522266	B2_Mm1t_SINE_B2+	B2_Mm1t_SINE_B2+|+|chr8:113522107-113522266	SINE	-0.0657907	1	1	1
chr9:46080760-46081111	B2_Mm1a_SINE_B2-	B2_Mm1a_SINE_B2-|-|chr9:46080760-46081111	SINE	-0.411311	1	1	1
chr9:65049244-65049401	B2_Mm1a_SINE_B2+	B2_Mm1a_SINE_B2+|+|chr9:65049244-65049401	SINE	2.33522	1	1	1
chr9:109833765-109833864	B1_Mm_Alu_SINE-	B1_Mm_Alu_SINE-|-|chr9:109833765-109833864	SINE	1.96706	1	1	1
chr10:19798427-19798526	B2_Mm1t_B2_SINE+	B2_Mm1t_B2_SINE+|+|chr10:19798427-19798526	SINE	2.95539	1	1	1
chr10:62255334-62255433	B1_Mus1_Alu_SINE+	B1_Mus1_Alu_SINE+|+|chr10:62255334-62255433	SINE	1.42679	1	1	1
chr10:62866100-62866281	B3_SINE_B2+	B3_SINE_B2+|+|chr10:62866100-62866281	SINE	1.09693	1	1	1
chr10:74967299-74967451	B3_SINE_B2+	B3_SINE_B2+|+|chr10:74967299-74967451	SINE	1.40848	1	1	1
chr10:79786931-79787030	B1F2_Alu_SINE+_and_B2_Mm1a_B2_SINE+	B1F2_Alu_SINE+_and_B2_Mm1a_B2_SINE+|+|chr10:79786931-79787030	SINE	0.367333	1	1	1
chr10:126508214-126508433	B3_SINE_B2-	B3_SINE_B2-|-|chr10:126508214-126508433	SINE	2.9011	1	1	1
chr10:126597026-126597125	B1_Mus1_Alu_SINE-	B1_Mus1_Alu_SINE-|-|chr10:126597026-126597125	SINE	1.40015	1	1	1
chr11:75237773-75237872	B1_Mur4_Alu_SINE+	B1_Mur4_Alu_SINE+|+|chr11:75237773-75237872	SINE	1.05041	1	1	1
chr11:101466556-101466655	B2_Mm1t_B2_SINE-_and_B2_Mm2_B2_SINE-	B2_Mm1t_B2_SINE-_and_B2_Mm2_B2_SINE-|-|chr11:101466556-101466655	SINE	2.56447	1	1	1
chr14:55512400-55512584	B1_Mur3_SINE_Alu+	B1_Mur3_SINE_Alu+|+|chr14:55512400-55512584	SINE	3.77341	1	1	1
chr15:31156406-31156651	B2_Mm2_SINE_B2+	B2_Mm2_SINE_B2+|+|chr15:31156406-31156651	SINE	1.32524	1	1	1
chr15:41621390-41621489	B1_Mus1_Alu_SINE+	B1_Mus1_Alu_SINE+|+|chr15:41621390-41621489	SINE	-0.625116	1	1	1
chr16:84746464-84746699	B1_Mus1_SINE_Alu+	B1_Mus1_SINE_Alu+|+|chr16:84746464-84746699	SINE	1.25642	1	1	1
chr17:24832079-24832178	B1_Mus1_Alu_SINE-	B1_Mus1_Alu_SINE-|-|chr17:24832079-24832178	SINE	0.0579507	1	1	1
chr17:30794465-30794672	B3_SINE_B2-	B3_SINE_B2-|-|chr17:30794465-30794672	SINE	3.78134	1	1	1
chr19:4820900-4821061	B2_Mm1a_SINE_B2+	B2_Mm1a_SINE_B2+|+|chr19:4820900-4821061	SINE	0.904064	1	1	1
chr19:32703343-32703442	B2_Mm2_B2_SINE+	B2_Mm2_B2_SINE+|+|chr19:32703343-32703442	SINE	2.30058	1	1	1
