# Supplementary material for: Differential regulation of RNA polymerase III genes during liver regeneration
Source: Nucleic Acids Res. 2018 Dec 29;47(4):1786–96. doi: 10.1093/nar/gky1282 (PMC6393285; doi:10.1093/nar/gky1282)
Supplement: Supplementary Data [file gky1282_supplemental_files.zip › Supplementary_Table_S7.xlsx]

## Sheet: Legend to Table S7
Table S7. Clustering of tRNA genes and comparison of clustered tRNA genes changes with non-clustered ones changes from TP0 to TP36. tRNA genes whose RPC4 occupancy score was above cutoff in at least one sample were considered. This table is related to Figure 4D.

## Sheet: Clustering of tRNA genes
Chromosome	Start	End	Region name	tRNA gene name	Strand
chr1	34489228	34494228	Cluster 1	n-Te21	-
chr1	74860891	74865891	Cluster 2	n-Tg11	-
chr1	78291870	78296870	Cluster 3	n-Tp1	+
chr1	112798896	112803896	Cluster 4	n-Tk7	-
chr1	134928039	134933476	Cluster 5	n-Tk26	+
chr1	134928039	134933476	Cluster 5	n-Tk25	-
chr1	155303294	155308294	Cluster 6	n-Ti13	+
chr1	167569265	167574973	Cluster 7	n-Tp2	+
chr1	167569265	167574973	Cluster 7	n-Tp8	-
chr1	172961646	172971245	Cluster 8	n-Tl15	+
chr1	172961646	172971245	Cluster 8	n-Tn6	-
chr1	172961646	172971245	Cluster 8	n-Td4	-
chr1	172961646	172971245	Cluster 8	n-Tg21	-
chr1	172972616	172977616	Cluster 9	n-Tg12	+
chr1	172991866	172999262	Cluster 10	n-Te5	-
chr1	172991866	172999262	Cluster 10	n-Tg20	-
chr1	172991866	172999262	Cluster 10	n-Td3	-
chr1	172991866	172999262	Cluster 10	n-Tl18	+
chr1	172991866	172999262	Cluster 10	n-Tg17	+
chr1	172999494	173006933	Cluster 11	n-Te8	-
chr1	172999494	173006933	Cluster 11	n-Tg24	-
chr1	172999494	173006933	Cluster 11	n-Td7	-
chr1	172999494	173006933	Cluster 11	n-Tl19	+
chr1	172999494	173006933	Cluster 11	n-Tg18	+
chr1	173007108	173014507	Cluster 12	n-Te7	-
chr1	173007108	173014507	Cluster 12	n-Tg23	-
chr1	173007108	173014507	Cluster 12	n-Td6	-
chr1	173007108	173014507	Cluster 12	n-Tl20	+
chr1	173007108	173014507	Cluster 12	n-Tg19	+
chr1	173029551	173035674	Cluster 13	n-Tl21	-
chr1	173029551	173035674	Cluster 13	n-Td5	+
chr1	173029551	173035674	Cluster 13	n-Tg22	+
chr1	173029551	173035674	Cluster 13	n-Te6	+
chr1	173039074	173044074	Cluster 14	n-Tv14	+
chr1	173597070	173602070	Cluster 15	n-Th1	+
chr1	175317960	175322960	Cluster 16	n-Tr20	+
chr1	183983639	183988639	Cluster 17	n-Ts15	+
chr1	190762785	190767785	Cluster 18	n-Tn3	+
chr2	18506244	18511244	Cluster 19	n-Tn9	-
chr2	57031989	57037375	Cluster 20	n-Ta27	+
chr2	57031989	57037375	Cluster 20	n-Tg29	-
chr2	113926603	113931603	Cluster 21	n-Td2	+
chr2	118870067	118875067	Cluster 22	n-Ts21	-
chr2	118879462	118884462	Cluster 23	n-Ti12	-
chr2	122198801	122206204	Cluster 24	n-Th4	-
chr2	122198801	122206204	Cluster 24	n-Th3	-
chr2	122198801	122206204	Cluster 24	n-Th5	+
chr3	3121240	3126240	Cluster 25	n-Tk1	+
chr3	3146993	3151993	Cluster 26	n-Tk9	+
chr3	19525531	19531495	Cluster 27	n-Tr3	-
chr3	19525531	19531495	Cluster 27	n-Ty1	+
chr3	19525531	19531495	Cluster 27	n-Ty2	+
chr3	19525531	19531495	Cluster 27	n-Ta14	+
chr3	24059529	24064529	Cluster 28	n-Tl13	-
chr3	30497692	30502692	Cluster 29	n-Tv8	+
chr3	51159776	51165829	Cluster 30	n-Tp17	+
chr3	51159776	51165829	Cluster 30	n-Tp5	+
chr3	59276419	59281419	Cluster 31	n-Tv9	-
chr3	84030503	84035503	Cluster 32	n-Tg14	-
chr3	90277353	90282353	Cluster 33	n-Tm11	-
chr3	96112677	96117677	Cluster 34	n-Tg2	+
chr3	96123497	96128497	Cluster 35	n-Tn4	+
chr3	96134163	96141394	Cluster 36	n-Tv18	+
chr3	96134163	96141394	Cluster 36	n-Tn5	-
chr3	96134163	96141394	Cluster 36	n-Tn1	+
chr3	96142650	96147650	Cluster 37	n-Tq5	-
chr3	96148098	96157660	Cluster 38	n-Te19	+
chr3	96148098	96157660	Cluster 38	n-Tg5	-
chr3	96184334	96193899	Cluster 39	n-Tg4	+
chr3	96184334	96193899	Cluster 39	n-Te20	-
chr3	96200553	96208641	Cluster 40	n-Tq4	-
chr3	96200553	96208641	Cluster 40	n-Tn10	+
chr3	96211492	96216492	Cluster 41	n-Th6	+
chr3	96225526	96234658	Cluster 42	n-Tg6	-
chr3	96225526	96234658	Cluster 42	n-Tk15	+
chr3	96237395	96242395	Cluster 43	n-Th2	+
chr3	96252848	96258918	Cluster 44	n-Tn11	+
chr3	96252848	96258918	Cluster 44	n-Th7	+
chr3	96259564	96270466	Cluster 45	n-Th9	-
chr3	96259564	96270466	Cluster 45	n-Tn13	-
chr3	96259564	96270466	Cluster 45	n-Th11	-
chr3	96280814	96285814	Cluster 46	n-Tq3	+
chr3	96299204	96307941	Cluster 47	n-Tn12	+
chr3	96299204	96307941	Cluster 47	n-Tk16	-
chr3	96299204	96307941	Cluster 47	n-Th8	-
chr3	96299204	96307941	Cluster 47	n-Tg26	-
chr3	96299204	96307941	Cluster 47	n-Te13	-
chr3	96959508	96964508	Cluster 48	n-Te12	+
chr3	97482882	97487882	Cluster 49	n-Tq2	+
chr3	121993450	121998450	Cluster 50	n-Tr22	-
chr3	123599676	123604676	Cluster 51	n-Te1	-
chr4	10798711	10803711	Cluster 52	n-Ts9	+
chr4	27829426	27834426	Cluster 53	n-Ti2	+
chr4	32314725	32319725	Cluster 54	n-Tg3	+
chr4	82263098	82268098	Cluster 55	n-Th10	-
chr4	131678674	131683674	Cluster 56	n-Ta22	+
chr4	132069423	132074423	Cluster 57	n-Ta8	+
chr4	132667981	132672981	Cluster 58	n-Tg9	-
chr4	138983992	138988992	Cluster 59	n-Tv1	-
chr5	5625181	5630181	Cluster 60	n-Ts1	+
chr5	31187956	31193388	Cluster 61	n-Ty9	+
chr5	31187956	31193388	Cluster 61	n-Ta15	+
chr5	98467681	98472681	Cluster 62	n-Tk8	-
chr5	101419464	101424464	Cluster 63	n-Td1	-
chr5	125882191	125892342	Cluster 64	n-Ta39	-
chr5	125882191	125892342	Cluster 64	n-Td15	-
chr5	125882191	125892342	Cluster 64	n-Tf7	-
chr5	125882191	125892342	Cluster 64	n-Td14	-
chr5	125882191	125892342	Cluster 64	n-Ta34	+
chr5	144106371	144111371	Cluster 65	n-Ts11	-
chr5	150038150	150043150	Cluster 66	n-Tn14	-
chr6	10047871	10052871	Cluster 67	n-Tv13	+
chr6	29336324	29341324	Cluster 68	n-Tp6	+
chr6	38481431	38486431	Cluster 69	n-Tr10	+
chr6	47926496	47931496	Cluster 70	n-Tc57	+
chr6	48081436	48086436	Cluster 71	n-Tc37	+
chr6	48087080	48097498	Cluster 72	n-Tc10	-
chr6	48087080	48097498	Cluster 72	n-Tc4	-
chr6	48087080	48097498	Cluster 72	n-Tc13	+
chr6	48087080	48097498	Cluster 72	n-Tc36	-
chr6	48102213	48116600	Cluster 73	n-Tc35	-
chr6	48102213	48116600	Cluster 73	n-Tc39	+
chr6	48102213	48116600	Cluster 73	n-Tc40	+
chr6	48102213	48116600	Cluster 73	n-Tc38	+
chr6	48133817	48138817	Cluster 74	n-Tc8	+
chr6	48144525	48149525	Cluster 75	n-Tc41	+
chr6	48152567	48162408	Cluster 76	n-Tc34	-
chr6	48152567	48162408	Cluster 76	n-Tc49	-
chr6	48152567	48162408	Cluster 76	n-Tc1	+
chr6	48170664	48176899	Cluster 77	n-Tc33	-
chr6	48170664	48176899	Cluster 77	n-Tc48	-
chr6	48191886	48196886	Cluster 78	n-Tc32	-
chr6	48199673	48205650	Cluster 79	n-Tc31	-
chr6	48199673	48205650	Cluster 79	n-Tc15	-
chr6	48209292	48214292	Cluster 80	n-Tc30	-
chr6	48216028	48226179	Cluster 81	n-Tc42	+
chr6	48216028	48226179	Cluster 81	n-Tc43	+
chr6	48216028	48226179	Cluster 81	n-Tc29	-
chr6	48226362	48232341	Cluster 82	n-Tc3	-
chr6	48226362	48232341	Cluster 82	n-Tc28	-
chr6	48236446	48270014	Cluster 83	n-Tc12	-
chr6	48236446	48270014	Cluster 83	n-Tc50	-
chr6	48236446	48270014	Cluster 83	n-Tc44	+
chr6	48236446	48270014	Cluster 83	n-Tc17	+
chr6	48236446	48270014	Cluster 83	n-Tc7	-
chr6	48236446	48270014	Cluster 83	n-Tc16	-
chr6	48236446	48270014	Cluster 83	n-Tc26	-
chr6	48236446	48270014	Cluster 83	n-Tc9	+
chr6	48236446	48270014	Cluster 83	n-Tc25	-
chr6	48236446	48270014	Cluster 83	n-Tc27	-
chr6	48236446	48270014	Cluster 83	n-Tc6	+
chr6	48236446	48270014	Cluster 83	n-Tc2	+
chr6	48236446	48270014	Cluster 83	n-Tc45	+
chr6	48280410	48294087	Cluster 84	n-Tc23	-
chr6	48280410	48294087	Cluster 84	n-Tc22	-
chr6	48280410	48294087	Cluster 84	n-Tc14	+
chr6	48280410	48294087	Cluster 84	n-Tc5	+
chr6	48280410	48294087	Cluster 84	n-Tc24	-
chr6	48297332	48309350	Cluster 85	n-Tc20	-
chr6	48297332	48309350	Cluster 85	n-Tc46	+
chr6	48297332	48309350	Cluster 85	n-Tc11	+
chr6	48297332	48309350	Cluster 85	n-Tc21	-
chr6	48311102	48316102	Cluster 86	n-Tc19	-
chr6	86351387	86356387	Cluster 87	n-Tg8	+
chr6	135215366	135220366	Cluster 88	n-Tv20	-
chr7	19884093	19889093	Cluster 89	n-Ts2	+
chr7	29155518	29160518	Cluster 90	n-Ti16	+
chr7	29576579	29581579	Cluster 91	n-Tk24	-
chr7	36017362	36022362	Cluster 92	n-Tt9	-
chr7	65652185	65657185	Cluster 93	n-Te17	+
chr7	86608805	86613805	Cluster 94	n-Tr19	+
chr7	105961425	105966757	Cluster 95	n-Tp18	+
chr7	105961425	105966757	Cluster 95	n-Tp7	-
chr7	106689981	106694981	Cluster 96	n-Te3	-
chr7	127976574	127981574	Cluster 97	n-Tl27	-
chr7	128058531	128063531	Cluster 98	n-Tl4	+
chr8	39273755	39278755	Cluster 99	n-Tl14	+
chr8	82430677	82435677	Cluster 100	n-Tk20	+
chr8	97225031	97230486	Cluster 101	n-Tl17	+
chr8	97225031	97230486	Cluster 101	n-Tl16	-
chr8	113152023	113157716	Cluster 102	n-Tg16	-
chr8	113152023	113157716	Cluster 102	n-Tg15	-
chr8	113583961	113588961	Cluster 103	n-Tg10	+
chr8	124100701	124105701	Cluster 104	n-Tm17	-
chr9	14760449	14765449	Cluster 105	n-Tk4	-
chr9	64583353	64588353	Cluster 106	n-Tq9	+
chr9	74954319	74959319	Cluster 107	n-Ta4	-
chr9	90018919	90023919	Cluster 108	n-Tk18	-
chr9	104299950	104313568	Cluster 109	n-Tc53	+
chr9	104299950	104313568	Cluster 109	n-Te18	-
chr9	104299950	104313568	Cluster 109	n-Tc47	+
chr9	123436115	123441115	Cluster 110	n-Tr2	-
chr10	12639951	12644951	Cluster 111	n-Tl25	-
chr10	23494460	23499460	Cluster 112	n-Tw1	-
chr10	30528446	30533446	Cluster 113	n-Te9	+
chr10	61851444	61856444	Cluster 114	n-Ta6	-
chr10	62654580	62659580	Cluster 115	n-Tm18	-
chr10	62889805	62894805	Cluster 116	n-Ts26	-
chr10	77843962	77848962	Cluster 117	n-Ta5	-
chr10	79709281	79714404	Cluster 118	n-Tf3	-
chr10	79709281	79714404	Cluster 118	n-Tn7	+
chr10	87290203	87295203	Cluster 119	n-Tk21	-
chr10	90641728	90647413	Cluster 120	n-Tw2	-
chr10	90641728	90647413	Cluster 120	n-Td16	-
chr10	92913294	92918294	Cluster 121	n-Td8	-
chr10	127893101	127898101	Cluster 122	n-Ts13	-
chr11	7767280	7772280	Cluster 123	n-Td10	+
chr11	48629544	48634544	Cluster 124	n-Tv15	+
chr11	48634730	48639730	Cluster 125	n-Tg1	+
chr11	48644957	48650502	Cluster 126	n-Tk10	-
chr11	48644957	48650502	Cluster 126	n-Ta38	-
chr11	48664621	48673057	Cluster 127	n-Tt16	+
chr11	48664621	48673057	Cluster 127	n-Tp14	+
chr11	48664621	48673057	Cluster 127	n-Tv7	+
chr11	48664621	48673057	Cluster 127	n-Tl6	-
chr11	51787541	51792541	Cluster 128	n-Ta1	+
chr11	58113250	58118582	Cluster 129	n-Te10	-
chr11	58113250	58118582	Cluster 129	n-Tl12	-
chr11	61218989	61223989	Cluster 130	n-Tw5	-
chr11	62557088	62562088	Cluster 131	n-Tw8	-
chr11	67102141	67107141	Cluster 132	n-Tp12	+
chr11	68848005	68857828	Cluster 133	n-Ti5	+
chr11	68848005	68857828	Cluster 133	n-Ts4	+
chr11	68848005	68857828	Cluster 133	n-Tt8	+
chr11	68848005	68857828	Cluster 133	n-Tp9	+
chr11	68848005	68857828	Cluster 133	n-Td9	+
chr11	68848005	68857828	Cluster 133	n-Tg25	-
chr11	68848005	68857828	Cluster 133	n-Tw7	+
chr11	68873395	68879568	Cluster 134	n-Ti4	-
chr11	68873395	68879568	Cluster 134	n-Tt7	-
chr11	68873395	68879568	Cluster 134	n-Ts17	-
chr11	68873395	68879568	Cluster 134	n-Tw6	-
chr11	68921467	68926921	Cluster 135	n-Tt5	+
chr11	68921467	68926921	Cluster 135	n-Ts14	+
chr11	68929866	68941250	Cluster 136	n-Tg13	-
chr11	68929866	68941250	Cluster 136	n-Tr25	-
chr11	68929866	68941250	Cluster 136	n-Tl29	+
chr11	68929866	68941250	Cluster 136	n-Tq6	-
chr11	68929866	68941250	Cluster 136	n-Tk27	-
chr11	73948389	73953389	Cluster 137	n-Tk5	-
chr11	79515652	79520652	Cluster 138	n-Tt12	+
chr11	86073170	86078170	Cluster 139	n-Tq12	+
chr11	95718057	95723057	Cluster 140	n-Tq16	-
chr11	97561336	97566336	Cluster 141	n-Tn8	-
chr11	97628714	97633714	Cluster 142	n-Tc18	-
chr11	97655886	97662791	Cluster 143	n-Tc56	+
chr11	97655886	97662791	Cluster 143	n-Tc51	-
chr11	97847131	97852808	Cluster 144	n-Tc55	-
chr11	97847131	97852808	Cluster 144	n-Tc54	-
chr11	100396972	100401972	Cluster 145	n-Ts23	+
chr11	106871680	106876680	Cluster 146	n-Tr7	+
chr11	115271795	115277593	Cluster 147	n-Tr14	+
chr11	115271795	115277593	Cluster 147	n-Tr12	-
chr11	115271795	115277593	Cluster 147	n-Tr18	+
chr11	116274865	116279865	Cluster 148	n-Ta3	-
chr11	121822948	121827948	Cluster 149	n-Tm1	-
chr12	43513633	43518633	Cluster 150	n-Te2	-
chr12	72067679	72072679	Cluster 151	n-Tk17	-
chr12	112081048	112086048	Cluster 152	n-Ti6	+
chr13	4220966	4225966	Cluster 153	n-Tk6	-
chr13	21250225	21255774	Cluster 154	n-Te11	-
chr13	21250225	21255774	Cluster 154	n-Tf4	+
chr13	21256973	21267311	Cluster 155	n-Tm14	+
chr13	21256973	21267311	Cluster 155	n-Tk28	-
chr13	21256973	21267311	Cluster 155	n-Tm15	-
chr13	21256973	21267311	Cluster 155	n-Tl7	+
chr13	21256973	21267311	Cluster 155	n-Tl5	+
chr13	21256973	21267311	Cluster 155	n-Tq7	+
chr13	21256973	21267311	Cluster 155	n-Tl9	-
chr13	21289573	21294573	Cluster 156	n-Tl10	+
chr13	21304899	21309899	Cluster 157	n-Tr9	-
chr13	21311955	21316955	Cluster 158	n-Ta16	+
chr13	21323414	21328414	Cluster 159	n-Ta17	+
chr13	21330314	21336939	Cluster 160	n-Ta40	+
chr13	21330314	21336939	Cluster 160	n-Ta18	+
chr13	21338636	21348589	Cluster 161	n-Tt3	-
chr13	21338636	21348589	Cluster 161	n-Ta28	+
chr13	21349137	21362909	Cluster 162	n-Ta19	+
chr13	21349137	21362909	Cluster 162	n-Tt11	+
chr13	21349137	21362909	Cluster 162	n-Tq13	-
chr13	21365325	21374065	Cluster 163	n-Tt18	+
chr13	21365325	21374065	Cluster 163	n-Tr16	+
chr13	21412182	21421158	Cluster 164	n-Tm13	-
chr13	21412182	21421158	Cluster 164	n-Tt13	+
chr13	21582295	21587295	Cluster 165	n-Ts16	-
chr13	21799949	21805363	Cluster 166	n-Tg28	+
chr13	21799949	21805363	Cluster 166	n-Tm7	+
chr13	21885168	21890168	Cluster 167	n-Tsta1	+
chr13	21937473	21942473	Cluster 168	n-Tl24	-
chr13	21944762	21950390	Cluster 169	n-Ti11	-
chr13	21944762	21950390	Cluster 169	n-Tt4	+
chr13	21971475	21977326	Cluster 170	n-Ti10	-
chr13	21971475	21977326	Cluster 170	n-Tf1	-
chr13	21986400	21991400	Cluster 171	n-Ti14	-
chr13	21996480	22035364	Cluster 172	n-Tm2	+
chr13	21996480	22035364	Cluster 172	n-Tk23	+
chr13	21996480	22035364	Cluster 172	n-Tl11	+
chr13	21996480	22035364	Cluster 172	n-Tr23	-
chr13	21996480	22035364	Cluster 172	n-Ts5	+
chr13	21996480	22035364	Cluster 172	n-Tq10	+
chr13	21996480	22035364	Cluster 172	n-Ts25	-
chr13	21996480	22035364	Cluster 172	n-Tm10	-
chr13	21996480	22035364	Cluster 172	n-Tq8	-
chr13	21996480	22035364	Cluster 172	n-Td13	-
chr13	21996480	22035364	Cluster 172	n-Ts10	-
chr13	21996480	22035364	Cluster 172	n-Td12	-
chr13	21996480	22035364	Cluster 172	n-Ts8	-
chr13	21996480	22035364	Cluster 172	n-Td11	+
chr13	21996480	22035364	Cluster 172	n-Ts6	+
chr13	22061157	22069401	Cluster 173	n-Tk22	+
chr13	22061157	22069401	Cluster 173	n-Tm8	+
chr13	22083640	22091021	Cluster 174	n-Tq1	-
chr13	22083640	22091021	Cluster 174	n-Ts22	-
chr13	22105232	22110232	Cluster 175	n-Tv3	-
chr13	22110585	22124542	Cluster 176	n-Tr1	-
chr13	22110585	22124542	Cluster 176	n-Ts12	-
chr13	22110585	22124542	Cluster 176	n-Ti7	+
chr13	22110585	22124542	Cluster 176	n-Tt1	-
chr13	22110585	22124542	Cluster 176	n-Tv16	+
chr13	22140136	22145136	Cluster 177	n-Ts19	-
chr13	23359885	23364885	Cluster 178	n-Ti15	-
chr13	23374770	23380018	Cluster 179	n-Tv4	+
chr13	23374770	23380018	Cluster 179	n-Ta10	+
chr13	23388150	23394491	Cluster 180	n-Tv6	+
chr13	23388150	23394491	Cluster 180	n-Ta11	+
chr13	23388150	23394491	Cluster 180	n-Tv12	+
chr13	23396998	23403494	Cluster 181	n-Tv19	+
chr13	23396998	23403494	Cluster 181	n-Ti9	-
chr13	23406835	23411835	Cluster 182	n-Tm12	+
chr13	23486429	23495514	Cluster 183	n-Ti3	+
chr13	23486429	23495514	Cluster 183	n-Ta12	-
chr13	23486429	23495514	Cluster 183	n-Tv2	-
chr13	23501518	23507689	Cluster 184	n-Tv10	-
chr13	23501518	23507689	Cluster 184	n-Ta7	-
chr13	23501518	23507689	Cluster 184	n-Tv5	-
chr13	23515103	23533137	Cluster 185	n-Ty3	-
chr13	23515103	23533137	Cluster 185	n-Ty4	+
chr13	23515103	23533137	Cluster 185	n-Ty5	-
chr13	23515103	23533137	Cluster 185	n-Ty6	-
chr13	23515103	23533137	Cluster 185	n-Ta13	+
chr13	23515103	23533137	Cluster 185	n-Ti8	-
chr13	23515103	23533137	Cluster 185	n-Ta29	-
chr13	23515103	23533137	Cluster 185	n-Ty7	-
chr13	23515103	23533137	Cluster 185	n-Tk11	+
chr13	23515103	23533137	Cluster 185	n-Tp3	-
chr13	23535583	23547883	Cluster 186	n-Tv17	-
chr13	23535583	23547883	Cluster 186	n-Tr5	-
chr13	23535583	23547883	Cluster 186	n-Tt6	+
chr13	23535583	23547883	Cluster 186	n-Tl22	-
chr13	23552904	23561445	Cluster 187	n-Te15	+
chr13	23552904	23561445	Cluster 187	n-Ty8	+
chr13	23587475	23600888	Cluster 188	n-Tw3	+
chr13	23587475	23600888	Cluster 188	n-Tr17	-
chr13	23587475	23600888	Cluster 188	n-Tw4	+
chr13	23587475	23600888	Cluster 188	n-Tm5	+
chr13	23587475	23600888	Cluster 188	n-Tr4	-
chr13	23587475	23600888	Cluster 188	n-Ts7	-
chr13	23606572	23624788	Cluster 189	n-Ts18	+
chr13	23606572	23624788	Cluster 189	n-Tr15	-
chr13	23606572	23624788	Cluster 189	n-Tm9	-
chr13	23606572	23624788	Cluster 189	n-Tg27	+
chr13	23606572	23624788	Cluster 189	n-Tm6	+
chr13	23606572	23624788	Cluster 189	n-Ts24	+
chr13	23606572	23624788	Cluster 189	n-Tq14	+
chr13	23606572	23624788	Cluster 189	n-Tq15	+
chr14	51681058	51687415	Cluster 190	n-Tl8	+
chr14	51681058	51687415	Cluster 190	n-Tp4	-
chr14	51681058	51687415	Cluster 190	n-Tt17	-
chr14	51700086	51705086	Cluster 191	n-Tl28	-
chr14	51705825	51712822	Cluster 192	n-Tt15	+
chr14	51705825	51712822	Cluster 192	n-Ty10	+
chr14	51705825	51712822	Cluster 192	n-Tp15	+
chr14	55134033	55139033	Cluster 193	n-Tr6	+
chr14	59434563	59439563	Cluster 194	n-Tt2	-
chr14	76550081	76555081	Cluster 195	n-Te16	+
chr14	79878975	79883975	Cluster 196	n-Te14	+
chr14	118486319	118491319	Cluster 197	n-Tf5	-
chr15	16203278	16208278	Cluster 198	n-Tn2	-
chr15	57805110	57810110	Cluster 199	n-Tm16	-
chr15	69224624	69229624	Cluster 200	n-Tm3	-
chr15	88469462	88474462	Cluster 201	n-Tm4	+
chr16	3009580	3014580	Cluster 202	n-Tl2	-
chr16	3447338	3452338	Cluster 203	n-Tl1	+
chr16	13434916	13439916	Cluster 204	n-Tt14	+
chr16	16851857	16856857	Cluster 205	n-Tk3	+
chr16	47248159	47253159	Cluster 206	n-Tk2	+
chr16	75431924	75436924	Cluster 207	n-Ti1	+
chr17	23668429	23680382	Cluster 208	n-Tk13	+
chr17	23668429	23680382	Cluster 208	n-Tk12	-
chr17	23668429	23680382	Cluster 208	n-Tp10	+
chr17	23668429	23680382	Cluster 208	n-Tp11	-
chr17	23681014	23689802	Cluster 209	n-Tp16	-
chr17	23681014	23689802	Cluster 209	n-Tk14	+
chr17	23681014	23689802	Cluster 209	n-Tr11	-
chr17	23681014	23689802	Cluster 209	n-Tr8	-
chr17	26009533	26014533	Cluster 210	n-Tg7	+
chr17	56228995	56233995	Cluster 211	n-Te4	-
chr17	59205631	59210631	Cluster 212	n-Tv11	+
chr17	71946111	71951111	Cluster 213	n-Tc52	+
chr17	84258784	84263784	Cluster 214	n-Ti17	+
chr18	46443654	46448654	Cluster 215	n-Tt10	-
chr19	3064056	3069056	Cluster 216	n-Tl3	+
chr19	3573763	3578763	Cluster 217	n-Ta9	+
chr19	5035885	5040885	Cluster 218	n-Ts20	-
chr19	12074226	12089256	Cluster 219	n-Tk29	+
chr19	12074226	12089256	Cluster 219	n-Tf2	+
chr19	12074226	12089256	Cluster 219	n-Tk30	-
chr19	12074226	12089256	Cluster 219	n-Tl26	-
chr19	12074226	12089256	Cluster 219	n-Tr21	-
chr19	12074226	12089256	Cluster 219	n-Tv21	+
chr19	12074226	12089256	Cluster 219	n-Tv22	+
chr19	12074226	12089256	Cluster 219	n-Tf6	+
chrX	13433863	13438863	Cluster 220	n-Tq11	-
chrX	14277313	14282313	Cluster 221	n-Tp13	-
chrX	53838216	53843216	Cluster 222	n-Ta2	+
chrX	108488326	108493326	Cluster 223	n-Tr13	+
chrX	132727843	132732843	Cluster 224	n-Tk19	-
chrX	132889641	132894641	Cluster 225	n-Ta31	+
chrX	132899760	132904760	Cluster 226	n-Ta23	+
chrX	132911476	132917786	Cluster 227	n-Ta26	-
chrX	132911476	132917786	Cluster 227	n-Ta35	+
chrX	132927632	132938907	Cluster 228	n-Ta25	-
chrX	132927632	132938907	Cluster 228	n-Ta36	+
chrX	132927632	132938907	Cluster 228	n-Ta24	+
chrX	132962475	132967475	Cluster 229	n-Ta33	-
chrX	133085764	133090764	Cluster 230	n-Ta32	+
chrX	133099975	133106802	Cluster 231	n-Ta21	-
chrX	133099975	133106802	Cluster 231	n-Ta37	+
chrX	133099975	133106802	Cluster 231	n-Ta20	+
chrX	133122404	133127404	Cluster 232	n-Ta30	+
chrX	157201542	157206542	Cluster 233	n-Tv23	+
chrX	157570566	157575566	Cluster 234	n-Tl23	+
chrX	163345246	163350246	Cluster 235	n-Ts3	-

## Sheet: Clustered vs non-clustered
Chromosome	Cluster number	Number of tRNA genes in cluster	Number of non-clustered tRNA genes on chromosome	Mean fold change tRNA genes in cluster	Mean fold change non-clustered tRNA genes	KS pvalue
chr1	Cluster 8	4	11	0.501537	0.326489	0.14359
chr1	Cluster 10	5	11	2.0302	0.326489	0.000457875
chr1	Cluster 11	5	11	1.91507	0.326489	0.000457875
chr1	Cluster 12	5	11	1.51238	0.326489	0.00961538
chr1	Cluster 13	4	11	0.626896	0.326489	0.747253
chr2	Cluster 24	3	4	0.611658	0.381844	0.657143
chr3	Cluster 27	4	17	0.739552	0.797539	0.697744
chr3	Cluster 36	3	17	1.77646	0.797539	0.447368
chr3	Cluster 45	3	17	0.939615	0.797539	0.742105
chr3	Cluster 47	5	17	0.284235	0.797539	0.612364
chr5	Cluster 64	5	5	0.549782	0.122205	0.0793651
chr6	Cluster 72	4	12	0.267377	0.261299	0.991209
chr6	Cluster 73	4	12	0.312224	0.261299	0.991209
chr6	Cluster 76	3	12	-0.210243	0.261299	0.525275
chr6	Cluster 81	3	12	0.0241983	0.261299	0.725275
chr6	Cluster 83	13	12	0.168611	0.261299	0.371113
chr6	Cluster 84	5	12	-0.039328	0.261299	0.46267
chr6	Cluster 85	4	12	-0.106857	0.261299	0.404396
chr9	Cluster 109	3	5	0.664958	0.488947	0.285714
chr11	Cluster 127	4	17	0.836156	0.366166	0.0461153
chr11	Cluster 133	7	17	0.409794	0.366166	0.471627
chr11	Cluster 134	4	17	0.59064	0.366166	0.579783
chr11	Cluster 136	5	17	0.740569	0.366166	0.205742
chr11	Cluster 147	3	17	0.36224	0.366166	0.94386
chr13	Cluster 155	7	13	1.24799	1.47417	0.687926
chr13	Cluster 162	3	13	1.43002	1.47417	0.55
chr13	Cluster 172	15	13	2.93133	1.47417	0.0165279
chr13	Cluster 176	5	13	1.10102	1.47417	0.680672
chr13	Cluster 180	3	13	3.53594	1.47417	0.0142857
chr13	Cluster 183	3	13	3.207	1.47417	0.0357143
chr13	Cluster 184	3	13	3.13976	1.47417	0.0714286
chr13	Cluster 185	10	13	1.39027	1.47417	0.361187
chr13	Cluster 186	4	13	1.27387	1.47417	0.632773
chr13	Cluster 188	6	13	2.69727	1.47417	0.115067
chr13	Cluster 189	8	13	1.02781	1.47417	0.523962
chr14	Cluster 190	3	6	0.250652	0.759076	0.0952381
chr14	Cluster 192	3	6	0.436365	0.759076	0.0952381
chr17	Cluster 208	4	5	1.70796	0.726951	0.0793651
chr17	Cluster 209	4	5	0.62745	0.726951	0.746032
chr19	Cluster 219	8	3	1.11327	1.07261	0.709091
chrX	Cluster 228	3	13	-0.0857683	0.145014	0.375
chrX	Cluster 231	3	13	-0.0891867	0.145014	0.0714286
